# Supplementary material for: Identifying the Chinese Herbal Medicine Network and Core Formula for Allergic Rhinitis on a Real-World Database
Source: Evid Based Complement Alternat Med. 2020 Nov 5;2020:5979708. doi: 10.1155/2020/5979708 (PMC7665915; doi:10.1155/2020/5979708)
Supplement: https://reactome.org/ Supplementary Materials — Supplementary 1: The composition of all herbal formula (HFs) in the Chinese herbal medicine (CHM) network. The ratio of each composition in HF is presented as a percentage of the total weight of the prescription (S1.CHMcomposition.csv). Supplementary 2: The list of Chinese herbal medicine (CHM) and ingredients categorized by different CHM clusters in the network. Abbreviations: MW, molecular weight; HBA, hydrogen bond acceptor counts; HBD, hydrogen bond receptor counts; RB, rotatable bond counts; TPSA, topological polar surface area (S2.CHMingredients.csv). Supplementary 3: The list of western medicine (WM) evaluated in this study. Each WM was categorized into different groups by its pharmacological effect (S3.WM.csv). Supplementary 4: The list of total binding proteins of each cluster. The proteins were obtained from TCMSP, TCMID, and TCM Database@Taiwan, and the binding between CHM ingredients or WMs and proteins were queried from the STITCH and BindingDB database (S4.BindingProtein.csv). Supplementary 5: The list of all proposed pathways of each cluster. These potential pathways are introduced by the enrichment analysis in the Reactome () (S5.Pathway.csv). [file 5979708.f1.xlsx]

## Sheet: S1.CHMcomposition
HF name	composition
Cang-Er-San	Alium fistulsum L. (10.5%)
	Angelica dahurica Benth. et Hood. F. (42.1%)
	Camellia sinensis (L.) O. Ktze. (5.3%)
	Magnolia biondii Pamp. (21.1%)
	Mentha haplocalyx Briq. (10.5%)
	Xanthium sibiricum Patr. et Widd (10.5%)
Jia-Wei-Xiao-Yao-San	Angelica sinensis (Oliv.) Diels. (11.8%)
	Atractylodes macrocephala Koidz. (11.8%)
	Bupleurum chinense DC. (11.8%)
	Gardenia jasminoides Ellis. (11.8%)
	Glycyrrhiza uralensis Fisch. (5.9%)
	Mentha haplocalyx Briq. (5.9%)
	Paeonia lactiflora Pall. (11.8%)
	Paeonia suffruticosa Andr. (11.8%)
	Poria cocos (Schw.) Wolf (11.8%)
	Zingiber officinale Rosc. (5.9%)
Ma-Xing-Shi-Gan-Tang	Ephedra sinica Stapf (21.4%)
	Glycyrrhiza uralensis Fisch. (14.3%)
	Gypsum Fibrosum (42.9%)
	Prunus armeniaca L. var. ansu Maxim. (21.4%)
Xiang-Sha-Liu-Jun-Zi-Tang	Amomum villosum Lour. (6.8%)
	Atractylodes macrocephala Koidz. (16.9%)
	Aucklandia lappa Decne. (6.8%)
	Citrus reticulata Blanco (6.8%)
	Glycyrrhiza uralensis Fisch. (6.8%)
	Panax ginseng C. A. Meyer (8.5%)
	Pinellia ternata (Thunb.) Breit (8.5%)
	Poria cocos (Schw.) Wolf (16.9%)
	Zingiber officinale Rosc. (16.9%)
	Zizyphus jujuba Mill. (5.1%)
Xiao-Qing-Long-Tang	Asarum heterotropoides F Schum. var. mandshuricum (Maxim.) Kitag (7.9%)
	Cinnamomum cassia Blume (15.8%)
	Ephedra sinica Stapf (10.5%)
	Glycyrrhiza uralensis Fisch. (15.8%)
	Paeonia lactiflora Pall. (10.5%)
	Pinellia ternata (Thunb.) Breit (15.8%)
	Schisandra chinensis (Turcz.) Baill. (7.9%)
	Zingiber officinale Rosc. (15.8%)
Xin-Yi-Qing-Fei-Tang	Anemarrhena asphodeloides Bge. (11.9%)
	Cimicifuga heracleifolia Kom. (3.6%)
	Eriobotrya japonica (Thunb.) Lindl. (11.9%)
	Gardenia jasminoides Ellis. (11.9%)
	Glycyrrhiza uralensis Fisch. (6.0%)
	Gypsum Fibrosum (11.9%)
	Lilium brownii F. E. Brown var. colchesteri Wils. Lilium pumilum DC. (11.9%)
	Magnolia biondii Pamp. (7.1%)
	Ophiopogon japonicus Ker-Gawl. (11.9%)
	Scutellaria baicalensis Georgi (11.9%)
Xin-Yi-San	Angelica dahurica Benth. et Hood. F. (10.0%)
	Asarum heterotropoides F Schum. var. mandshuricum (Maxim.) Kitag (10.0%)
	Camellia sinensis (L.) O. Ktze. (10.0%)
	Cimicifuga heracleifolia Kom. (10.0%)
	Clematis armandii Franch. (10.0%)
	Glycyrrhiza uralensis Fisch. (10.0%)
	Ligusticum chuanxiong Hort. (10.0%)
	Ligusticum sinense Oliv. (10.0%)
	Magnolia biondii Pamp. (10.0%)
	Saposhnikovia divaricata (Turcz.) Schisch. (10.0%)
Yin-Qiao-San	Arctium lappa L. (10.1%)
	Forsythia suspensa (Thunb.) Vahl. (13.4%)
	Glycine max L. Merr. (8.1%)
	Glycyrrhiza uralensis Fisch. (8.1%)
	Lonicera japonica Thunb. (13.4%)
	Lophatherum gracile Brongn. (6.7%)
	Mentha haplocalyx Briq. (10.1%)
	Phragmites communis Trin. (6.7%)
	Platycodon grandiflorum (Jacq.) A. DC. (10.1%)
	Schizonepeta tenuifolia (Benth.) Briq. (13.4%)
Ge-Gen-Tang	Cinnamomum cassia Blume (11.1%)
	Ephedra sinica Stapf (16.7%)
	Glycyrrhiza uralensis Fisch. (11.1%)
	Paeonia lactiflora Pall. (11.1%)
	Pueraria lobata (Willd.) Ohwi (22.2%)
	Zingiber officinale Rosc. (16.7%)
	Zizyphus jujuba Mill. (11.1%)

## Sheet: S2.CHMingredients
CHM cluster	Ingredient	English name	CanonicalSMILES	MW	HBA	HBD	RB	TPSA	XLogP
1	(1S5S)-1-isopropyl-4-methylenebicyclo[3.1.0]hexane	Citrus aurantium or Citrus sinensis	CC(C)C12CCC(=C)C1C2	136.23	0	0	1	0	3.1
1	(2S)-7-[(2S3R4S5S6R)-45-dihydroxy-6-methylol-3-[(2S3R4R5R6S)-345-trihydroxy-6-methyl-tetrahydropyran-2-yl]oxy-tetrahydropyran-2-yl]oxy-5-hydroxy-2-(3-hydroxy-5-methoxy-phenyl)chroman-4-one	Citrus aurantium or Citrus sinensis	CC1C(C(C(C(O1)OC2C(C(C(OC2OC3=CC(=C4C(=O)CC(OC4=C3)C5=CC(=CC(=C5)OC)O)O)CO)O)O)O)O)O	610.6	15	8	7	234	-0.5
1	(R)-(-)-alpha-Phellandrene	Citrus aurantium or Citrus sinensis	CC1=CCC(C=C1)C(C)C	136.23	0	0	1	0	3.2
1	(Z)-caryophyllene	Citrus aurantium or Citrus sinensis	CC1=CCCC(=C)C2CC(C2CC1)(C)C	204.35	0	0	0	0	4.4
1	38-di-C-glucosyldiosmetin	Citrus aurantium or Citrus sinensis	COC1=C(C=C(C=C1)C2=C(C(=O)C3=C(O2)C(=C(C=C3O)O)C4C(C(C(C(O4)CO)O)O)O)C5C(C(C(C(O5)CO)O)O)O)O	624.5	16	11	6	277	-2.3
1	4'578-Tetramethoxyflavone	Citrus aurantium or Citrus sinensis	COC1=CC=C(C=C1)C2=CC(=O)C3=C(O2)C(=C(C=C3OC)OC)OC	342.3	6	0	5	63.2	3.1
1	4-[(1S)-1-hydroxy-2-methylaminoethyl]phenol	Citrus aurantium or Citrus sinensis	CNCC(C1=CC=C(C=C1)O)O	167.2	3	3	3	52.5	-0.6
1	4-[(2S3R)-5-[(E)-3-hydroxyprop-1-enyl]-7-methoxy-3-methylol-23-dihydrobenzofuran-2-yl]-2-methoxy-phenol	Citrus aurantium or Citrus sinensis	COC1=CC(=CC2=C1OC(C2CO)C3=CC(=C(C=C3)O)OC)C=CCO	358.4	6	3	6	88.4	1.9
1	4-[(Z)-3-hydroxyprop-1-enyl]-26-dimethoxyphenol	Citrus aurantium or Citrus sinensis	COC1=CC(=CC(=C1O)OC)C=CCO	210.23	4	2	4	58.9	1.3
1	574'-Trimethylapigenin	Citrus aurantium or Citrus sinensis	COC1=CC=C(C=C1)C2=CC(=O)C3=C(O2)C=C(C=C3OC)OC	312.3	5	0	4	54	2.2
1	57-dihydroxy-2-(3-hydroxy-4-methoxyphenyl)chroman-4-one	Citrus aurantium or Citrus sinensis	COC1=C(C=C(C=C1)C2CC(=O)C3=C(C=C(C=C3O2)O)O)O	302.28	6	3	2	96.2	2.4
1	6-Methoxy aurapten	Citrus aurantium or Citrus sinensis	CC(=CCCC(=CCOC1=C(C=C2C=CC(=O)OC2=C1)OC)C)C	328.4	4	0	7	44.8	5.2
1	Ammidin	Citrus aurantium or Citrus sinensis	CC(=CCOC1=C2C(=CC3=C1OC=C3)C=CC(=O)O2)C	270.28	4	0	3	48.7	3.4
1	Auraptene	Citrus aurantium or Citrus sinensis	CC(=CCCC(=CCOC1=CC2=C(C=C1)C=CC(=O)O2)C)C	298.4	3	0	6	35.5	5.3
1	Coniferol	Citrus aurantium or Citrus sinensis	COC1=C(C=CC(=C1)C=CCO)O	180.2	3	2	3	49.7	1.4
1	D-Camphene	Citrus aurantium or Citrus sinensis	CC1(C2CCC(C2)C1=C)C	136.23	0	0	0	0	3.3
1	EIC	Citrus aurantium or Citrus sinensis	CCCCCC=CCC=CCCCCCCCC(=O)O	280.4	2	1	14	37.3	6.8
1	Eriocitrin	Citrus aurantium or Citrus sinensis	CC1C(C(C(C(O1)OCC2C(C(C(C(O2)OC3=CC(=C4C(=O)CC(OC4=C3)C5=CC(=C(C=C5)O)O)O)O)O)O)O)O)O	596.5	15	9	6	245	-1.4
1	Eriodyctiol (flavanone)	Citrus aurantium or Citrus sinensis	C1C(OC2=CC(=CC(=C2C1=O)O)O)C3=CC(=C(C=C3)O)O	288.25	6	4	1	107	2
1	Isosinensetin	Citrus aurantium or Citrus sinensis	COC1=C(C=C(C=C1)C2=CC(=O)C3=C(O2)C(=C(C=C3OC)OC)OC)OC	372.4	7	0	6	72.4	3
1	L-Limonen	Citrus aurantium or Citrus sinensis	CC1=CCC(CC1)C(=C)C	136.23	0	0	1	0	3.4
1	Majudin	Citrus aurantium or Citrus sinensis	COC1=C2C=CC(=O)OC2=CC3=C1C=CO3	216.19	4	0	1	48.7	2.3
1	N-Methyltyramine	Citrus aurantium or Citrus sinensis	CNCCC1=CC=C(C=C1)O	151.21	2	2	3	32.3	1.6
1	Narirutin	Citrus aurantium or Citrus sinensis	CC1C(C(C(C(O1)OCC2C(C(C(C(O2)OC3=CC(=C4C(=O)CC(OC4=C3)C5=CC=C(C=C5)O)O)O)O)O)O)O)O	580.5	14	8	6	225	-1.1
1	Obacunone	Citrus aurantium or Citrus sinensis	CC1(C2CC(=O)C3(C(C2(C=CC(=O)O1)C)CCC4(C35C(O5)C(=O)OC4C6=COC=C6)C)C)C	454.5	7	0	1	95.3	3.2
1	Prangenin	Citrus aurantium or Citrus sinensis	CC1(C(O1)COC2=C3C(=CC4=C2OC=C4)C=CC(=O)O3)C	286.28	5	0	3	61.2	2.2
1	Rhoifolin	Citrus aurantium or Citrus sinensis	CC1C(C(C(C(O1)OC2C(C(C(OC2OC3=CC(=C4C(=C3)OC(=CC4=O)C5=CC=C(C=C5)O)O)CO)O)O)O)O)O	578.5	14	8	6	225	-0.2
1	Scolymoside	Citrus aurantium or Citrus sinensis	CC1C(C(C(C(O1)OC2C(C(C(OC2OC3=CC(=C4C(=C3)OC(=CC4=O)C5=CC(=C(C=C5)O)O)O)CO)O)O)O)O)O	594.5	15	9	6	245	-0.6
1	Sinensetin	Citrus aurantium or Citrus sinensis	COC1=C(C=C(C=C1)C2=CC(=O)C3=C(C(=C(C=C3O2)OC)OC)OC)OC	372.4	7	0	6	72.4	3
1	Syrigin	Citrus aurantium or Citrus sinensis	COC1=CC(=CC(=C1OC2C(C(C(C(O2)CO)O)O)O)OC)C=CCO	372.4	9	5	7	138	-1.3
1	Tetramethoxyluteolin	Citrus aurantium or Citrus sinensis	COC1=C(C=C(C=C1)C2=CC(=O)C3=C(O2)C=C(C=C3OC)OC)OC	342.3	6	0	5	63.2	2.1
1	apigenin	Citrus aurantium or Citrus sinensis	C1=CC(=CC=C1C2=CC(=O)C3=C(C=C(C=C3O2)O)O)O	270.24	5	3	1	87	1.7
1	beta-D-Glucopyranoside 2-methoxy-4-(2-propenyl)phenyl	Citrus aurantium or Citrus sinensis	COC1=C(C=CC(=C1)CC=C)OC2C(C(C(C(O2)CO)O)O)O	326.34	7	4	6	109	0
1	caryophellene	Citrus aurantium or Citrus sinensis	CC1=CCCC(=C)C2CC(C2CC1)(C)C	204.35	0	0	0	0	4.4
1	citrusin A	Citrus aurantium or Citrus sinensis	COC1=C(C=CC(=C1)C=CCO)OC(CO)C(C2=CC(=C(C=C2)OC3C(C(C(C(O3)CO)O)O)O)OC)O	538.5	12	7	12	188	-0.3
1	citrusin B	Citrus aurantium or Citrus sinensis	COC1=CC(=CC(=C1OC(CO)C(C2=CC(=C(C=C2)OC3C(C(C(C(O3)CO)O)O)O)OC)O)OC)C=CCO	568.6	13	7	13	197	-0.4
1	coniferin	Citrus aurantium or Citrus sinensis	COC1=C(C=CC(=C1)C=CCO)OC2C(C(C(C(O2)CO)O)O)O	342.34	8	5	6	129	-1.3
1	deacetylnomilin	Citrus aurantium or Citrus sinensis	CC1(C2CC(=O)C3(C(C2(C(CC(=O)O1)O)C)CCC4(C35C(O5)C(=O)OC4C6=COC=C6)C)C)C	472.5	8	1	1	116	2
1	didymin	Citrus aurantium or Citrus sinensis	CC1C(C(C(C(O1)OCC2C(C(C(C(O2)OC3=CC(=C4C(=O)CC(OC4=C3)C5=CC=C(C=C5)OC)O)O)O)O)O)O)O	594.6	14	7	7	214	-0.7
1	eugenol	Citrus aurantium or Citrus sinensis	COC1=C(C=CC(=C1)CC=C)O	164.2	2	1	3	29.5	2
1	gamma-terpinene	Citrus aurantium or Citrus sinensis	CC1=CCC(=CC1)C(C)C	136.23	0	0	1	0	2.8
1	hesperidin	Citrus aurantium or Citrus sinensis	CC1C(C(C(C(O1)OCC2C(C(C(C(O2)OC3=CC(=C4C(=O)CC(OC4=C3)C5=CC(=C(C=C5)OC)O)O)O)O)O)O)O)O	610.6	15	8	7	234	-1.1
1	isolimonic acid	Citrus aurantium or Citrus sinensis	CCC(CC1=C(C(=C(C=C1I)I)N2CCCC2=O)I)C(=O)O	639.01	3	1	5	57.6	4
1	isopimpinellin	Citrus aurantium or Citrus sinensis	COC1=C2C=COC2=C(C3=C1C=CC(=O)O3)OC	246.21	5	0	2	57.9	1.9
1	isoponcimarin	Citrus aurantium or Citrus sinensis	CC(C)C(=O)CC1=C(C=CC2=C1OC(=O)C=C2)OCC3C(O3)(C)C	330.4	5	0	6	65.1	2.9
1	isosakuranetin-7-rutinoside	Citrus aurantium or Citrus sinensis	CC1C(C(C(C(O1)OCC2C(C(C(C(O2)OC3=CC(=C4C(=O)CC(OC4=C3)C5=CC=C(C=C5)OC)O)O)O)O)O)O)O	594.6	14	7	7	214	-0.7
1	limonin	Citrus aurantium or Citrus sinensis	CC1(C2CC(=O)C3(C(C24COC(=O)CC4O1)CCC5(C36C(O6)C(=O)OC5C7=COC=C7)C)C)C	470.5	8	0	1	105	1.8
1	luteolin	Citrus aurantium or Citrus sinensis	C1=CC(=C(C=C1C2=CC(=O)C3=C(C=C(C=C3O2)O)O)O)O	286.24	6	4	1	107	1.4
1	myrcene	Citrus aurantium or Citrus sinensis	CC(=CCCC(=C)C=C)C	136.23	0	0	4	0	4.3
1	naringenin	Citrus aurantium or Citrus sinensis	C1C(OC2=CC(=CC(=C2C1=O)O)O)C3=CC=C(C=C3)O	272.25	5	3	1	87	2.4
1	naringenin-4'-glucoside-7-rutinoside	Citrus aurantium or Citrus sinensis	CC1C(C(C(C(O1)OCC2C(C(C(C(O2)OC3=CC(=C4C(=O)CC(OC4=C3)C5=CC=C(C=C5)OC6C(C(C(C(O6)CO)O)O)O)O)O)O)O)O)O)O	742.7	19	11	9	304	-2.9
1	naringin	Citrus aurantium or Citrus sinensis	CC1C(C(C(C(O1)OC2C(C(C(OC2OC3=CC(=C4C(=O)CC(OC4=C3)C5=CC=C(C=C5)O)O)CO)O)O)O)O)O	580.5	14	8	6	225	-0.5
1	neohesperidin_qt	Citrus aurantium or Citrus sinensis	COC1=CC(=CC(=C1)O)C2CC(=O)C3=C(C=C(C=C3O2)O)O	302.28	6	3	2	96.2	2.4
1	nobiletin	Citrus aurantium or Citrus sinensis	COC1=C(C=C(C=C1)C2=CC(=O)C3=C(O2)C(=C(C(=C3OC)OC)OC)OC)OC	402.4	8	0	7	81.7	3
1	nomilin	Citrus aurantium or Citrus sinensis	CC(=O)OC1CC(=O)OC(C2C1(C3CCC4(C(OC(=O)C5C4(C3(C(=O)C2)C)O5)C6=COC=C6)C)C)(C)C	514.6	9	0	3	122	2.6
1	p-cymene	Citrus aurantium or Citrus sinensis	CC1=CC=C(C=C1)C(C)C	134.22	0	0	1	0	4.1
1	poncimarin	Citrus aurantium or Citrus sinensis	CC1(C(O1)CC2=C(C=CC3=C2OC(=O)C=C3)OCC4C(O4)(C)C)C	330.4	5	0	5	60.6	2.8
1	poncirin	Citrus aurantium or Citrus sinensis	CC1C(C(C(C(O1)OC2C(C(C(OC2OC3=CC(=C4C(=O)CC(OC4=C3)C5=CC=C(C=C5)OC)O)CO)O)O)O)O)O	594.6	14	7	7	214	-0.2
1	prangenin hydrate	Citrus aurantium or Citrus sinensis	CC(C)(C(COC1=C2C(=CC3=C1OC=C3)C=CC(=O)O2)O)O	304.29	6	2	4	89.1	1.2
1	tangeretin	Citrus aurantium or Citrus sinensis	COC1=CC=C(C=C1)C2=CC(=O)C3=C(O2)C(=C(C(=C3OC)OC)OC)OC	372.4	7	0	6	72.4	3
1	()-N-Methylephedrine	Ephedra sinica or Ephedra intermedia or Ephedra equisetina	CC(C(C1=CC=CC=C1)O)N(C)C	179.26	2	1	3	23.5	1.7
1	()-N-Methylpseudoephedrine	Ephedra sinica or Ephedra intermedia or Ephedra equisetina	CC(C(C1=CC=CC=C1)O)N(C)C	179.26	2	1	3	23.5	1.7
1	()-Terpinen-4-ol	Ephedra sinica or Ephedra intermedia or Ephedra equisetina	CC1=CCC(CC1)(C(C)C)O	154.25	1	1	1	20.2	2.2
1	(-)-alpha-Pinene	Ephedra sinica or Ephedra intermedia or Ephedra equisetina	CC1=CCC2CC1C2(C)C	136.23	0	0	0	0	2.8
1	(-)-nopinene	Ephedra sinica or Ephedra intermedia or Ephedra equisetina	CC1(C2CCC(=C)C1C2)C	136.23	0	0	0	0	3.1
1	(1R2R4R)-Dihydrocarveol	Ephedra sinica or Ephedra intermedia or Ephedra equisetina	CC1CCC(CC1O)C(=C)C	154.25	1	1	1	20.2	3
1	(1R4R)-4-isopropyl-16-dimethyltetralin	Ephedra sinica or Ephedra intermedia or Ephedra equisetina	CC1CCC(C2=C1C=CC(=C2)C)C(C)C	202.33	0	0	1	0	5.1
1	(1R5R7S)-47-dimethyl-7-(4-methylpent-3-enyl)bicyclo[3.1.1]hept-3-ene	Ephedra sinica or Ephedra intermedia or Ephedra equisetina	CC1=CCC2CC1C2(C)CCC=C(C)C	204.35	0	0	3	0	4.8
1	(1S5S)-1-isopropyl-4-methylenebicyclo[3.1.0]hexane	Ephedra sinica or Ephedra intermedia or Ephedra equisetina	CC(C)C12CCC(=C)C1C2	136.23	0	0	1	0	3.1
1	(2R)-1-ethoxypropan-2-ol	Ephedra sinica or Ephedra intermedia or Ephedra equisetina	CCOCC(C)O	104.15	2	1	3	29.5	0.2
1	(2R)-2-ethylhexan-1-ol	Ephedra sinica or Ephedra intermedia or Ephedra equisetina	CCCCC(CC)CO	130.23	1	1	5	20.2	3.1
1	(2R)-2-methylbutan-1-ol	Ephedra sinica or Ephedra intermedia or Ephedra equisetina	CCC(C)CO	88.15	1	1	2	20.2	1.2
1	(2S)-heptane-12-diol	Ephedra sinica or Ephedra intermedia or Ephedra equisetina	CCCCCC(CO)O	132.2	2	2	5	40.5	1.3
1	(2S4S)-4-methyl-2-(2-methylprop-1-enyl)oxane	Ephedra sinica or Ephedra intermedia or Ephedra equisetina	CC1CCOC(C1)C=C(C)C	154.25	1	0	1	9.2	2.9
1	(4S)-4-isopropylcyclohexene-1-carbaldehyde	Ephedra sinica or Ephedra intermedia or Ephedra equisetina	CC(C)C1CCC(=CC1)C=O	152.23	1	0	2	17.1	2.7
1	(6R)-6-isopropyl-3-methyl-1-cyclohex-2-enone	Ephedra sinica or Ephedra intermedia or Ephedra equisetina	CC1=CC(=O)C(CC1)C(C)C	152.23	1	0	1	17.1	2.2
1	(E)-Pent-2-en-1-ol	Ephedra sinica or Ephedra intermedia or Ephedra equisetina	CCC=CCO	86.13	1	1	2	20.2	0.9
1	(E)-oct-2-en-4-one	Ephedra sinica or Ephedra intermedia or Ephedra equisetina	CCCCC(=O)C=CC	126.2	1	0	4	17.1	2.1
1	(E)-oct-3-en-1-yne	Ephedra sinica or Ephedra intermedia or Ephedra equisetina	CCCCC=CC#C	108.18	0	0	3	0	3.1
1	(E7S11R)-371115-tetramethylhexadec-2-en-1-ol	Ephedra sinica or Ephedra intermedia or Ephedra equisetina	CC(C)CCCC(C)CCCC(C)CCCC(=CCO)C	296.5	1	1	13	20.2	8.2
1	(L)-alpha-Terpineol	Ephedra sinica or Ephedra intermedia or Ephedra equisetina	CC1=CCC(CC1)C(C)(C)O	154.25	1	1	1	20.2	1.8
1	(R)-linalool	Ephedra sinica or Ephedra intermedia or Ephedra equisetina	CC(=CCCC(C)(C=C)O)C	154.25	1	1	4	20.2	2.7
1	(S)-1-Boc-3-methylpiperazine	Ephedra sinica or Ephedra intermedia or Ephedra equisetina	CC1CN(CCN1)C(=O)OC(C)(C)C	200.28	3	1	2	41.6	0.9
1	(S)-Matsutake alcohol	Ephedra sinica or Ephedra intermedia or Ephedra equisetina	CCCCCC(C=C)O	128.21	1	1	5	20.2	2.6
1	(S)-p-Mentha-18-dien-7-al	Ephedra sinica or Ephedra intermedia or Ephedra equisetina	CC(=C)C1CCC(=CC1)C=O	150.22	1	0	2	17.1	2.6
1	(Z)-caryophyllene	Ephedra sinica or Ephedra intermedia or Ephedra equisetina	CC1=CCCC(=C)C2CC(C2CC1)(C)C	204.35	0	0	0	0	4.4
1	(ZZ)-farnesol	Ephedra sinica or Ephedra intermedia or Ephedra equisetina	CC(=CCCC(=CCCC(=CCO)C)C)C	222.37	1	1	7	20.2	4.8
1	.alpha.-Ionene	Ephedra sinica or Ephedra intermedia or Ephedra equisetina	CC1=CC2=C(C=C1)C(CCC2)(C)C	174.28	0	0	0	0	4.5
1	123-trimethylcyclohexane	Ephedra sinica or Ephedra intermedia or Ephedra equisetina	CC1CCCC(C1C)C	126.24	0	0	0	0	4
1	134-trimethyl-3-cyclohexene-1-carboxaldehyde	Ephedra sinica or Ephedra intermedia or Ephedra equisetina	CC1=C(CC(CC1)(C)C=O)C	152.23	1	0	1	17.1	1.4
1	13-p-Menthadien-7-al	Ephedra sinica or Ephedra intermedia or Ephedra equisetina	CC(C)C1=CC=C(CC1)C=O	150.22	1	0	2	17.1	2
1	158-trimethyl-12-dihydro-naphthalene	Ephedra sinica or Ephedra intermedia or Ephedra equisetina	CC1CC=CC2=C(C=CC(=C12)C)C	172.27	0	0	0	0	4.1
1	1-hexanol	Ephedra sinica or Ephedra intermedia or Ephedra equisetina	CCCCCCO	102.17	1	1	4	20.2	2
1	1-terpineol	Ephedra sinica or Ephedra intermedia or Ephedra equisetina	CC(C)C1=CCC(CC1)(C)O	154.25	1	1	1	20.2	2
1	19889-94-2	Ephedra sinica or Ephedra intermedia or Ephedra equisetina	CC1C2CC(C2(C)C)CC1O	154.25	1	1	0	20.2	2.6
1	19894-97-4	Ephedra sinica or Ephedra intermedia or Ephedra equisetina	CC1(C2CC=C(C1C2)CO)C	152.23	1	1	1	20.2	1.6
1	1Ph5SHTetrazol	Ephedra sinica or Ephedra intermedia or Ephedra equisetina	C1=CC=C(C=C1)N2C(=NN=N2)S	178.22	4	1	1	44.6	1
1	234-Trimethyl-5-phenyloxazolidine	Ephedra sinica or Ephedra intermedia or Ephedra equisetina	CC1C(OC(N1C)C)C2=CC=CC=C2	191.27	2	0	1	12.5	2.4
1	23-dimethyl-1-pentene	Ephedra sinica or Ephedra intermedia or Ephedra equisetina	CCC(C)C(=C)C	98.19	0	0	2	0	3.4
1	25-Dimethylpyrazole	Ephedra sinica or Ephedra intermedia or Ephedra equisetina	CC1=NN(C=C1)C	96.13	1	0	0	17.8	0.6
1	26-Dimethyl-1357-octatetraene EE-	Ephedra sinica or Ephedra intermedia or Ephedra equisetina	CC(=C)C=CC=C(C)C=C	134.22	0	0	3	0	4.4
1	26-Dimethylnaphthalene	Ephedra sinica or Ephedra intermedia or Ephedra equisetina	CC1=CC2=C(C=C1)C=C(C=C2)C	156.22	0	0	0	0	4.3
1	2-Butene 2-phenyl- (Z)-	Ephedra sinica or Ephedra intermedia or Ephedra equisetina	CC=C(C)C1=CC=CC=C1	132.2	0	0	1	0	3.7
1	2-Caren-10-al	Ephedra sinica or Ephedra intermedia or Ephedra equisetina	CC1(C2C1C=C(CC2)C=O)C	150.22	1	0	1	17.1	2.1
1	2-Ethyl-p-xylene	Ephedra sinica or Ephedra intermedia or Ephedra equisetina	CCC1=C(C=CC(=C1)C)C	134.22	0	0	1	0	3.4
1	2-Hexenol	Ephedra sinica or Ephedra intermedia or Ephedra equisetina	CCCC=CCO	100.16	1	1	3	20.2	1.4
1	2-Methyl-1-naphthol	Ephedra sinica or Ephedra intermedia or Ephedra equisetina	CC1=C(C2=CC=CC=C2C=C1)O	158.2	1	1	0	20.2	3.2
1	2-Methylpent-2-en-1-ol	Ephedra sinica or Ephedra intermedia or Ephedra equisetina	CCC=C(C)CO	100.16	1	1	2	20.2	1.5
1	2-Methylpentan-3-one	Ephedra sinica or Ephedra intermedia or Ephedra equisetina	CCC(=O)C(C)C	100.16	1	0	2	17.1	1.5
1	2-PENTADECANONE	Ephedra sinica or Ephedra intermedia or Ephedra equisetina	CCCCCCCCCCCCCC(=O)C	226.4	1	0	12	17.1	6.3
1	2-ethylidene-11-dimethyl-cyclopentane	Ephedra sinica or Ephedra intermedia or Ephedra equisetina	CC=C1CCCC1(C)C	124.22	0	0	0	0	3.2
1	2-methyl-butanol-1-ol	Ephedra sinica or Ephedra intermedia or Ephedra equisetina	CCC(C)C(O)O	104.15	2	2	2	40.5	0.7
1	2-octyldodecan-1-ol	Ephedra sinica or Ephedra intermedia or Ephedra equisetina	CCCCCCCCCCC(CCCCCCCC)CO	298.5	1	1	17	20.2	9.2
1	38-menthadiene	Ephedra sinica or Ephedra intermedia or Ephedra equisetina	CC1CCC(=CC1)C(=C)C	136.23	0	0	1	0	3.7
1	3-Hexenol	Ephedra sinica or Ephedra intermedia or Ephedra equisetina	CCC=CCCO	100.16	1	1	3	20.2	1.3
1	3-METHYLPHENANTHRENE	Ephedra sinica or Ephedra intermedia or Ephedra equisetina	CC1=CC2=C(C=C1)C=CC3=CC=CC=C32	192.25	0	0	0	0	5.2
1	3-Undecyne	Ephedra sinica or Ephedra intermedia or Ephedra equisetina	CCCCCCCC#CCC	152.28	0	0	5	0	5
1	3-methyl-6-(1-methylethyl-idene)-cyclohexene	Ephedra sinica or Ephedra intermedia or Ephedra equisetina	CC1CCC(=C(C)C)C=C1	136.23	0	0	0	0	3.5
1	3-methylhexa-24-diene	Ephedra sinica or Ephedra intermedia or Ephedra equisetina	CC=CC(=CC)C	96.17	0	0	1	0	2.9
1	58870_FLUKA	Ephedra sinica or Ephedra intermedia or Ephedra equisetina	CC1CCC2C(C2(C)C)C3=C1CCC3C	204.35	0	0	0	0	4.1
1	6-Hydroxykynurenate	Ephedra sinica or Ephedra intermedia or Ephedra equisetina	C1=CC2=C(C=C1O)C(=O)C=C(N2)C(=O)O	205.17	5	3	1	86.6	0.9
1	6-Methylheptan-2-one	Ephedra sinica or Ephedra intermedia or Ephedra equisetina	CC(C)CCCC(=O)C	128.21	1	0	4	17.1	2.2
1	76897_FLUKA	Ephedra sinica or Ephedra intermedia or Ephedra equisetina	CC(CC(C)O)O	104.15	2	2	2	40.5	0.1
1	Allocymene	Ephedra sinica or Ephedra intermedia or Ephedra equisetina	CC=C(C)C=CC=C(C)C	136.23	0	0	2	0	4.2
1	Allyloxybenzene	Ephedra sinica or Ephedra intermedia or Ephedra equisetina	C=CCOC1=CC=CC=C1	134.17	1	0	3	9.2	2.9
1	Amylol	Ephedra sinica or Ephedra intermedia or Ephedra equisetina	CCCCCO	88.15	1	1	3	20.2	1.6
1	Apple oil	Ephedra sinica or Ephedra intermedia or Ephedra equisetina	CC(C)CCOC(=O)CC(C)C	172.26	2	0	6	26.3	3.1
1	Arachic acid	Ephedra sinica or Ephedra intermedia or Ephedra equisetina	CCCCCCCCCCCCCCCCCCCC(=O)O	312.5	2	1	18	37.3	8.5
1	Azulol	Ephedra sinica or Ephedra intermedia or Ephedra equisetina	CC1=C2C=CC(=C2C=C(C=C1)C(C)C)C	198.3	0	0	1	0	4.8
1	BOX	Ephedra sinica or Ephedra intermedia or Ephedra equisetina	C1=CC=C(C=C1)C(=O)O	122.12	2	1	1	37.3	1.9
1	C2H5CH=CHCOOH	Ephedra sinica or Ephedra intermedia or Ephedra equisetina	CCC=CC(=O)O	100.12	2	1	2	37.3	1
1	CAM	Ephedra sinica or Ephedra intermedia or Ephedra equisetina	CC1(C2CCC1(C(=O)C2)C)C	152.23	1	0	0	17.1	2.2
1	Cedreneoxide	Ephedra sinica or Ephedra intermedia or Ephedra equisetina	CC1CCC23CC1C(C2CCC34CO4)(C)C	220.35	1	0	0	12.5	3.6
1	Clorius	Ephedra sinica or Ephedra intermedia or Ephedra equisetina	COC(=O)C1=CC=CC=C1	136.15	2	0	2	26.3	2.1
1	Cuminol	Ephedra sinica or Ephedra intermedia or Ephedra equisetina	CC(C)C1=CC=C(C=C1)CO	150.22	1	1	2	20.2	2.3
1	DBF	Ephedra sinica or Ephedra intermedia or Ephedra equisetina	C1=CC=C2C(=C1)C3=CC=CC=C3O2	168.19	1	0	0	13.1	4.1
1	DBP	Ephedra sinica or Ephedra intermedia or Ephedra equisetina	CCCCOC(=O)C1=CC=CC=C1C(=O)OCCCC	278.34	4	0	10	52.6	4.7
1	DEP	Ephedra sinica or Ephedra intermedia or Ephedra equisetina	CCOC(=O)C1=CC=CC=C1C(=O)OCC	222.24	4	0	6	52.6	2.5
1	DIBP	Ephedra sinica or Ephedra intermedia or Ephedra equisetina	CC(C)COC(=O)C1=CC=CC=C1C(=O)OCC(C)C	278.34	4	0	8	52.6	4.1
1	DMEP	Ephedra sinica or Ephedra intermedia or Ephedra equisetina	COCCOC(=O)C1=CC=CC=C1C(=O)OCCOC	282.29	6	0	10	71.1	1.4
1	DS	Ephedra sinica or Ephedra intermedia or Ephedra equisetina	CCOS(=O)(=O)OCC	154.19	4	0	4	61	1.1
1	Damascenone	Ephedra sinica or Ephedra intermedia or Ephedra equisetina	CC=CC(=O)C1=C(C=CCC1(C)C)C	190.28	1	0	2	17.1	3.2
1	Dehydroxylinalool oxide A	Ephedra sinica or Ephedra intermedia or Ephedra equisetina	CC1(CCCC(O1)(C)C=C)C	154.25	1	0	1	9.2	2.4
1	Dihydro-beta-ionone	Ephedra sinica or Ephedra intermedia or Ephedra equisetina	CC1=C(C(CCC1)(C)C)CCC(=O)C	194.31	1	0	3	17.1	2.7
1	EEE	Ephedra sinica or Ephedra intermedia or Ephedra equisetina	CCOC(=O)C	88.11	2	0	2	26.3	0.7
1	EIC	Ephedra sinica or Ephedra intermedia or Ephedra equisetina	CCCCCC=CCC=CCCCCCCCC(=O)O	280.4	2	1	14	37.3	6.8
1	Eciphin	Ephedra sinica or Ephedra intermedia or Ephedra equisetina	CC(C(C1=CC=CC=C1)O)NC	165.23	2	2	3	32.3	0.9
1	Ephedroxane	Ephedra sinica or Ephedra intermedia or Ephedra equisetina	CC1C(OC(=O)N1C)C2=CC=CC=C2	191.23	2	0	1	29.5	1.9
1	Ethyl 2-decenoate	Ephedra sinica or Ephedra intermedia or Ephedra equisetina	CCCCCCCC=CC(=O)OCC	198.3	2	0	9	26.3	4.4
1	Ethylpalmitate	Ephedra sinica or Ephedra intermedia or Ephedra equisetina	CCCCCCCCCCCCCCCC(=O)OCC	284.5	2	0	16	26.3	7.8
1	Ethyltrimethylethylene	Ephedra sinica or Ephedra intermedia or Ephedra equisetina	CCC(=C(C)C)C	98.19	0	0	1	0	3.3
1	FMT	Ephedra sinica or Ephedra intermedia or Ephedra equisetina	C(=O)O	46.025	2	1	0	37.3	-0.2
1	Farnesylacetone	Ephedra sinica or Ephedra intermedia or Ephedra equisetina	CC(=CCCC(=CCCC(=CCCC(=O)C)C)C)C	262.4	1	0	9	17.1	5.6
1	Furol	Ephedra sinica or Ephedra intermedia or Ephedra equisetina	C1=COC(=C1)C=O	96.08	2	0	1	30.2	0.4
1	GBL	Ephedra sinica or Ephedra intermedia or Ephedra equisetina	C1CC(=O)OC1	86.09	2	0	0	26.3	-0.6
1	Geranylacetone	Ephedra sinica or Ephedra intermedia or Ephedra equisetina	CC(=CCCC(=CCCC(=O)C)C)C	194.31	1	0	6	17.1	3.7
1	HMF	Ephedra sinica or Ephedra intermedia or Ephedra equisetina	C1=C(OC(=C1)C=O)CO	126.11	3	1	2	50.4	-0.6
1	Henicosane	Ephedra sinica or Ephedra intermedia or Ephedra equisetina	CCCCCCCCCCCCCCCCCCCCC	296.6	0	0	18	0	11
1	Heptadekan	Ephedra sinica or Ephedra intermedia or Ephedra equisetina	CCCCCCCCCCCCCCCCC	240.5	0	0	14	0	8.8
1	Heptanol	Ephedra sinica or Ephedra intermedia or Ephedra equisetina	CCCCCCCO	116.2	1	1	5	20.2	2.7
1	Herbacetin	Ephedra sinica or Ephedra intermedia or Ephedra equisetina	C1=CC(=CC=C1C2=C(C(=O)C3=C(O2)C(=C(C=C3O)O)O)O)O	302.23	7	5	1	127	2.2
1	Hypnon	Ephedra sinica or Ephedra intermedia or Ephedra equisetina	CC(=O)C1=CC=CC=C1	120.15	1	0	1	17.1	1.6
1	Isobutyl benzoate	Ephedra sinica or Ephedra intermedia or Ephedra equisetina	CC(C)COC(=O)C1=CC=CC=C1	178.23	2	0	4	26.3	3.6
1	Isobutyral	Ephedra sinica or Ephedra intermedia or Ephedra equisetina	CC(C)C=O	72.11	1	0	1	17.1	0.8
1	Izoforon	Ephedra sinica or Ephedra intermedia or Ephedra equisetina	CC1=CC(=O)CC(C1)(C)C	138.21	1	0	0	17.1	1.6
1	KYNA	Ephedra sinica or Ephedra intermedia or Ephedra equisetina	C1=CC=C2C(=C1)C(=O)C=C(N2)C(=O)O	189.17	4	2	1	66.4	1.3
1	L-Bornyl acetate	Ephedra sinica or Ephedra intermedia or Ephedra equisetina	CC(=O)OC1CC2CCC1(C2(C)C)C	196.29	2	0	2	26.3	3.3
1	L-Limonen	Ephedra sinica or Ephedra intermedia or Ephedra equisetina	CC1=CCC(CC1)C(=C)C	136.23	0	0	1	0	3.4
1	MIK	Ephedra sinica or Ephedra intermedia or Ephedra equisetina	CC(C)CC(=O)C	100.16	1	0	2	17.1	1.3
1	Methyl 2-decenoate	Ephedra sinica or Ephedra intermedia or Ephedra equisetina	CCCCCCCC=CC(=O)OC	184.27	2	0	8	26.3	4.1
1	Methyl 5-methylhexanoate	Ephedra sinica or Ephedra intermedia or Ephedra equisetina	CC(C)CCCC(=O)OC	144.21	2	0	5	26.3	2.8
1	Methyl carvacrol	Ephedra sinica or Ephedra intermedia or Ephedra equisetina	CC1=C(C=C(C=C1)C(C)C)OC	164.24	1	0	2	9.2	3.4
1	Methyl heptoate	Ephedra sinica or Ephedra intermedia or Ephedra equisetina	CCCCCCC(=O)OC	144.21	2	0	6	26.3	3
1	Methyl laurate	Ephedra sinica or Ephedra intermedia or Ephedra equisetina	CCCCCCCCCCCC(=O)OC	214.34	2	0	11	26.3	5.8
1	Methyl octylate	Ephedra sinica or Ephedra intermedia or Ephedra equisetina	CCCCCCCC(=O)OC	158.24	2	0	7	26.3	3.6
1	Methyl stearate	Ephedra sinica or Ephedra intermedia or Ephedra equisetina	CCCCCCCCCCCCCCCCCC(=O)OC	298.5	2	0	17	26.3	9
1	Methylbenzylamine	Ephedra sinica or Ephedra intermedia or Ephedra equisetina	CNCC1=CC=CC=C1	121.18	1	1	2	12	1.5
1	NON	Ephedra sinica or Ephedra intermedia or Ephedra equisetina	CCCCCCCCCC(=O)O	172.26	2	1	8	37.3	4.1
1	Nonacosane	Ephedra sinica or Ephedra intermedia or Ephedra equisetina	CCCCCCCCCCCCCCCCCCCCCCCCCCCCC	408.8	0	0	26	0	15.3
1	Nonacosanol	Ephedra sinica or Ephedra intermedia or Ephedra equisetina	CCCCCCCCCCCCCCCCCCCCCCCCCCCCCO	424.8	1	1	27	20.2	14.3
1	Nonanal	Ephedra sinica or Ephedra intermedia or Ephedra equisetina	CCCCCCCCC=O	142.24	1	0	7	17.1	3.3
1	OXA	Ephedra sinica or Ephedra intermedia or Ephedra equisetina	CCO	46.07	1	1	0	20.2	-0.1
1	Octacosanol	Ephedra sinica or Ephedra intermedia or Ephedra equisetina	CCCCCCCCCCCCCCCCCCCCCCCCCCCCO	410.8	1	1	26	20.2	13.8
1	Oktadekan	Ephedra sinica or Ephedra intermedia or Ephedra equisetina	CCCCCCCCCCCCCCCCCC	254.5	0	0	15	0	9.3
1	PCR	Ephedra sinica or Ephedra intermedia or Ephedra equisetina	CC1=CC=C(C=C1)O	108.14	1	1	0	20.2	1.9
1	PENTADECYLIC ACID	Ephedra sinica or Ephedra intermedia or Ephedra equisetina	CCCCCCCCCCCCCCC(=O)O	242.4	2	1	13	37.3	5.8
1	PENTYLFURAN	Ephedra sinica or Ephedra intermedia or Ephedra equisetina	CCCCCC1=CC=CO1	138.21	1	0	4	13.1	3.7
1	PEY	Ephedra sinica or Ephedra intermedia or Ephedra equisetina	C1=CC=C2C(=C1)C=CC3=CC=CC=C32	178.23	0	0	0	0	4.5
1	PHB	Ephedra sinica or Ephedra intermedia or Ephedra equisetina	C1=CC(=CC=C1C(=O)O)O	138.12	3	2	1	57.5	1.6
1	Peruviol	Ephedra sinica or Ephedra intermedia or Ephedra equisetina	CC(=CCCC(=CCCC(C)(C=C)O)C)C	222.37	1	1	7	20.2	4.6
1	Picein	Ephedra sinica or Ephedra intermedia or Ephedra equisetina	CC(=O)C1=CC=C(C=C1)OC2C(C(C(C(O2)CO)O)O)O	298.29	7	4	4	116	-0.7
1	Piceol	Ephedra sinica or Ephedra intermedia or Ephedra equisetina	CC(=O)C1=CC=C(C=C1)O	136.15	2	1	1	37.3	1.4
1	Promyr	Ephedra sinica or Ephedra intermedia or Ephedra equisetina	CCCCCCCCCCCCCC(=O)OC(C)C	270.5	2	0	14	26.3	7.2
1	Psi-ephedrin	Ephedra sinica or Ephedra intermedia or Ephedra equisetina	CC(C(C1=CC=CC=C1)O)NC	165.23	2	2	3	32.3	0.9
1	Pyruvophenone	Ephedra sinica or Ephedra intermedia or Ephedra equisetina	CC(=O)C(=O)C1=CC=CC=C1	148.16	2	0	2	34.1	1.7
1	Resivit	Ephedra sinica or Ephedra intermedia or Ephedra equisetina	C1=CC(=C(C=C1C2C(C(C3=C(C=C(C=C3O2)O)O)O)O)O)O	306.27	7	6	1	131	-0.8
1	Safranal	Ephedra sinica or Ephedra intermedia or Ephedra equisetina	CC1=C(C(CC=C1)(C)C)C=O	150.22	1	0	1	17.1	2.1
1	Sulcatone	Ephedra sinica or Ephedra intermedia or Ephedra equisetina	CC(=CCCC(=O)C)C	126.2	1	0	3	17.1	1.9
1	Tereton	Ephedra sinica or Ephedra intermedia or Ephedra equisetina	CC(=O)OC	74.08	2	0	1	26.3	0.2
1	Tetracosane	Ephedra sinica or Ephedra intermedia or Ephedra equisetina	CCCCCCCCCCCCCCCCCCCCCCCC	338.7	0	0	21	0	12.6
1	Tiglaldehyde	Ephedra sinica or Ephedra intermedia or Ephedra equisetina	CC=C(C)C=O	84.12	1	0	1	17.1	0.9
1	Trans-ionone	Ephedra sinica or Ephedra intermedia or Ephedra equisetina	CC1=CCCC(C1C=CC(=O)C)(C)C	192.3	1	0	2	17.1	3
1	Trichloroicosylsilane	Ephedra sinica or Ephedra intermedia or Ephedra equisetina	CCCCCCCCCCCCCCCCCCCC[Si](Cl)(Cl)Cl	414.204	0	0	23	0	12.864
1	Tricosane	Ephedra sinica or Ephedra intermedia or Ephedra equisetina	CCCCCCCCCCCCCCCCCCCCCCC	324.6	0	0	20	0	12.1
1	Tybraine	Ephedra sinica or Ephedra intermedia or Ephedra equisetina	CC(C(C1=CC=CC=C1)O)N(C)C	179.26	2	1	3	23.5	1.7
1	UPL	Ephedra sinica or Ephedra intermedia or Ephedra equisetina	CCCCCCCCCCCCCCCCCCC	268.5	0	0	16	0	9.9
1	Usaf cs-6	Ephedra sinica or Ephedra intermedia or Ephedra equisetina	CC(C(C1=CC=CC=C1)O)N	151.21	2	2	2	46.2	0.8
1	WLN: G1G	Ephedra sinica or Ephedra intermedia or Ephedra equisetina	C(Cl)Cl	84.93	0	0	0	0	1.5
1	WLN: Q1R	Ephedra sinica or Ephedra intermedia or Ephedra equisetina	C1=CC=C(C=C1)CO	108.14	1	1	1	20.2	1.1
1	WLN: T5OJ BVO1	Ephedra sinica or Ephedra intermedia or Ephedra equisetina	COC(=O)C1=CC=CO1	126.11	3	0	2	39.4	1
1	ZINC02042359	Ephedra sinica or Ephedra intermedia or Ephedra equisetina	CC(C)CCCC(C)CCCC(=O)C	198.34	1	0	8	17.1	4.5
1	ZINC02169908	Ephedra sinica or Ephedra intermedia or Ephedra equisetina	CC(C)CCCC(C)CCCC(C)CCCC(=O)C	268.5	1	0	12	17.1	6.9
1	[(1S4S)-4-isopropyl-1-cyclohex-2-enyl]methanol	Ephedra sinica or Ephedra intermedia or Ephedra equisetina	CC(C)C1CCC(C=C1)CO	154.25	1	1	2	20.2	2.5
1	[(2S)-6-methylhept-5-en-2-yl] acetate	Ephedra sinica or Ephedra intermedia or Ephedra equisetina	CC(CCC=C(C)C)OC(=O)C	170.25	2	0	5	26.3	2.9
1	[(3R)-37-dimethylocta-16-dien-3-yl] acetate	Ephedra sinica or Ephedra intermedia or Ephedra equisetina	CC(=CCCC(C)(C=C)OC(=O)C)C	196.29	2	0	6	26.3	3.3
1	acetic acid	Ephedra sinica or Ephedra intermedia or Ephedra equisetina	CC(=O)O	60.05	2	1	0	37.3	-0.2
1	alloaromadedrene	Ephedra sinica or Ephedra intermedia or Ephedra equisetina	CC1CCC2C1C3C(C3(C)C)CCC2=C	204.35	0	0	0	0	4.7
1	alpha-Farnesene	Ephedra sinica or Ephedra intermedia or Ephedra equisetina	CC(=CCCC(=CCC=C(C)C=C)C)C	204.35	0	0	6	0	6.1
1	alpha-gurjunene	Ephedra sinica or Ephedra intermedia or Ephedra equisetina	CC1CCC2C(C2(C)C)C3=C(CCC13)C	204.35	0	0	0	0	4.1
1	alpha-humulene	Ephedra sinica or Ephedra intermedia or Ephedra equisetina	CC1=CCC(C=CCC(=CCC1)C)(C)C	204.35	0	0	0	0	4.5
1	apigenin	Ephedra sinica or Ephedra intermedia or Ephedra equisetina	C1=CC(=CC=C1C2=CC(=O)C3=C(C=C(C=C3O2)O)O)O	270.24	5	3	1	87	1.7
1	beta-Citronellol	Ephedra sinica or Ephedra intermedia or Ephedra equisetina	CC(CCC=C(C)C)CCO	156.26	1	1	5	20.2	3.2
1	beta-Cyclocitral	Ephedra sinica or Ephedra intermedia or Ephedra equisetina	CC1=C(C(CCC1)(C)C)C=O	152.23	1	0	1	17.1	2.4
1	beta-Eudesmol	Ephedra sinica or Ephedra intermedia or Ephedra equisetina	CC12CCCC(=C)C1CC(CC2)C(C)(C)O	222.37	1	1	1	20.2	3.7
1	beta-Ionone	Ephedra sinica or Ephedra intermedia or Ephedra equisetina	CC1=C(C(CCC1)(C)C)C=CC(=O)C	192.3	1	0	2	17.1	2.9
1	beta-bisabolene	Ephedra sinica or Ephedra intermedia or Ephedra equisetina	CC1=CCC(CC1)C(=C)CCC=C(C)C	204.35	0	0	4	0	5.2
1	calacorene	Ephedra sinica or Ephedra intermedia or Ephedra equisetina	CC1=CCC(C2=C1C=CC(=C2)C)C(C)C	200.32	0	0	1	0	4.4
1	caprylic acid	Ephedra sinica or Ephedra intermedia or Ephedra equisetina	CCCCCCCC(=O)O	144.21	2	1	6	37.3	3
1	carvenone	Ephedra sinica or Ephedra intermedia or Ephedra equisetina	CC1CCC(=CC1=O)C(C)C	152.23	1	0	1	17.1	2.1
1	cinnamaldehyde	Ephedra sinica or Ephedra intermedia or Ephedra equisetina	C1=CC=C(C=C1)C=CC=O	132.16	1	0	2	17.1	1.9
1	cinnamic acid	Ephedra sinica or Ephedra intermedia or Ephedra equisetina	C1=CC=C(C=C1)C=CC(=O)O	148.16	2	1	2	37.3	2.1
1	clovene	Ephedra sinica or Ephedra intermedia or Ephedra equisetina	CC1(C=CC23C1CCC(C2)(CCC3)C)C	204.35	0	0	0	0	5.8
1	cuminal	Ephedra sinica or Ephedra intermedia or Ephedra equisetina	CC(C)C1=CC=C(C=C1)C=O	148.2	1	0	2	17.1	2.7
1	delphinidin	Ephedra sinica or Ephedra intermedia or Ephedra equisetina	C1=C(C=C(C(=C1O)O)O)C2=[O+]C3=CC(=CC(=C3C=C2O)O)O	303.05	0	6	7	121.38	3.48
1	delta-cadinene	Ephedra sinica or Ephedra intermedia or Ephedra equisetina	CC1=CC2C(CCC(=C2CC1)C)C(C)C	204.35	0	0	1	0	3.8
1	eth	Ephedra sinica or Ephedra intermedia or Ephedra equisetina	CC	30.07	0	0	0	0	1.3
1	farnesane	Ephedra sinica or Ephedra intermedia or Ephedra equisetina	CCC(C)CCCC(C)CCCC(C)C	212.41	0	0	9	0	7.5
1	farnesol	Ephedra sinica or Ephedra intermedia or Ephedra equisetina	CC(=CCCC(=CCCC(=CCO)C)C)C	222.37	1	1	7	20.2	4.8
1	gamma-terpinene	Ephedra sinica or Ephedra intermedia or Ephedra equisetina	CC1=CCC(=CC1)C(C)C	136.23	0	0	1	0	2.8
1	geraniol	Ephedra sinica or Ephedra intermedia or Ephedra equisetina	CC(=CCCC(=CCO)C)C	154.25	1	1	4	20.2	2.9
1	geranyl acetate	Ephedra sinica or Ephedra intermedia or Ephedra equisetina	CC(=CCCC(=CCOC(=O)C)C)C	196.29	2	0	6	26.3	3.5
1	heptanoic acid	Ephedra sinica or Ephedra intermedia or Ephedra equisetina	CCCCCCC(=O)O	130.18	2	1	5	37.3	2.5
1	hexanal	Ephedra sinica or Ephedra intermedia or Ephedra equisetina	CCCCCC=O	100.16	1	0	4	17.1	1.8
1	isobutyric acid	Ephedra sinica or Ephedra intermedia or Ephedra equisetina	CC(C)C(=O)O	88.11	2	1	1	37.3	0.8
1	kaempferol	Ephedra sinica or Ephedra intermedia or Ephedra equisetina	C1=CC(=CC=C1C2=C(C(=O)C3=C(C=C(C=C3O2)O)O)O)O	286.24	6	4	1	107	1.9
1	lauric acid	Ephedra sinica or Ephedra intermedia or Ephedra equisetina	CCCCCCCCCCCC(=O)O	200.32	2	1	10	37.3	4.2
1	leucopelargonidin	Ephedra sinica or Ephedra intermedia or Ephedra equisetina	C1=CC(=CC=C1C2C(C(C3=C(C=C(C=C3O2)O)O)O)O)O	290.27	6	5	1	110	0.7
1	linalool	Ephedra sinica or Ephedra intermedia or Ephedra equisetina	CC(=CCCC(C)(C=C)O)C	154.25	1	1	4	20.2	2.7
1	linolenic acid	Ephedra sinica or Ephedra intermedia or Ephedra equisetina	CCC=CCC=CCC=CCCCCCCCC(=O)O	278.4	2	1	13	37.3	5.9
1	m-Ethylacetophenone	Ephedra sinica or Ephedra intermedia or Ephedra equisetina	CCC1=CC(=CC=C1)C(=O)C	148.2	1	0	2	17.1	2.4
1	m-Methylacetophenone	Ephedra sinica or Ephedra intermedia or Ephedra equisetina	CC1=CC(=CC=C1)C(=O)C	134.17	1	0	1	17.1	2.3
1	methyl palmitate	Ephedra sinica or Ephedra intermedia or Ephedra equisetina	CCCCCCCCCCCCCCCC(=O)OC	270.5	2	0	15	26.3	7.9
1	myristic acid	Ephedra sinica or Ephedra intermedia or Ephedra equisetina	CCCCCCCCCCCCCC(=O)O	228.37	2	1	12	37.3	5.3
1	n-Triacontanol	Ephedra sinica or Ephedra intermedia or Ephedra equisetina	CCCCCCCCCCCCCCCCCCCCCCCCCCCCCCO	438.8	1	1	28	20.2	14.9
1	naphthalene	Ephedra sinica or Ephedra intermedia or Ephedra equisetina	C1=CC=C2C=CC=CC2=C1	128.17	0	0	0	0	3.3
1	neocnidilide	Ephedra sinica or Ephedra intermedia or Ephedra equisetina	CCCCC1C2CCCC=C2C(=O)O1	194.27	2	0	3	26.3	3.3
1	nonanoic acid	Ephedra sinica or Ephedra intermedia or Ephedra equisetina	CCCCCCCCC(=O)O	158.24	2	1	7	37.3	3.5
1	o-Thymol	Ephedra sinica or Ephedra intermedia or Ephedra equisetina	CC1=C(C=C(C=C1)C(C)C)O	150.22	1	1	1	20.2	3.1
1	octanol	Ephedra sinica or Ephedra intermedia or Ephedra equisetina	CCCCCCCCO	130.23	1	1	6	20.2	3
1	p-Cymen-8-ol	Ephedra sinica or Ephedra intermedia or Ephedra equisetina	CC1=CC=C(C=C1)C(C)(C)O	150.22	1	1	1	20.2	2
1	p-Nitrosotoluene	Ephedra sinica or Ephedra intermedia or Ephedra equisetina	CC1=CC=C(C=C1)N=O	121.14	2	0	0	29.4	1.7
1	p-Ocimene	Ephedra sinica or Ephedra intermedia or Ephedra equisetina	CC(=CCC=C(C)C=C)C	136.23	0	0	3	0	4.3
1	p-Toluyl chloride	Ephedra sinica or Ephedra intermedia or Ephedra equisetina	CC1=CC=C(C=C1)C(=O)Cl	154.59	1	0	1	17.1	3.3
1	p-coumaric acid	Ephedra sinica or Ephedra intermedia or Ephedra equisetina	C1=CC(=CC=C1C=CC(=O)O)O	164.16	3	2	2	57.5	1.5
1	p-cymene	Ephedra sinica or Ephedra intermedia or Ephedra equisetina	CC1=CC=C(C=C1)C(C)C	134.22	0	0	1	0	4.1
1	p-xylene	Ephedra sinica or Ephedra intermedia or Ephedra equisetina	CC1=CC=C(C=C1)C	106.16	0	0	0	0	3.2
1	palmitic acid	Ephedra sinica or Ephedra intermedia or Ephedra equisetina	CCCCCCCCCCCCCCCC(=O)O	256.42	2	1	14	37.3	6.4
1	patchoulane	Ephedra sinica or Ephedra intermedia or Ephedra equisetina	CC1CCC23C1CC(C2(C)C)CCC3C	206.37	0	0	0	0	5.7
1	protocatechuic acid	Ephedra sinica or Ephedra intermedia or Ephedra equisetina	C1=CC(=C(C=C1C(=O)O)O)O	154.12	4	3	1	77.8	1.1
1	quercetin	Ephedra sinica or Ephedra intermedia or Ephedra equisetina	C1=CC(=C(C=C1C2=C(C(=O)C3=C(C=C(C=C3O2)O)O)O)O)O	302.23	7	5	1	127	1.5
1	rutin	Ephedra sinica or Ephedra intermedia or Ephedra equisetina	CC1C(C(C(C(O1)OCC2C(C(C(C(O2)OC3=C(OC4=CC(=CC(=C4C3=O)O)O)C5=CC(=C(C=C5)O)O)O)O)O)O)O)O	610.5	16	10	6	266	-1.3
1	sedanoic acid	Ephedra sinica or Ephedra intermedia or Ephedra equisetina	CCCCCC(=O)O	116.16	2	1	4	37.3	1.9
1	stearic acid	Ephedra sinica or Ephedra intermedia or Ephedra equisetina	CCCCCCCCCCCCCCCCCC(=O)O	284.5	2	1	16	37.3	7.4
1	styrene	Ephedra sinica or Ephedra intermedia or Ephedra equisetina	C=CC1=CC=CC=C1	104.15	0	0	1	0	2.9
1	tetradecane	Ephedra sinica or Ephedra intermedia or Ephedra equisetina	CCCCCCCCCCCCCC	198.39	0	0	11	0	7.2
1	tetramethylpyrazine	Ephedra sinica or Ephedra intermedia or Ephedra equisetina	CC1=C(N=C(C(=N1)C)C)C	136.19	2	0	0	25.8	1.3
1	thymol	Ephedra sinica or Ephedra intermedia or Ephedra equisetina	CC1=CC(=C(C=C1)C(C)C)O	150.22	1	1	1	20.2	3.3
1	toluene	Ephedra sinica or Ephedra intermedia or Ephedra equisetina	CC1=CC=CC=C1	92.14	0	0	0	0	2.7
1	trans-24-decadienal	Ephedra sinica or Ephedra intermedia or Ephedra equisetina	CCCCCC=CC=CC=O	152.23	1	0	6	17.1	3.2
1	trans-2-nonenal	Ephedra sinica or Ephedra intermedia or Ephedra equisetina	CCCCCCC=CC=O	140.22	1	0	6	17.1	3.1
1	tricin	Ephedra sinica or Ephedra intermedia or Ephedra equisetina	COC1=CC(=CC(=C1O)OC)C2=CC(=O)C3=C(C=C(C=C3O2)O)O	330.29	7	3	3	105	1.7
1	vanillic acid	Ephedra sinica or Ephedra intermedia or Ephedra equisetina	COC1=C(C=CC(=C1)C(=O)O)O	168.15	4	2	2	66.8	1.4
1	6-methoxyl-2-acetyl-3-methyl-14-naphthoquinone-8-o-beta-d-glucopyranoside	Fritillaria thunbergii	CC1=C(C(=O)C2=C(C1=O)C=C(C=C2OC3C(C(C(C(O3)CO)O)O)O)OC)C(=O)C	422.4	10	4	5	160	-0.5
1	adenosine	Fritillaria thunbergii	C1=NC(=C2C(=N1)N(C=N2)C3C(C(C(O3)CO)O)O)N	267.24	8	4	2	140	-1.1
1	apicidin	Fritillaria thunbergii	CCC(C)C1C(=O)N2CCCCC2C(=O)NC(C(=O)NC(C(=O)N1)CC3=CN(C4=CC=CC=C43)OC)CCCCCC(=O)CC	623.8	6	3	12	139	4.4
1	baimonidine	Fritillaria thunbergii	CC1CCC2C(C3CCC4C(C3CN2C1)CC5C4CC(C6C5(CCC(C6)O)C)O)(C)O	431.7	4	3	0	63.9	4.1
1	chaksine	Fritillaria thunbergii	CC1CCCC(C(=O)OCC(CCCC(C(=O)OC1)C2CN=C(N2)N)C)C3CN=C(N3)N	450.6	6	4	2	153	0.8
1	ebeinone	Fritillaria thunbergii	CC1CCC2C(C3=C(CN2C1)C4CC5C(C4CC3)CC(=O)C6C5(CCC(C6)O)C)C	411.6	3	1	0	40.5	3.8
1	ebeinone	Fritillaria thunbergii	CC1CCC2C(C3CCC4C(C3CN2C1)CC5C4CC(=O)C6C5(CCC(C6)O)C)C	413.6	3	1	0	40.5	5.3
1	ent-(16s)-atisan-1317-oxide	Fritillaria thunbergii	CC1(CCCC2(C1CCC34C2CC5C(C3)COC5C4)C)C	288.5	1	0	0	9.2	5.8
1	ent-15beta16-epoxy-kauran-17-ol	Fritillaria thunbergii	CC1(CCCC2(C1CCC34C2CCC(C3)C5(C4O5)CO)C)C	304.5	2	1	1	32.8	4.7
1	ent-17-norkauran-16-one	Fritillaria thunbergii	CC1(CCCC2(C1CCC34C2CCC(C3)C(=O)C4)C)C	274.4	1	0	0	17.1	5.5
1	ent-kaur-15-en-17-ol	Fritillaria thunbergii	CC1(CCCC2(C1CCC34C2CCC(C3)C(=C4)CO)C)C	288.5	1	1	1	20.2	5.6
1	fritillarizine	Fritillaria thunbergii	CC1CCC2C(C3CCC4C5CC=C6CC(CCC6(C5CC4C3CN2C1)C)O)(C)O	413.6	3	2	0	43.7	4.7
1	hapepunine	Fritillaria thunbergii	CC1CCC(N(C1)C)C(C)C2C(CC3C2(CCC4C3CC=C5C4(CCC(C5)O)C)C)O	429.7	3	2	2	43.7	5.6
1	isobaimonidine	Fritillaria thunbergii	CC1CCC2C(C3CCC4C(C3CN2C1)CC5C4CC(C6C5(CCC(C6)O)C)O)(C)O	431.7	4	3	0	63.9	4.1
1	isoverticine	Fritillaria thunbergii	CC1CCC2C(C3CCC4C(C3CN2C1)CC5C4CC(C6C5(CCC(C6)O)C)O)(C)O	431.7	4	3	0	63.9	4.1
1	peimisine	Fritillaria thunbergii	CC1CC2C(C(C3(O2)CCC4C5CC(=O)C6CC(CCC6(C5CC4=C3C)C)O)C)NC1	427.6	4	2	0	58.6	2.7
1	pelargonidin-35-diglucoside	Fritillaria thunbergii	C1=CC(=CC=C1C2=C(C=C3C(=CC(=CC3=[O+]2)O)OC4C(C(C(C(O4)CO)O)O)O)OC5C(C(C(C(O5)CO)O)O)O)O	595.166	10	10	17	239.22	0.822
1	picropodophyllin	Fritillaria thunbergii	COC1=CC(=CC(=C1OC)OC)C2C3C(COC3=O)C(C4=CC5=C(C=C24)OCO5)O	414.4	8	1	4	92.7	2
1	solanidine	Fritillaria thunbergii	CC1CCC2C(C3C(N2C1)CC4C3(CCC5C4CC=C6C5(CCC(C6)O)C)C)C	397.6	2	1	0	23.5	6.1
1	thymidine	Fritillaria thunbergii	CC1=CN(C(=O)NC1=O)C2CC(C(O2)CO)O	242.23	5	3	2	99.1	-1.2
1	thymine	Fritillaria thunbergii	CC1=CNC(=O)NC1=O	126.11	2	2	0	58.2	-0.6
1	trans-communol	Fritillaria thunbergii	CC(=CCC1C(=C)CCC2C1(CCCC2(C)CO)C)C=C	288.5	1	1	4	20.2	5.8
1	zhebeinine	Fritillaria thunbergii	CC1CCC2C(C3CCC4C(C3CN2C1)CC5C4CC(C6C5(CCC(C6)O)C)O)(C)O	431.7	4	3	0	63.9	4.1
1	zhebeinone	Fritillaria thunbergii	CC1CCC2C(C3CCC4C(C3CN2C1)CC5C4CC(=O)C6C5(CCC(C6)O)C)(C)O	429.6	4	2	0	60.8	3.9
1	zhebeiresinol	Fritillaria thunbergii	COC1=CC(=CC(=C1O)OC)C2C3COC(=O)C3CO2	280.27	6	1	3	74.2	0.9
1	ziebeimine	Fritillaria thunbergii	CC1CCC2C(C3=C(CN2C1)C4CC5C(C4CC3)CC(C6C5(CCC(C6)O)C)O)C	413.6	3	2	0	43.7	4.1
1	()-Menthol	Glycyrrhiza uralensis	CC1CCC(C(C1)O)C(C)C	156.26	1	1	1	20.2	3
1	(-)-Medicocarpin	Glycyrrhiza uralensis	COC1=CC2=C(C=C1)C3COC4=C(C3O2)C=CC(=C4)OC5C(C(C(C(O5)CO)O)O)O	432.4	9	4	4	127	0.8
1	(1S2S)-12-dimethylcyclopentane	Glycyrrhiza uralensis	CC1CCCC1C	98.19	0	0	0	0	3.2
1	(2R)-1-[24-dihydroxy-5-(3-methylbut-2-enyl)phenyl]-2-hydroxy-3-[4-hydroxy-3-(3-methylbut-2-enyl)phenyl]propan-1-one	Glycyrrhiza uralensis	CC(=CCC1=CC(=C(C=C1O)O)C(=O)C(CC2=CC(=C(C=C2)O)CC=C(C)C)O)C	410.5	5	4	8	98	6.3
1	(2R)-2-[34-dihydroxy-5-(3-methylbut-2-enyl)phenyl]-57-dihydroxy-8-(3-methylbut-2-enyl)chroman-4-one	Glycyrrhiza uralensis	CC(=CCC1=C(C(=CC(=C1)C2CC(=O)C3=C(C=C(C(=C3O2)CC=C(C)C)O)O)O)O)C	424.5	6	4	5	107	5.9
1	(2R)-7-hydroxy-2-(4-hydroxyphenyl)chroman-4-one	Glycyrrhiza uralensis	C1C(OC2=C(C1=O)C=CC(=C2)O)C3=CC=C(C=C3)O	256.25	4	2	1	66.8	2.2
1	(2R)-7-hydroxy-2-[4-hydroxy-3-(3-methylbut-2-enyl)phenyl]chroman-4-one	Glycyrrhiza uralensis	CC(=CCC1=C(C=CC(=C1)C2CC(=O)C3=C(O2)C=C(C=C3)O)O)C	324.4	4	2	3	66.8	4.1
1	(2S)-2-[4-hydroxy-3-(3-methylbut-2-enyl)phenyl]-88-dimethyl-23-dihydropyrano[23-f]chromen-4-one	Glycyrrhiza uralensis	CC(=CCC1=C(C=CC(=C1)C2CC(=O)C3=C(O2)C4=C(C=C3)OC(C=C4)(C)C)O)C	390.5	4	1	3	55.8	5.4
1	(2S)-6-(24-dihydroxyphenyl)-2-(2-hydroxypropan-2-yl)-4-methoxy-23-dihydrofuro[32-g]chromen-7-one	Glycyrrhiza uralensis	CC(C)(C1CC2=C(O1)C=C3C(=C2OC)C=C(C(=O)O3)C4=C(C=C(C=C4)O)O)O	384.4	7	3	3	105	2.8
1	(2S)-7-hydroxy-2-(4-hydroxyphenyl)-8-(3-methylbut-2-enyl)chroman-4-one	Glycyrrhiza uralensis	CC(=CCC1=C(C=CC2=C1OC(CC2=O)C3=CC=C(C=C3)O)O)C	324.4	4	2	3	66.8	4.1
1	(3S)-23-dimethylpentane	Glycyrrhiza uralensis	CCC(C)C(C)C	100.2	0	0	2	0	3.4
1	(4S)-24-dimethylhexane	Glycyrrhiza uralensis	CCC(C)CC(C)C	114.23	0	0	3	0	4
1	(E)-1-(24-dihydroxyphenyl)-3-(22-dimethylchromen-6-yl)prop-2-en-1-one	Glycyrrhiza uralensis	CC1(C=CC2=C(O1)C=CC(=C2)C=CC(=O)C3=C(C=C(C=C3)O)O)C	322.4	4	2	3	66.8	4.5
1	(E)-1-(24-dihydroxyphenyl)-3-[4-hydroxy-3-(3-methylbut-2-enyl)phenyl]prop-2-en-1-one	Glycyrrhiza uralensis	CC(=CCC1=C(C=CC(=C1)C=CC(=O)C2=C(C=C(C=C2)O)O)O)C	324.4	4	3	5	77.8	5.1
1	(E)-1-[24-dihydroxy-3-(3-methylbut-2-enyl)phenyl]-3-(24-dihydroxyphenyl)prop-2-en-1-one	Glycyrrhiza uralensis	CC(=CCC1=C(C=CC(=C1O)C(=O)C=CC2=C(C=C(C=C2)O)O)O)C	340.4	5	4	5	98	4.7
1	(E)-1-[24-dihydroxy-3-(3-methylbut-2-enyl)phenyl]-3-[4-hydroxy-3-(3-methylbut-2-enyl)phenyl]prop-2-en-1-one	Glycyrrhiza uralensis	CC(=CCC1=C(C=CC(=C1)C=CC(=O)C2=C(C(=C(C=C2)O)CC=C(C)C)O)O)C	392.5	4	3	7	77.8	7
1	(E)-1-butoxyhex-2-ene	Glycyrrhiza uralensis	CCCCOCC=CCCC	156.26	1	0	7	9.2	3.2
1	(E)-3-[34-dihydroxy-5-(3-methylbut-2-enyl)phenyl]-1-(24-dihydroxyphenyl)prop-2-en-1-one	Glycyrrhiza uralensis	CC(=CCC1=C(C(=CC(=C1)C=CC(=O)C2=C(C=C(C=C2)O)O)O)O)C	340.4	5	4	5	98	4.7
1	(E)-dodec-2-ene	Glycyrrhiza uralensis	CCCCCCCCCC=CC	168.32	0	0	8	0	6.5
1	(L)-alpha-Terpineol	Glycyrrhiza uralensis	CC1=CCC(CC1)C(C)(C)O	154.25	1	1	1	20.2	1.8
1	(Z)-1-(24-dihydroxyphenyl)-3-phenylprop-2-en-1-one	Glycyrrhiza uralensis	C1=CC=C(C=C1)C=CC(=O)C2=C(C=C(C=C2)O)O	240.25	3	2	3	57.5	3.5
1	13-dihydroxy-89-dimethoxy-6-benzofurano[32-c]chromenone	Glycyrrhiza uralensis	COC1=C(C=C2C(=C1)C3=C(O2)C4=C(C=C(C=C4OC3=O)O)O)OC	328.27	7	2	2	98.4	2.7
1	13-dihydroxy-9-methoxy-6-benzofurano[32-c]chromenone	Glycyrrhiza uralensis	COC1=CC2=C(C=C1)C3=C(O2)C4=C(C=C(C=C4OC3=O)O)O	298.25	6	2	1	89.1	2.7
1	1-(5-hydroxy-22-dimethylchromen-6-yl)-3-(4-hydroxyphenyl)prop-2-en-1-one	Glycyrrhiza uralensis	CC1(C=CC2=C(O1)C=CC(=C2O)C(=O)C=CC3=CC=C(C=C3)O)C	322.4	4	2	3	66.8	4.5
1	1-Methoxyficifolinol	Glycyrrhiza uralensis	CC(=CCC1=CC2=C(C=C1O)OC3C2COC4=C3C(=C(C(=C4)O)CC=C(C)C)OC)C	422.5	5	2	5	68.2	6.1
1	1-Methoxyphaseollidin	Glycyrrhiza uralensis	CC(=CCC1=C(C=CC2=C1OC3C2COC4=C3C(=CC(=C4)O)OC)O)C	354.4	5	2	3	68.2	4.2
1	11-deoxyglycyrrhetic acid	Glycyrrhiza uralensis	CC1(C2CCC3(C(C2(CCC1O)C)CC=C4C3(CCC5(C4CC(CC5)(C)C(=O)O)C)C)C)C	456.7	3	2	1	57.5	7.5
1	12-methyltetradecanoate	Glycyrrhiza uralensis	CCC(C)CCCCCCCCCCC(=O)[O-]	241.39	2	0	11	40.1	6.9
1	18alpha-hydroxyglycyrrhetic acid	Glycyrrhiza uralensis	CC1(C2CCC3(C(C2(CCC1O)C)C(=O)C=C4C3(CCC5(C4(CC(CC5)(C)C(=O)O)O)C)C)C)C	486.7	5	3	1	94.8	5
1	18beta-glycyrrhetinic acid	Glycyrrhiza uralensis	CC1(C2CCC3(C(C2(CCC1O)C)C(=O)C=C4C3(CCC5(C4CC(CC5)(C)C(=O)O)C)C)C)C	470.7	4	2	1	74.6	6.4
1	22-DIMETHYLPENTANE	Glycyrrhiza uralensis	CCCC(C)(C)C	100.2	0	0	2	0	3.6
1	23-dimethylhexane	Glycyrrhiza uralensis	CCCC(C)C(C)C	114.23	0	0	3	0	4
1	2-(34-dihydroxyphenyl)-57-dihydroxy-6-(3-methylbut-2-enyl)chromone	Glycyrrhiza uralensis	CC(=CCC1=C(C2=C(C=C1O)OC(=CC2=O)C3=CC(=C(C=C3)O)O)O)C	354.4	6	4	3	107	4.2
1	2-Caren-10-al	Glycyrrhiza uralensis	CC1(C2C1C=C(CC2)C=O)C	150.22	1	0	1	17.1	2.1
1	2-Ethyl-p-xylene	Glycyrrhiza uralensis	CCC1=C(C=CC(=C1)C)C	134.22	0	0	1	0	3.4
1	2-Tetradecanone	Glycyrrhiza uralensis	CCCCCCCCCCCCC(=O)C	212.37	1	0	11	17.1	5.7
1	2-[(3R)-88-dimethyl-34-dihydro-2H-pyrano[65-f]chromen-3-yl]-5-methoxyphenol	Glycyrrhiza uralensis	CC1(C=CC2=C(O1)C=CC3=C2OCC(C3)C4=C(C=C(C=C4)OC)O)C	338.4	4	1	2	47.9	4.2
1	2-heptanone	Glycyrrhiza uralensis	CCCCCC(=O)C	114.19	1	0	4	17.1	2
1	2-methyl-5-propyl -nonane	Glycyrrhiza uralensis	CCCCC(CCC)CCC(C)C	184.36	0	0	8	0	6.7
1	2-methyl-6-ethyl decane	Glycyrrhiza uralensis	CCCCC(CC)CCCC(C)C	184.36	0	0	8	0	6.7
1	21987_FLUKA	Glycyrrhiza uralensis	CC1CC2C(C2(C)C)C=C1	136.23	0	0	0	0	3.3
1	24-Hydroxy-11-deoxyglycyrrhetic acid	Glycyrrhiza uralensis	CC12CCC(CC1C3=CCC4C5(CCC(C(C5CCC4(C3(CC2)C)C)(C)O)O)C)(C)C(=O)O	458.7	4	3	1	77.8	5.7
1	24-Hydroxyglycyrrhetic acid	Glycyrrhiza uralensis	CC12CCC(CC1C3=CC(=O)C4C5(CCC(C(C5CCC4(C3(CC2)C)C)(C)CO)O)C)(C)C(=O)O	486.7	5	3	2	94.8	5.8
1	3'-Hydroxy-4'-O-Methylglabridin	Glycyrrhiza uralensis	CC1(C=CC2=C(O1)C=CC3=C2OCC(C3)C4=C(C(=C(C=C4)OC)O)O)C	354.4	5	2	2	68.2	3.9
1	3'-Methoxyglabridin	Glycyrrhiza uralensis	CC1(C=CC2=C(O1)C=CC3=C2OCC(C3)C4=C(C(=C(C=C4)O)OC)O)C	354.4	5	2	2	68.2	3.9
1	322-Dihydroxy-11-oxo-delta(12)-oleanene-27-alpha-methoxycarbonyl-29-oic acid	Glycyrrhiza uralensis	CC1(C2CCC3(C(C2(CCC1O)C)C(=O)C=C4C3(CCC5(C4CC6(CC5OC6=O)C)C)C(=O)OC)C)C	512.7	6	1	2	89.9	4.7
1	33-Dimethylpentane	Glycyrrhiza uralensis	CCC(C)(C)CC	100.2	0	0	2	0	3.6
1	343'4'-Tetrahydroxy-2-methoxychalcone	Glycyrrhiza uralensis	COC1=C(C=CC(=C1O)O)C=CC(=O)C2=CC(=C(C=C2)O)O	302.28	6	4	4	107	2.2
1	3-(24-dihydroxyphenyl)-8-(11-dimethylprop-2-enyl)-7-hydroxy-5-methoxy-coumarin	Glycyrrhiza uralensis	CC(C)(C=C)C1=C2C(=C(C=C1O)OC)C=C(C(=O)O2)C3=C(C=C(C=C3)O)O	368.4	6	3	4	96.2	4.4
1	3-(2-hydroxy-4-methoxyphenyl)-2H-chromen-7-ol	Glycyrrhiza uralensis	COC1=CC(=C(C=C1)C2=CC3=C(C=C(C=C3)O)OC2)O	270.28	4	2	2	58.9	2.7
1	3-(34-dihydroxyphenyl)-57-dihydroxy-8-(3-methylbut-2-enyl)chromone	Glycyrrhiza uralensis	CC(=CCC1=C2C(=C(C=C1O)O)C(=O)C(=CO2)C3=CC(=C(C=C3)O)O)C	354.4	6	4	3	107	4.2
1	3-Ethylpentane	Glycyrrhiza uralensis	CCC(CC)CC	100.2	0	0	3	0	3.7
1	3-Hydroxyglabrol	Glycyrrhiza uralensis	CC(=CCC1=C(C=CC(=C1)C2C(C(=O)C3=C(O2)C(=C(C=C3)O)CC=C(C)C)O)O)C	408.5	5	3	5	87	5.5
1	3-Methylpentane	Glycyrrhiza uralensis	CCC(C)CC	86.18	0	0	2	0	3.2
1	3-[46-dihydroxy-2-methoxy-3-(3-methylbut-2-enyl)phenyl]-7-hydroxy-chromone	Glycyrrhiza uralensis	CC(=CCC1=C(C(=C(C=C1O)O)C2=COC3=C(C2=O)C=CC(=C3)O)OC)C	368.4	6	3	4	96.2	4
1	3-methylheptane	Glycyrrhiza uralensis	CCCCC(C)CC	114.23	0	0	4	0	4.3
1	3-methylhexane	Glycyrrhiza uralensis	CCCC(C)CC	100.2	0	0	3	0	3.7
1	42'4'alpha-Tetrahydroxydihydrochalcone	Glycyrrhiza uralensis	C1=CC(=CC=C1CC(C(=O)C2=C(C=C(C=C2)O)O)O)O	274.27	5	4	4	98	2.4
1	4H-1-Benzopyran-4-one 2-(4-(beta-D-glucopyranosyloxy)phenyl)-23-dihydro-57-dihydroxy- (2S)-	Glycyrrhiza uralensis	C1C(OC2=CC(=CC(=C2C1=O)O)O)C3=CC=C(C=C3)OC4C(C(C(C(O4)CO)O)O)O	434.4	10	6	4	166	0.6
1	5678-Tetrahydro-24-dimethylquinoline	Glycyrrhiza uralensis	CC1=CC(=NC2=C1CCCC2)C	161.24	1	0	0	12.9	2.8
1	5678-Tetrahydro-4-methylquinoline	Glycyrrhiza uralensis	CC1=C2CCCCC2=NC=C1	147.22	1	0	0	12.9	2.4
1	57-dihydroxy-3-(2-hydroxy-4-methoxy-phenyl)-6-(3-methylbut-2-enyl)chromone	Glycyrrhiza uralensis	CC(=CCC1=C(C2=C(C=C1O)OC=C(C2=O)C3=C(C=C(C=C3)OC)O)O)C	368.4	6	3	4	96.2	4.6
1	57-dihydroxy-3-(4-methoxyphenyl)-8-(3-methylbut-2-enyl)chromone	Glycyrrhiza uralensis	CC(=CCC1=C2C(=C(C=C1O)O)C(=O)C(=CO2)C3=CC=C(C=C3)OC)C	352.4	5	2	4	76	4.9
1	72'4'-trihydroxy嚗?-methoxy-3嚗rylcoumarin	Glycyrrhiza uralensis	COC1=CC(=CC2=C1C=C(C(=O)O2)C3=C(C=C(C=C3)O)O)O	300.26	6	3	2	96.2	2.5
1	74'-Dihydroxyflavone	Glycyrrhiza uralensis	C1=CC(=CC=C1C2=CC(=O)C3=C(O2)C=C(C=C3)O)O	254.24	4	2	1	66.8	3.3
1	7-Acetoxy-2-methylisoflavone	Glycyrrhiza uralensis	CC1=C(C(=O)C2=C(O1)C=C(C=C2)OC(=O)C)C3=CC=CC=C3	294.3	4	0	3	52.6	3.2
1	7-Methoxy-2-methyl isoflavone	Glycyrrhiza uralensis	CC1=C(C(=O)C2=C(O1)C=C(C=C2)OC)C3=CC=CC=C3	266.29	3	0	2	35.5	3.4
1	7-hydroxy-2-[4-hydroxy-3-(3-methylbut-2-enyl)phenyl]-6-(3-methylbut-2-enyl)chromone	Glycyrrhiza uralensis	CC(=CCC1=CC2=C(C=C1O)OC(=CC2=O)C3=CC(=C(C=C3)O)CC=C(C)C)C	390.5	4	2	5	66.8	6.3
1	7-hydroxy-2-methyl-3-phenyl-chromone	Glycyrrhiza uralensis	CC1=C(C(=O)C2=C(O1)C=C(C=C2)O)C3=CC=CC=C3	252.26	3	1	1	46.5	3.1
1	8-(6-hydroxy-2-benzofuranyl)-22-dimethyl-5-chromenol	Glycyrrhiza uralensis	CC1(C=CC2=C(C=CC(=C2O1)C3=CC4=C(O3)C=C(C=C4)O)O)C	308.3	4	2	1	62.8	4.2
1	8-Prenylwighteone	Glycyrrhiza uralensis	CC(=CCC1=C(C(=C2C(=C1O)C(=O)C(=CO2)C3=CC=C(C=C3)O)CC=C(C)C)O)C	406.5	5	3	5	87	6.5
1	Araboglycyrrhizin	Glycyrrhiza uralensis	CC1(C2CCC3(C(C2(CCC1OC4C(C(C(C(O4)C(=O)O)O)O)OC5C(C(C(CO5)O)O)O)C)C(=O)C=C6C3(CCC7(C6CC(CC7)(C)C(=O)O)C)C)C)C	778.9	14	7	6	230	3.5
1	Arachic acid	Glycyrrhiza uralensis	CCCCCCCCCCCCCCCCCCCC(=O)O	312.5	2	1	18	37.3	8.5
1	Artonin E	Glycyrrhiza uralensis	CC(=CCC1=C(OC2=C(C1=O)C(=CC3=C2C=CC(O3)(C)C)O)C4=CC(=C(C=C4O)O)O)C	436.5	7	4	3	116	5.2
1	Astragalin	Glycyrrhiza uralensis	C1=CC(=CC=C1C2=C(C(=O)C3=C(C=C(C=C3O2)O)O)OC4C(C(C(C(O4)CO)O)O)O)O	448.4	11	7	4	186	0.7
1	BuOH	Glycyrrhiza uralensis	CCCCO	74.12	1	1	2	20.2	0.9
1	Calycosin	Glycyrrhiza uralensis	COC1=C(C=C(C=C1)C2=COC3=C(C2=O)C=CC(=C3)O)O	284.26	5	2	2	76	2.4
1	Castanin	Glycyrrhiza uralensis	COC1=CC=C(C=C1)C2=COC3=CC(=C(C=C3C2=O)OC)O	298.29	5	1	3	65	2.8
1	Corylifolinin	Glycyrrhiza uralensis	CC(=CCC1=C(C=CC(=C1O)C(=O)C=CC2=CC=C(C=C2)O)O)C	324.4	4	3	5	77.8	5.1
1	Cyclobutanol 1-ethyl-	Glycyrrhiza uralensis	CCC1(CCC1)O	100.16	1	1	1	20.2	1.2
1	DBP	Glycyrrhiza uralensis	CCCCOC(=O)C1=CC=CC=C1C(=O)OCCCC	278.34	4	0	10	52.6	4.7
1	DFV	Glycyrrhiza uralensis	C1C(OC2=C(C1=O)C=CC(=C2)O)C3=CC=C(C=C3)O	256.25	4	2	1	66.8	2.2
1	DIBP	Glycyrrhiza uralensis	CC(C)COC(=O)C1=CC=CC=C1C(=O)OCC(C)C	278.34	4	0	8	52.6	4.1
1	Daidzein dimethyl ether	Glycyrrhiza uralensis	COC1=CC=C(C=C1)C2=COC3=C(C2=O)C=CC(=C3)OC	282.29	4	0	3	44.8	3.1
1	Docosyl caffeate	Glycyrrhiza uralensis	CCCCCCCCCCCCCCCCCCCCCCOC(=O)C=CC1=CC(=C(C=C1)O)O	488.7	4	2	24	66.8	13.3
1	EB	Glycyrrhiza uralensis	CCC1=CC=CC=C1	106.16	0	0	1	0	3.1
1	Eurycarpin A	Glycyrrhiza uralensis	CC(=CCC1=C(C=CC(=C1O)C2=COC3=C(C2=O)C=CC(=C3)O)O)C	338.4	5	3	3	87	4
1	Gancaonin A	Glycyrrhiza uralensis	CC(=CCC1=C(C2=C(C=C1O)OC=C(C2=O)C3=CC=C(C=C3)OC)O)C	352.4	5	2	4	76	4.9
1	Gancaonin B	Glycyrrhiza uralensis	CC(=CCC1=C(C2=C(C=C1O)OC=C(C2=O)C3=CC(=C(C=C3)OC)O)O)C	368.4	6	3	4	96.2	4.6
1	Gancaonin C	Glycyrrhiza uralensis	CC(=CCC1=C2C(=C(C=C1O)O)C(=O)C(=CO2)C3=CC=C(C=C3)O)CO	354.4	6	4	4	107	3.3
1	Gancaonin D	Glycyrrhiza uralensis	CC(=CCC1=C2C(=C(C=C1O)O)C(=O)C(=CO2)C3=CC(=C(C=C3)OC)O)CO	384.4	7	4	5	116	3.3
1	Gancaonin G	Glycyrrhiza uralensis	CC(=CCC1=C(C=C2C(=C1O)C(=O)C(=CO2)C3=CC=C(C=C3)O)OC)C	352.4	5	2	4	76	4.9
1	Gancaonin H	Glycyrrhiza uralensis	CC(=CCC1=C(C2=C(C=C1O)OC=C(C2=O)C3=CC4=C(C(=C3)O)OC(C=C4)(C)C)O)C	420.5	6	3	3	96.2	5.5
1	Gancaonin I	Glycyrrhiza uralensis	CC(=CCC1=C(C=C2C(=C1OC)C=C(O2)C3=C(C=C(C=C3)O)O)OC)C	354.4	5	2	5	72.1	5.1
1	Gancaonin P	Glycyrrhiza uralensis	CC(=CCC1=C(C2=C(C=C1O)OC(=C(C2=O)O)C3=CC(=C(C=C3)O)O)O)C	370.4	7	5	3	127	4.1
1	Gancaonin Q	Glycyrrhiza uralensis	CC(=CCC1=C(C=CC(=C1)C2=CC(=O)C3=C(O2)C=C(C(=C3O)CC=C(C)C)O)O)C	406.5	5	3	5	87	6.5
1	Gancaonin R	Glycyrrhiza uralensis	CC(=CCC1=C(C(=C(C=C1O)O)CC=C(C)C)CCC2=CC(=C(C=C2)O)O)C	382.5	4	4	7	80.9	6.6
1	Gancaonin S	Glycyrrhiza uralensis	CC(=CCC1=C(C(=C(C=C1CCC2=CC(=C(C=C2)O)O)O)CC=C(C)C)O)C	382.5	4	4	7	80.9	6.6
1	Gancaonin U	Glycyrrhiza uralensis	CC(=CCC1=C2CCC3=CC(=C(C=C3C2=C(C(=C1O)CC=C(C)C)O)O)O)C	380.5	4	4	4	80.9	6.3
1	Gancaonin V	Glycyrrhiza uralensis	CC(=CCC1=C2CCC3=CC(=C(C=C3C2=C(C=C1O)O)O)O)C	312.4	4	4	2	80.9	4.3
1	Glabranin	Glycyrrhiza uralensis	CC(=CCC1=C2C(=C(C=C1O)O)C(=O)CC(O2)C3=CC=CC=C3)C	324.4	4	2	3	66.8	4.7
1	Glabrene	Glycyrrhiza uralensis	CC1(C=CC2=C(C=CC(=C2O1)C3=CC4=C(C=C(C=C4)O)OC3)O)C	322.4	4	2	1	58.9	3.6
1	Glabridin	Glycyrrhiza uralensis	CC1(C=CC2=C(O1)C=CC3=C2OCC(C3)C4=C(C=C(C=C4)O)O)C	324.4	4	2	1	58.9	3.9
1	Glabrone	Glycyrrhiza uralensis	CC1(C=CC2=C(O1)C=CC(=C2O)C3=COC4=C(C3=O)C=CC(=C4)O)C	336.3	5	2	1	76	3.4
1	Glepidotin A	Glycyrrhiza uralensis	CC(=CCC1=C2C(=C(C=C1O)O)C(=O)C(=C(O2)C3=CC=CC=C3)O)C	338.4	5	3	3	87	4.8
1	Glepidotin B	Glycyrrhiza uralensis	CC(=CCC1=C2C(=C(C=C1O)O)C(=O)C(C(O2)C3=CC=CC=C3)O)C	340.4	5	3	3	87	4.1
1	Glyasperin A	Glycyrrhiza uralensis	CC(=CCC1=C(C=CC(=C1)C2=C(C(=O)C3=C(O2)C=C(C(=C3O)CC=C(C)C)O)O)O)C	422.5	6	4	5	107	5.7
1	Glyasperin C	Glycyrrhiza uralensis	CC(=CCC1=C(C2=C(C=C1O)OCC(C2)C3=C(C=C(C=C3)O)O)OC)C	356.4	5	3	4	79.2	4.5
1	Glycycoumarin	Glycyrrhiza uralensis	CC(=CCC1=C(C2=C(C=C1O)OC(=O)C(=C2)C3=C(C=C(C=C3)O)O)OC)C	368.4	6	3	4	96.2	4.4
1	Glycyrin	Glycyrrhiza uralensis	CC(=CCC1=C(C=C2C(=C1OC)C=C(C(=O)O2)C3=C(C=C(C=C3)O)O)OC)C	382.4	6	2	5	85.2	4.7
1	Glycyrol	Glycyrrhiza uralensis	CC(=CCC1=C(C2=C(C=C1O)OC(=O)C3=C2OC4=C3C=CC(=C4)O)OC)C	366.4	6	2	3	89.1	4.7
1	Glycyrrhiza flavonol A	Glycyrrhiza uralensis	CC1(C(CC2=C(O1)C=CC(=C2)C3=C(C(=O)C4=C(C=C(C=C4O3)O)O)O)O)C	370.4	7	4	1	116	2.9
1	Glypallichalcone	Glycyrrhiza uralensis	COC1=CC=C(C=C1)C(=O)C=CC2=C(C=C(C=C2)O)OC	284.31	4	1	5	55.8	3.3
1	Glyzaglabrin	Glycyrrhiza uralensis	C1OC2=C(O1)C(=C(C=C2)C3=COC4=C(C3=O)C=CC(=C4)O)O	298.25	6	2	1	85.2	2.3
1	HEX	Glycyrrhiza uralensis	CCCCCC	86.18	0	0	3	0	3.9
1	HMO	Glycyrrhiza uralensis	COC1=CC2=C(C=C1)C(=O)C(=CO2)C3=CC=C(C=C3)O	268.26	4	1	2	55.8	2.8
1	Heptan	Glycyrrhiza uralensis	CCCCCCC	100.2	0	0	4	0	4.4
1	Hispaglabridin A	Glycyrrhiza uralensis	CC(=CCC1=C(C=CC(=C1O)C2CC3=C(C4=C(C=C3)OC(C=C4)(C)C)OC2)O)C	392.5	4	2	3	58.9	5.8
1	Hispaglabridin B	Glycyrrhiza uralensis	CC1(C=CC2=C(O1)C=CC(=C2O)C3CC4=C(C5=C(C=C4)OC(C=C5)(C)C)OC3)C	390.5	4	1	1	47.9	5.2
1	ICO	Glycyrrhiza uralensis	C1=CC=C2C(=C1)C(=CN2)C(=O)O	161.16	2	2	1	53.1	2
1	ISOHEPTANE	Glycyrrhiza uralensis	CCCCC(C)C	100.2	0	0	3	0	3.7
1	Inermine	Glycyrrhiza uralensis	C1C2C(C3=C(O1)C=C(C=C3)O)OC4=CC5=C(C=C24)OCO5	284.26	5	1	0	57.2	2.5
1	Inflacoumarin A	Glycyrrhiza uralensis	CC(=CCC1=CC2=C(C=C1O)OC(=O)C=C2C3=CC=C(C=C3)O)C	322.4	4	2	3	66.8	4.3
1	Isoglycyrol	Glycyrrhiza uralensis	CC1(CCC2=C(O1)C=C3C(=C2OC)C4=C(C5=C(O4)C=C(C=C5)O)C(=O)O3)C	366.4	6	1	1	78.1	4.1
1	Isohexane	Glycyrrhiza uralensis	CCCC(C)C	86.18	0	0	2	0	3.2
1	Isolicoflavonol	Glycyrrhiza uralensis	CC(=CCC1=C(C=CC(=C1)C2=C(C(=O)C3=C(C=C(C=C3O2)O)O)O)O)C	354.4	6	4	3	107	3.8
1	Isoliquiritin	Glycyrrhiza uralensis	C1=CC(=CC=C1C=CC(=O)C2=C(C=C(C=C2)O)O)OC3C(C(C(C(O3)CO)O)O)O	418.4	9	6	6	157	1.7
1	Isoononin	Glycyrrhiza uralensis	COC1=CC2=C(C=C1)C(=O)C(=CO2)C3=CC=C(C=C3)OC4C(C(C(C(O4)CO)O)O)O	430.4	9	4	5	135	1
1	Isoschaftoside	Glycyrrhiza uralensis	C1C(C(C(C(O1)C2=C(C(=C3C(=C2O)C(=O)C=C(O3)C4=CC=C(C=C4)O)C5C(C(C(C(O5)CO)O)O)O)O)O)O)O	564.5	14	10	4	247	-2.2
1	Isotrifoliol	Glycyrrhiza uralensis	COC1=CC(=CC2=C1C3=C(C4=C(O3)C=C(C=C4)O)C(=O)O2)O	298.25	6	2	1	89.1	2.7
1	Isoviolanthin	Glycyrrhiza uralensis	CC1C(C(C(C(O1)C2=C(C(=C3C(=C2O)C(=O)C=C(O3)C4=CC=C(C=C4)O)C5C(C(C(C(O5)CO)O)O)O)O)O)O)O	578.5	14	10	4	247	-1.8
1	Izoforon	Glycyrrhiza uralensis	CC1=CC(=O)CC(C1)(C)C	138.21	1	0	0	17.1	1.6
1	Jaranol	Glycyrrhiza uralensis	COC1=CC(=C2C(=C1)OC(=C(C2=O)OC)C3=CC=C(C=C3)O)O	314.29	6	2	3	85.2	2.5
1	Kanzonol E	Glycyrrhiza uralensis	CC(=CCC1=CC2=C(C=C1O)OC(=CC2=O)C3=CC4=C(C=C3)OC(C=C4)(C)C)C	388.5	4	1	3	55.8	5.7
1	Kanzonol F	Glycyrrhiza uralensis	CC(=CCC1=C(C2=C(C=C1O)OCC3C2OC4=C3C=C5C=CC(OC5=C4)(C)C)OC)C	420.5	5	1	3	57.2	5.5
1	Kanzonol H	Glycyrrhiza uralensis	CC(=CCC1=C(C=CC(=C1O)C2CC3=C(C=C4C(=C3OC)CCC(O4)(C)C)OC2)O)C	424.5	5	2	4	68.2	5.8
1	Kanzonol Z	Glycyrrhiza uralensis	CC(=CCC1=C(C=CC(=C1)C2C(C(=O)C3=C(O2)C4=C(C=C3)OC(C=C4)(C)C)O)O)C	406.5	5	2	3	76	4.8
1	Karenzu DK2	Glycyrrhiza uralensis	C1=CC=C(C=C1)C(=O)CC(=O)C2=CC=CC=C2	224.25	2	0	4	34.1	3.1
1	Licoagrocarpin	Glycyrrhiza uralensis	CC(=CCC1=C(C=CC2=C1OCC3C2OC4=C3C=CC(=C4)OC)O)C	338.4	4	1	3	47.9	4.5
1	Licoagroisoflavone	Glycyrrhiza uralensis	CC(=C)C1CC2=C(O1)C=C3C(=C2O)C(=O)C(=CO3)C4=CC=C(C=C4)O	336.3	5	2	2	76	4.3
1	Licochalcone B	Glycyrrhiza uralensis	COC1=C(C=CC(=C1O)O)C=CC(=O)C2=CC=C(C=C2)O	286.28	5	3	4	87	2.6
1	Licocoumarone	Glycyrrhiza uralensis	CC(=CCC1=C(C2=C(C=C1O)OC(=C2)C3=C(C=C(C=C3)O)O)OC)C	340.4	5	3	4	83.1	4.8
1	Licoflavone	Glycyrrhiza uralensis	CC(=CCC1=CC2=C(C=C1O)OC(=CC2=O)C3=CC=C(C=C3)O)C	322.4	4	2	3	66.8	5.2
1	Licoflavonol	Glycyrrhiza uralensis	CC(=CCC1=C(C2=C(C=C1O)OC(=C(C2=O)O)C3=CC=C(C=C3)O)O)C	354.4	6	4	3	107	3.8
1	Licoisoflavone	Glycyrrhiza uralensis	CC(=CCC1=C(C=CC(=C1O)C2=COC3=CC(=CC(=C3C2=O)O)O)O)C	354.4	6	4	3	107	4.2
1	Licoisoflavone B	Glycyrrhiza uralensis	CC1(C=CC2=C(O1)C=CC(=C2O)C3=COC4=CC(=CC(=C4C3=O)O)O)C	352.3	6	3	1	96.2	3.6
1	Liconeolignan	Glycyrrhiza uralensis	CC(=CCC1=C(C=CC(=C1)C2=C(C3=CC(=C(C=C3O2)OC)OC)O)O)C	354.4	5	2	5	72.1	5.1
1	Licorice glycoside A	Glycyrrhiza uralensis	COC1=C(C=CC(=C1)C=CC(=O)OCC2(COC(C2O)OC3C(C(C(OC3OC4=CC=C(C=C4)C=CC(=O)C5=C(C=C(C=C5)O)O)CO)O)O)O)O	726.7	16	8	14	251	1.9
1	Licoricidin	Glycyrrhiza uralensis	CC(=CCC1=C(C=CC(=C1O)C2CC3=C(C=C(C(=C3OC)CC=C(C)C)O)OC2)O)C	424.5	5	3	6	79.2	6.4
1	Licoricone	Glycyrrhiza uralensis	CC(=CCC1=C(C=C(C(=C1OC)C2=COC3=C(C2=O)C=CC(=C3)O)O)OC)C	382.4	6	2	5	85.2	4.3
1	Licoriisoflavan A	Glycyrrhiza uralensis	CC(=CCC1=C(C=CC(=C1O)C2CC3=C(C(=C(C=C3OC2)OC)CC=C(C)C)OC)O)C	438.6	5	2	7	68.2	6.8
1	Liquiritin apioside	Glycyrrhiza uralensis	C1C(OC2=C(C1=O)C=CC(=C2)O)C3=CC=C(C=C3)OC4C(C(C(C(O4)CO)O)O)OC5C(C(CO5)(CO)O)O	550.5	13	7	7	205	-0.8
1	Lupiwighteone	Glycyrrhiza uralensis	CC(=CCC1=C2C(=C(C=C1O)O)C(=O)C(=CO2)C3=CC=C(C=C3)O)C	338.4	5	3	3	87	4.6
1	Mairin	Glycyrrhiza uralensis	CC(=C)C1CCC2(C1C3CCC4C5(CCC(C(C5CCC4(C3(CC2)C)C)(C)C)O)C)C(=O)O	456.7	3	2	2	57.5	8.2
1	Medicarpin	Glycyrrhiza uralensis	COC1=CC2=C(C=C1)C3COC4=C(C3O2)C=CC(=C4)O	270.28	4	1	1	47.9	2.6
1	Methylcyclopentane	Glycyrrhiza uralensis	CC1CCCC1	84.16	0	0	0	0	3.4
1	Methylheptane	Glycyrrhiza uralensis	CCCCCC(C)C	114.23	0	0	4	0	4.3
1	Mipax	Glycyrrhiza uralensis	COC(=O)C1=CC=CC=C1C(=O)OC	194.18	4	0	4	52.6	1.6
1	Morusin	Glycyrrhiza uralensis	CC(=CCC1=C(OC2=C(C1=O)C(=CC3=C2C=CC(O3)(C)C)O)C4=C(C=C(C=C4)O)O)C	420.5	6	3	3	96.2	5.5
1	Narcissoside	Glycyrrhiza uralensis	CC1C(C(C(C(O1)OCC2C(C(C(C(O2)OC3=C(OC4=CC(=CC(=C4C3=O)O)O)C5=CC(=C(C=C5)O)OC)O)O)O)O)O)O	624.5	16	9	7	255	-1
1	Neouralenol	Glycyrrhiza uralensis	CC(=CCC1=C(C=CC(=C1O)O)C2=C(C(=O)C3=CC(=C(C=C3O2)O)O)O)C	370.4	7	5	3	127	3.5
1	Nortangeretin	Glycyrrhiza uralensis	C1=CC(=CC=C1C2=CC(=O)C3=C(C(=C(C(=C3O2)O)O)O)O)O	302.23	7	5	1	127	2
1	OCT	Glycyrrhiza uralensis	CCCCCCCC	114.23	0	0	5	0	3.9
1	Octadiene	Glycyrrhiza uralensis	CCCCC=CC=C	110.2	0	0	4	0	3.6
1	Odoratin	Glycyrrhiza uralensis	COC1=C(C=C(C=C1)C2=COC3=CC(=C(C=C3C2=O)OC)O)O	314.29	6	2	3	85.2	2.4
1	Ononin	Glycyrrhiza uralensis	COC1=CC=C(C=C1)C2=COC3=C(C2=O)C=CC(=C3)OC4C(C(C(C(O4)CO)O)O)O	430.4	9	4	5	135	1
1	PENTYLFURAN	Glycyrrhiza uralensis	CCCCCC1=CC=CO1	138.21	1	0	4	13.1	3.7
1	Pentadecanol	Glycyrrhiza uralensis	CCCCCCCCCCCCCCCO	228.41	1	1	13	20.2	6.8
1	Phaseol	Glycyrrhiza uralensis	CC(=CCC1=C(C=CC2=C1OC(=O)C3=C2OC4=C3C=CC(=C4)O)O)C	336.3	5	2	2	79.9	4.7
1	Phaseolinisoflavan	Glycyrrhiza uralensis	CC1(C=CC2=C(O1)C=CC(=C2O)C3CC4=C(C=C(C=C4)O)OC3)C	324.4	4	2	1	58.9	3.9
1	Pinocembrin	Glycyrrhiza uralensis	C1C(OC2=CC(=CC(=C2C1=O)O)O)C3=CC=CC=C3	256.25	4	2	1	66.8	2.7
1	Prunetin	Glycyrrhiza uralensis	COC1=CC(=C2C(=C1)OC=C(C2=O)C3=CC=C(C=C3)O)O	284.26	5	2	2	76	3
1	Quercetin der.	Glycyrrhiza uralensis	COC1=C(C=CC(=C1)C2=C(C(=O)C3=C(C=C(C=C3O2)O)O)OC)O	330.29	7	3	3	105	2.8
1	Scopoletol	Glycyrrhiza uralensis	COC1=C(C=C2C(=C1)C=CC(=O)O2)O	192.17	4	1	1	55.8	1.5
1	Semilicoisoflavone B	Glycyrrhiza uralensis	CC1(C=CC2=C(O1)C(=CC(=C2)C3=COC4=CC(=CC(=C4C3=O)O)O)O)C	352.3	6	3	1	96.2	3.6
1	Sextone B	Glycyrrhiza uralensis	CC1CCCCC1	98.19	0	0	0	0	3.6
1	Sigmoidin-B	Glycyrrhiza uralensis	CC(=CCC1=C(C(=CC(=C1)C2CC(=O)C3=C(C=C(C=C3O2)O)O)O)O)C	356.4	6	4	3	107	4
1	Uralene	Glycyrrhiza uralensis	CC(=CCC1=CC(=C(C=C1C2=C(C(=O)C3=C(O2)C=CC(=C3O)O)OC)O)O)C	384.4	7	4	4	116	4.4
1	Uralenol	Glycyrrhiza uralensis	CC(=CCC1=C(C(=CC(=C1)C2=C(C(=O)C3=C(C=C(C=C3O2)O)O)O)O)O)C	370.4	7	5	3	127	3.5
1	Uralenol-3-methylether	Glycyrrhiza uralensis	CC(=CCC1=C(C(=CC(=C1)C2=C(C(=O)C3=C(C=C(C=C3O2)O)O)OC)O)O)C	384.4	7	4	4	116	4.4
1	Vestitol	Glycyrrhiza uralensis	COC1=CC(=C(C=C1)C2CC3=C(C=C(C=C3)O)OC2)O	272.29	4	2	2	58.9	2.9
1	Vicenin-2	Glycyrrhiza uralensis	C1=CC(=CC=C1C2=CC(=O)C3=C(C(=C(C(=C3O2)C4C(C(C(C(O4)CO)O)O)O)O)C5C(C(C(C(O5)CO)O)O)O)O)O	594.5	15	11	5	267	-2.3
1	WLN: 4OVR	Glycyrrhiza uralensis	CCCCOC(=O)C1=CC=CC=C1	178.23	2	0	5	26.3	3.8
1	WLN: VH6	Glycyrrhiza uralensis	CCCCCCC=O	114.19	1	0	5	17.1	2.3
1	Xambioona	Glycyrrhiza uralensis	CC1(C=CC2=C(O1)C=CC(=C2)C3CC(=O)C4=C(O3)C5=C(C=C4)OC(C=C5)(C)C)C	388.5	4	0	1	44.8	4.8
1	Yinyanghuo D	Glycyrrhiza uralensis	CC(=CCC1=C(C=CC(=C1)C2=CC(=O)C3=C(C=C(C=C3O2)O)O)O)C	338.4	5	3	3	87	3.7
1	anethole	Glycyrrhiza uralensis	CC=CC1=CC=C(C=C1)OC	148.2	1	0	2	9.2	3.3
1	apioglycyrrhizin	Glycyrrhiza uralensis	CC1(C2CCC3(C(C2(CCC1OC4C(C(C(C(O4)C(=O)O)O)O)OC5C(C(CO5)(CO)O)O)C)C(=O)C=C6C3(CCC7(C6CC(CC7)(C)C(=O)O)C)C)C)C	778.9	14	7	7	230	3.9
1	apioglycyrrhizin_qt	Glycyrrhiza uralensis	CC1(C2CCC3(C(C2(CCC1O)C)C(=O)C=C4C3(CCC5(C4CC(CC5)(C)C(=O)O)C)C)C)C	470.7	4	2	1	74.6	6.4
1	beta-Glycyrrhetinic acid	Glycyrrhiza uralensis	CC1(C2CCC3(C(C2(CCC1O)C)C(=O)C=C4C3(CCC5(C4CC(CC5)(C)C(=O)O)C)C)C)C	470.7	4	2	1	74.6	6.4
1	beta-Terpinene	Glycyrrhiza uralensis	CC(C)C1=CCC(=C)CC1	136.23	0	0	1	0	2.8
1	butylated hydroxytoluene	Glycyrrhiza uralensis	CC1=CC(=C(C(=C1)C(C)(C)C)O)C(C)(C)C	220.35	1	1	2	20.2	5.3
1	echinatin	Glycyrrhiza uralensis	COC1=C(C=CC(=C1)O)C=CC(=O)C2=CC=C(C=C2)O	270.28	4	2	4	66.8	3
1	farnesane	Glycyrrhiza uralensis	CCC(C)CCCC(C)CCCC(C)C	212.41	0	0	9	0	7.5
1	formononetin	Glycyrrhiza uralensis	COC1=CC=C(C=C1)C2=COC3=C(C2=O)C=CC(=C3)O	268.26	4	1	2	55.8	2.8
1	gadelaidic acid	Glycyrrhiza uralensis	CCCCCCCCCCC=CCCCCCCCC(=O)O	310.5	2	1	17	37.3	7.6
1	gancaonin T	Glycyrrhiza uralensis	CC(=CCC1=C(C2=C(C=C1O)OC(C(C2)O)(C)C)CCC3=CC(=C(C=C3)O)O)C	398.5	5	4	5	90.2	5
1	glabrol	Glycyrrhiza uralensis	CC(=CCC1=C(C=CC(=C1)C2CC(=O)C3=C(O2)C(=C(C=C3)O)CC=C(C)C)O)C	392.5	4	2	5	66.8	6
1	glabrolide	Glycyrrhiza uralensis	CC1(C2CCC3(C(C2(CCC1O)C)C(=O)C=C4C3(CCC5(C4CC6(CC5OC6=O)C)C)C)C)C	468.7	4	1	0	63.6	5.9
1	glucuronic acid	Glycyrrhiza uralensis	C(=O)C(C(C(C(C(=O)O)O)O)O)O	194.14	7	5	5	135	-2.6
1	glucuronic acid	Glycyrrhiza uralensis	C1(C(C(OC(C1O)O)C(=O)O)O)O	194.14	7	5	1	127	-2.3
1	glyasperin B	Glycyrrhiza uralensis	CC(=CCC1=C(C=C2C(=C1O)C(=O)C(CO2)C3=C(C=C(C=C3)O)O)OC)C	370.4	6	3	4	96.2	4.5
1	glyasperin F	Glycyrrhiza uralensis	CC1(C=CC2=C(C=CC(=C2O1)C3COC4=CC(=CC(=C4C3=O)O)O)O)C	354.4	6	3	1	96.2	3.5
1	glycyroside	Glycyrrhiza uralensis	COC1=CC=C(C=C1)C2=COC3=C(C2=O)C=CC(=C3)OC4C(C(C(C(O4)CO)O)O)OC5C(C(CO5)(CO)O)O	562.5	13	6	8	194	-0.2
1	glycyrrhetol	Glycyrrhiza uralensis	CC1(C2CCC3(C(C2(CCC1O)C)C(=O)C=C4C3(CCC5(C4CC(CC5)(C)CO)C)C)C)C	456.7	3	2	1	57.5	6.5
1	glycyrrhizin	Glycyrrhiza uralensis	CC1(C2CCC3(C(C2(CCC1OC4C(C(C(C(O4)C(=O)O)O)O)OC5C(C(C(C(O5)C(=O)O)O)O)O)C)C(=O)C=C6C3(CCC7(C6CC(CC7)(C)C(=O)O)C)C)C)C	822.9	16	8	7	267	3.7
1	glyinflanin A	Glycyrrhiza uralensis	CC(=CCC1=CC(=C(C=C1O)O)C(=O)C=C(C2=CC(=C(C=C2)O)CC=C(C)C)O)C	408.5	5	4	7	98	6.5
1	icos-5-enoic acid	Glycyrrhiza uralensis	CCCCCCCCCCCCCCC=CCCCC(=O)O	310.5	2	1	17	37.3	8.4
1	isoglabrolide	Glycyrrhiza uralensis	CC1(C2CCC3(C(C2(CCC1O)C)C(=O)C=C4C3(CCC5(C46CC(CC5)(C(=O)O6)C)C)C)C)C	468.7	4	1	0	63.6	5.8
1	isoglycycoumarin	Glycyrrhiza uralensis	CC1(CCC2=C(O1)C=C3C(=C2OC)C=C(C(=O)O3)C4=C(C=C(C=C4)O)O)C	368.4	6	2	2	85.2	3.8
1	isoliquiritigenin	Glycyrrhiza uralensis	C1=CC(=CC=C1C=CC(=O)C2=C(C=C(C=C2)O)O)O	256.25	4	3	3	77.8	3.2
1	isoquercitrin	Glycyrrhiza uralensis	C1=CC(=C(C=C1C2=C(C(=O)C3=C(C=C(C=C3O2)O)O)OC4C(C(C(C(O4)CO)O)O)O)O)O	464.4	12	8	4	207	0.4
1	isorhamnetin	Glycyrrhiza uralensis	COC1=C(C=CC(=C1)C2=C(C(=O)C3=C(C=C(C=C3O2)O)O)O)O	316.26	7	4	2	116	1.9
1	kaempferol	Glycyrrhiza uralensis	C1=CC(=CC=C1C2=C(C(=O)C3=C(C=C(C=C3O2)O)O)O)O	286.24	6	4	1	107	1.9
1	kanzonols K	Glycyrrhiza uralensis	CC(=CCC1=C(C=CC(=C1O)C2=COC3=CC(=C(C(=C3C2=O)O)CC=C(C)C)OC)O)C	436.5	6	3	6	96.2	6.5
1	kanzonols W	Glycyrrhiza uralensis	CC1(C=CC2=C(O1)C=CC3=C2OC(=O)C(=C3)C4=C(C=C(C=C4)O)O)C	336.3	5	2	1	76	3.8
1	licochalcone C	Glycyrrhiza uralensis	CC(=CCC1=C(C=CC(=C1OC)C=CC(=O)C2=CC=C(C=C2)O)O)C	338.4	4	2	6	66.8	4.9
1	licochalcone G	Glycyrrhiza uralensis	CC(C)(C=C)C1=C(C=C(C(=C1)C=CC(=O)C2=C(C=C(C=C2)O)O)OC)O	354.4	5	3	6	87	5.1
1	licochalcone a	Glycyrrhiza uralensis	CC(C)(C=C)C1=C(C=C(C(=C1)C=CC(=O)C2=CC=C(C=C2)O)OC)O	338.4	4	2	6	66.8	4.9
1	licoisoflavanone	Glycyrrhiza uralensis	CC1(C=CC2=C(O1)C=CC(=C2O)C3COC4=CC(=CC(=C4C3=O)O)O)C	354.4	6	3	1	96.2	3.5
1	licopyranocoumarin	Glycyrrhiza uralensis	CC1(CCC2=C(O1)C=C3C(=C2OC)C=C(C(=O)O3)C4=C(C=C(C=C4)O)O)CO	384.4	7	3	3	105	2.7
1	licorice glycoside E	Glycyrrhiza uralensis	C1C(OC2=C(C1=O)C=CC(=C2)O)C3=CC=C(C=C3)OC4C(C(C(C(O4)CO)O)O)OC5C(C(CO5)(COC(=O)C6=CNC7=CC=CC=C76)O)O	693.6	14	7	10	227	1
1	licorice-saponin B2	Glycyrrhiza uralensis	CC1(C2CCC3(C(C2(CCC1OC4C(C(C(C(O4)C(=O)O)O)O)OC5C(C(C(C(O5)C(=O)O)O)O)O)C)CC=C6C3(CCC7(C6CC(CC7)(C)C(=O)O)C)C)C)C	808.9	15	8	7	250	4.8
1	licorice-saponin C2	Glycyrrhiza uralensis	CC1(C2CCC3(C(C2(CCC1OC4C(C(C(C(O4)C(=O)O)O)O)OC5C(C(C(C(O5)C(=O)O)O)O)O)C)C=CC6=C7CC(CCC7(CCC63C)C)(C)C(=O)O)C)C	806.9	15	8	7	250	4.5
1	licorice-saponin F3	Glycyrrhiza uralensis	CC1C(C(C(C(O1)OC2C(C(C(OC2OC3C(C(C(OC3OC4CCC5(C(C4(C)C)CCC6(C5CC=C7C6(CCC8(C7CC9(CC8OC9=O)C)C)C)C)C)C(=O)O)O)O)C(=O)O)O)O)O)O)O	953.1	19	9	8	298	3.1
1	licorice-saponin G2	Glycyrrhiza uralensis	CC12CCC(CC1C3=CC(=O)C4C5(CCC(C(C5CCC4(C3(CC2)C)C)(C)CO)OC6C(C(C(C(O6)C(=O)O)O)O)OC7C(C(C(C(O7)C(=O)O)O)O)O)C)(C)C(=O)O	838.9	17	9	8	287	2.5
1	licorice-saponin H2	Glycyrrhiza uralensis	CC1(C2CCC3(C(C2(CCC1OC4C(C(C(C(O4)C(=O)O)O)O)OC5C(C(C(C(O5)C(=O)O)O)O)O)C)C(=O)C=C6C3(CCC7(C6CC(CC7)(C)C(=O)O)C)C)C)C	822.9	16	8	7	267	3.7
1	licorice-saponin J2	Glycyrrhiza uralensis	CC12CCC(CC1C3=CCC4C5(CCC(C(C5CCC4(C3(CC2)C)C)(C)CO)OC6C(C(C(C(O6)C(=O)O)O)O)OC7C(C(C(C(O7)C(=O)O)O)O)O)C)(C)C(=O)O	824.9	16	9	8	270	3.6
1	licorice-saponin K2	Glycyrrhiza uralensis	CC12CCC(CC1=C3C=CC4C5(CCC(C(C5CCC4(C3(CC2)C)C)(C)CO)OC6C(C(C(C(O6)C(=O)O)O)O)OC7C(C(C(C(O7)C(=O)O)O)O)O)C)(C)C(=O)O	822.9	16	9	8	270	3.2
1	licuraside	Glycyrrhiza uralensis	C1C(C(C(O1)OC2C(C(C(OC2OC3=CC(=C(C=C3)C(=O)C=CC4=CC=C(C=C4)O)O)CO)O)O)O)(CO)O	550.5	13	8	9	216	0.1
1	liquiritin	Glycyrrhiza uralensis	C1C(OC2=C(C1=O)C=CC(=C2)O)C3=CC=C(C=C3)OC4C(C(C(C(O4)CO)O)O)O	418.4	9	5	4	146	0.4
1	liquoric acid	Glycyrrhiza uralensis	CC1(C2CCC3(C(C2(CCC1O)C)C(=O)C=C4C3(CC5C6(C4CC(C(C6)O5)(C)C(=O)O)C)C)C)C	484.7	5	2	1	83.8	4.9
1	m-xylene	Glycyrrhiza uralensis	CC1=CC(=CC=C1)C	106.16	0	0	0	0	3.2
1	naringenin	Glycyrrhiza uralensis	C1C(OC2=CC(=CC(=C2C1=O)O)O)C3=CC=C(C=C3)O	272.25	5	3	1	87	2.4
1	naringin	Glycyrrhiza uralensis	CC1C(C(C(C(O1)OC2C(C(C(OC2OC3=CC(=C4C(=O)CC(OC4=C3)C5=CC=C(C=C5)O)O)CO)O)O)O)O)O	580.5	14	8	6	225	-0.5
1	neoisoliquiritin	Glycyrrhiza uralensis	C1=CC(=CC=C1C=CC(=O)C2=C(C=C(C=C2)OC3C(C(C(C(O3)CO)O)O)O)O)O	418.4	9	6	6	157	1.7
1	neoliquiritin	Glycyrrhiza uralensis	C1C(OC2=C(C1=O)C=CC(=C2)OC3C(C(C(C(O3)CO)O)O)O)C4=CC=C(C=C4)O	418.4	9	5	4	146	0.4
1	nicotiflorin	Glycyrrhiza uralensis	CC1C(C(C(C(O1)OCC2C(C(C(C(O2)OC3=C(OC4=CC(=CC(=C4C3=O)O)O)C5=CC=C(C=C5)O)O)O)O)O)O)O	594.5	15	9	6	245	-0.9
1	o-xylene	Glycyrrhiza uralensis	CC1=CC=CC=C1C	106.16	0	0	0	0	3.1
1	oleanolic acid	Glycyrrhiza uralensis	CC1(CCC2(CCC3(C(=CCC4C3(CCC5C4(CCC(C5(C)C)O)C)C)C2C1)C)C(=O)O)C	456.7	3	2	1	57.5	7.5
1	p-xylene	Glycyrrhiza uralensis	CC1=CC=C(C=C1)C	106.16	0	0	0	0	3.2
1	protocatechuic acid	Glycyrrhiza uralensis	C1=CC(=C(C=C1C(=O)O)O)O	154.12	4	3	1	77.8	1.1
1	quercetin	Glycyrrhiza uralensis	C1=CC(=C(C=C1C2=C(C(=O)C3=C(C=C(C=C3O2)O)O)O)O)O	302.23	7	5	1	127	1.5
1	rutin	Glycyrrhiza uralensis	CC1C(C(C(C(O1)OCC2C(C(C(C(O2)OC3=C(OC4=CC(=CC(=C4C3=O)O)O)C5=CC(=C(C=C5)O)O)O)O)O)O)O)O	610.5	16	10	6	266	-1.3
1	schaftoside	Glycyrrhiza uralensis	C1C(C(C(C(O1)C2=C3C(=C(C(=C2O)C4C(C(C(C(O4)CO)O)O)O)O)C(=O)C=C(O3)C5=CC=C(C=C5)O)O)O)O	564.5	14	10	4	247	-2.2
1	shinpterocarpin	Glycyrrhiza uralensis	CC1(C=CC2=C(O1)C=CC3=C2OCC4C3OC5=C4C=CC(=C5)O)C	322.4	4	1	0	47.9	3.6
1	sitosterol	Glycyrrhiza uralensis	CCC(CCC(C)C1CCC2C1(CCC3C2CC=C4C3(CCC(C4)O)C)C)C(C)C	414.7	1	1	6	20.2	9.3
1	uralenneoside	Glycyrrhiza uralensis	C1C(C(C(C(O1)OC(=O)C2=CC(=C(C=C2)O)O)O)O)O	286.23	8	5	3	137	-1
1	uralsaponin B	Glycyrrhiza uralensis	CC1(C2CCC3(C(C2(CCC1OC4C(C(C(C(O4)C(=O)O)O)OC5C(C(C(C(O5)C(=O)O)O)O)O)O)C)C(=O)C=C6C3(CCC7(C6CC(CC7)(C)C(=O)O)C)C)C)C	822.9	16	8	7	267	3.7
1	ursolic acid	Glycyrrhiza uralensis	CC1CCC2(CCC3(C(=CCC4C3(CCC5C4(CCC(C5(C)C)O)C)C)C2C1C)C)C(=O)O	456.7	3	2	1	57.5	7.3
1	violanthin	Glycyrrhiza uralensis	CC1C(C(C(C(O1)C2=C3C(=C(C(=C2O)C4C(C(C(C(O4)CO)O)O)O)O)C(=O)C=C(O3)C5=CC=C(C=C5)O)O)O)O	578.5	14	10	4	247	-1.8
1	vitexin	Glycyrrhiza uralensis	C1=CC(=CC=C1C2=CC(=O)C3=C(O2)C(=C(C=C3O)O)C4C(C(C(C(O4)CO)O)O)O)O	432.4	10	7	3	177	0.2
1	()-2-Carene	Magnolia officinalis Rehd. et Wils. or Magnolia officinalis Rehd. Et Wils. var. biloba Rehd. et Wils.	CC1=CC2C(C2(C)C)CC1	136.23	0	0	0	0	2.8
1	()-Borneol	Magnolia officinalis Rehd. et Wils. or Magnolia officinalis Rehd. Et Wils. var. biloba Rehd. et Wils.	CC1(C2CCC1(C(C2)O)C)C	154.25	1	1	0	20.2	2.7
1	()-Terpinen-4-ol	Magnolia officinalis Rehd. et Wils. or Magnolia officinalis Rehd. Et Wils. var. biloba Rehd. et Wils.	CC1=CCC(CC1)(C(C)C)O	154.25	1	1	1	20.2	2.2
1	()-alpha-Longipinene	Magnolia officinalis Rehd. et Wils. or Magnolia officinalis Rehd. Et Wils. var. biloba Rehd. et Wils.	CC1=CCC2C3C1C2(CCCC3(C)C)C	204.35	0	0	0	0	4.6
1	()-p-Mentha-28-diene	Magnolia officinalis Rehd. et Wils. or Magnolia officinalis Rehd. Et Wils. var. biloba Rehd. et Wils.	CC1CCC(C=C1)C(=C)C	136.23	0	0	1	0	4
1	(+)-beta-Phellandrene	Magnolia officinalis Rehd. et Wils. or Magnolia officinalis Rehd. Et Wils. var. biloba Rehd. et Wils.	CC(C)C1CCC(=C)C=C1	136.23	0	0	1	0	3.4
1	(+/-)-Isoborneol	Magnolia officinalis Rehd. et Wils. or Magnolia officinalis Rehd. Et Wils. var. biloba Rehd. et Wils.	CC1(C2CCC1(C(C2)O)C)C	154.25	1	1	0	20.2	2.7
1	(-)-Caryophyllene oxide	Magnolia officinalis Rehd. et Wils. or Magnolia officinalis Rehd. Et Wils. var. biloba Rehd. et Wils.	CC1(CC2C1CCC3(C(O3)CCC2=C)C)C	220.35	1	0	0	12.5	3.6
1	(-)-alpha-Pinene	Magnolia officinalis Rehd. et Wils. or Magnolia officinalis Rehd. Et Wils. var. biloba Rehd. et Wils.	CC1=CCC2CC1C2(C)C	136.23	0	0	0	0	2.8
1	(-)-nopinene	Magnolia officinalis Rehd. et Wils. or Magnolia officinalis Rehd. Et Wils. var. biloba Rehd. et Wils.	CC1(C2CCC(=C)C1C2)C	136.23	0	0	0	0	3.1
1	(2R)-2-methyl-3-phenylpropanal	Magnolia officinalis Rehd. et Wils. or Magnolia officinalis Rehd. Et Wils. var. biloba Rehd. et Wils.	CC(CC1=CC=CC=C1)C=O	148.2	1	0	3	17.1	2.2
1	(2R)-3-methylbutan-2-ol	Magnolia officinalis Rehd. et Wils. or Magnolia officinalis Rehd. Et Wils. var. biloba Rehd. et Wils.	CC(C)C(C)O	88.15	1	1	1	20.2	1.3
1	(6R)-6-isopropyl-3-methyl-1-cyclohex-2-enone	Magnolia officinalis Rehd. et Wils. or Magnolia officinalis Rehd. Et Wils. var. biloba Rehd. et Wils.	CC1=CC(=O)C(CC1)C(C)C	152.23	1	0	1	17.1	2.2
1	(L)-alpha-Terpineol	Magnolia officinalis Rehd. et Wils. or Magnolia officinalis Rehd. Et Wils. var. biloba Rehd. et Wils.	CC1=CCC(CC1)C(C)(C)O	154.25	1	1	1	20.2	1.8
1	(R)-Lavandulol	Magnolia officinalis Rehd. et Wils. or Magnolia officinalis Rehd. Et Wils. var. biloba Rehd. et Wils.	CC(=CCC(CO)C(=C)C)C	154.25	1	1	4	20.2	3
1	(R)-linalool	Magnolia officinalis Rehd. et Wils. or Magnolia officinalis Rehd. Et Wils. var. biloba Rehd. et Wils.	CC(=CCCC(C)(C=C)O)C	154.25	1	1	4	20.2	2.7
1	(R)-p-Menth-1-en-4-ol	Magnolia officinalis Rehd. et Wils. or Magnolia officinalis Rehd. Et Wils. var. biloba Rehd. et Wils.	CC1=CCC(CC1)(C(C)C)O	154.25	1	1	1	20.2	2.2
1	(S)-(+)-alpha-Phellandrene	Magnolia officinalis Rehd. et Wils. or Magnolia officinalis Rehd. Et Wils. var. biloba Rehd. et Wils.	CC1=CCC(C=C1)C(C)C	136.23	0	0	1	0	3.2
1	(S)-223-Trimethylcyclopent-3-ene-1-acetaldehyde	Magnolia officinalis Rehd. et Wils. or Magnolia officinalis Rehd. Et Wils. var. biloba Rehd. et Wils.	CC1=CCC(C1(C)C)CC=O	152.23	1	0	2	17.1	1.9
1	(Z)-caryophyllene	Magnolia officinalis Rehd. et Wils. or Magnolia officinalis Rehd. Et Wils. var. biloba Rehd. et Wils.	CC1=CCCC(=C)C2CC(C2CC1)(C)C	204.35	0	0	0	0	4.4
1	(ZZ)-farnesol	Magnolia officinalis Rehd. et Wils. or Magnolia officinalis Rehd. Et Wils. var. biloba Rehd. et Wils.	CC(=CCCC(=CCCC(=CCO)C)C)C	222.37	1	1	7	20.2	4.8
1	-cis-.beta.-Elemene diastereomer	Magnolia officinalis Rehd. et Wils. or Magnolia officinalis Rehd. Et Wils. var. biloba Rehd. et Wils.	CC(=C)C1CCC(C(C1)C(=C)C)(C)C=C	204.35	0	0	3	0	6.1
1	116-trimethyl-2H-naphthalene	Magnolia officinalis Rehd. et Wils. or Magnolia officinalis Rehd. Et Wils. var. biloba Rehd. et Wils.	CC1=CC2=C(C=C1)C(CC=C2)(C)C	172.27	0	0	0	0	4.2
1	1-Pentadecyne	Magnolia officinalis Rehd. et Wils. or Magnolia officinalis Rehd. Et Wils. var. biloba Rehd. et Wils.	CCCCCCCCCCCCCC#C	208.38	0	0	11	0	7.3
1	1013-Octadecadienoic acid methyl ester	Magnolia officinalis Rehd. et Wils. or Magnolia officinalis Rehd. Et Wils. var. biloba Rehd. et Wils.	CCCCC=CCC=CCCCCCCCCC(=O)OC	294.5	2	0	15	26.3	6.9
1	16-Heptadecenal	Magnolia officinalis Rehd. et Wils. or Magnolia officinalis Rehd. Et Wils. var. biloba Rehd. et Wils.	C=CCCCCCCCCCCCCCCC=O	252.4	1	0	15	17.1	7.1
1	2346-tetramethylphenol	Magnolia officinalis Rehd. et Wils. or Magnolia officinalis Rehd. Et Wils. var. biloba Rehd. et Wils.	CC1=CC(=C(C(=C1C)C)O)C	150.22	1	1	0	20.2	3
1	2-Pentadecyn-1-ol	Magnolia officinalis Rehd. et Wils. or Magnolia officinalis Rehd. Et Wils. var. biloba Rehd. et Wils.	CCCCCCCCCCCCC#CCO	224.38	1	1	10	20.2	6
1	2-[(2S5S6S)-610-dimethylspiro[4.5]dec-9-en-2-yl]propan-2-ol	Magnolia officinalis Rehd. et Wils. or Magnolia officinalis Rehd. Et Wils. var. biloba Rehd. et Wils.	CC1CCC=C(C12CCC(C2)C(C)(C)O)C	222.37	1	1	1	20.2	3.7
1	4-Hydroxy-3-methylacetophenone	Magnolia officinalis Rehd. et Wils. or Magnolia officinalis Rehd. Et Wils. var. biloba Rehd. et Wils.	CC1=C(C=CC(=C1)C(=O)C)O	150.17	2	1	1	37.3	1
1	58870_FLUKA	Magnolia officinalis Rehd. et Wils. or Magnolia officinalis Rehd. Et Wils. var. biloba Rehd. et Wils.	CC1CCC2C(C2(C)C)C3=C1CCC3C	204.35	0	0	0	0	4.1
1	9-Octadecyne	Magnolia officinalis Rehd. et Wils. or Magnolia officinalis Rehd. Et Wils. var. biloba Rehd. et Wils.	CCCCCCCCC#CCCCCCCCC	250.5	0	0	12	0	8.8
1	ACETIC ACIDBORNYL ESTER	Magnolia officinalis Rehd. et Wils. or Magnolia officinalis Rehd. Et Wils. var. biloba Rehd. et Wils.	CC(=O)OC1CC2CCC1(C2(C)C)C	196.29	2	0	2	26.3	3.3
1	BBV-029618	Magnolia officinalis Rehd. et Wils. or Magnolia officinalis Rehd. Et Wils. var. biloba Rehd. et Wils.	CCOC(=O)CS(=O)(=O)Cl	186.61	4	0	4	68.8	0.7
1	BB_NC-0668	Magnolia officinalis Rehd. et Wils. or Magnolia officinalis Rehd. Et Wils. var. biloba Rehd. et Wils.	CC1CCC=C2C1(CC(CC2)C(=C)C)C	204.35	0	0	1	0	5.2
1	BU3	Magnolia officinalis Rehd. et Wils. or Magnolia officinalis Rehd. Et Wils. var. biloba Rehd. et Wils.	CC(C(C)O)O	90.12	2	2	1	40.5	-0.9
1	BUQ	Magnolia officinalis Rehd. et Wils. or Magnolia officinalis Rehd. Et Wils. var. biloba Rehd. et Wils.	CC(=O)CCO	88.11	2	1	2	37.3	-0.8
1	CAM	Magnolia officinalis Rehd. et Wils. or Magnolia officinalis Rehd. Et Wils. var. biloba Rehd. et Wils.	CC1(C2CCC1(C(=O)C2)C)C	152.23	1	0	0	17.1	2.2
1	CHEBI:7	Magnolia officinalis Rehd. et Wils. or Magnolia officinalis Rehd. Et Wils. var. biloba Rehd. et Wils.	CC1=CCC2C(C1)C2(C)C	136.23	0	0	0	0	2.8
1	Cadalin	Magnolia officinalis Rehd. et Wils. or Magnolia officinalis Rehd. Et Wils. var. biloba Rehd. et Wils.	CC1=CC2=C(C=CC(=C2C=C1)C)C(C)C	198.3	0	0	1	0	5.6
1	Cedrene	Magnolia officinalis Rehd. et Wils. or Magnolia officinalis Rehd. Et Wils. var. biloba Rehd. et Wils.	CC1CCC2C13CC=C(C(C3)C2(C)C)C	204.35	0	0	0	0	4.6
1	Cinnamyl acetate	Magnolia officinalis Rehd. et Wils. or Magnolia officinalis Rehd. Et Wils. var. biloba Rehd. et Wils.	CC(=O)OCC=CC1=CC=CC=C1	176.21	2	0	4	26.3	2.3
1	D-Camphene	Magnolia officinalis Rehd. et Wils. or Magnolia officinalis Rehd. Et Wils. var. biloba Rehd. et Wils.	CC1(C2CCC(C2)C1=C)C	136.23	0	0	0	0	3.3
1	DBP	Magnolia officinalis Rehd. et Wils. or Magnolia officinalis Rehd. Et Wils. var. biloba Rehd. et Wils.	CCCCOC(=O)C1=CC=CC=C1C(=O)OCCCC	278.34	4	0	10	52.6	4.7
1	Dehydro-p-cymene	Magnolia officinalis Rehd. et Wils. or Magnolia officinalis Rehd. Et Wils. var. biloba Rehd. et Wils.	CC1=CC=C(C=C1)C(=C)C	132.2	0	0	1	0	3.7
1	EGMEA	Magnolia officinalis Rehd. et Wils. or Magnolia officinalis Rehd. Et Wils. var. biloba Rehd. et Wils.	CC(=O)OCCOC	118.13	3	0	4	35.5	0
1	EIC	Magnolia officinalis Rehd. et Wils. or Magnolia officinalis Rehd. Et Wils. var. biloba Rehd. et Wils.	CCCCCC=CCC=CCCCCCCCC(=O)O	280.4	2	1	14	37.3	6.8
1	EP Solvent	Magnolia officinalis Rehd. et Wils. or Magnolia officinalis Rehd. Et Wils. var. biloba Rehd. et Wils.	CCCOCCO	104.15	2	1	4	29.5	0.5
1	EUG	Magnolia officinalis Rehd. et Wils. or Magnolia officinalis Rehd. Et Wils. var. biloba Rehd. et Wils.	COC1=C(C=CC(=C1)C=C)O	150.17	2	1	2	29.5	2.4
1	Ethacrolein	Magnolia officinalis Rehd. et Wils. or Magnolia officinalis Rehd. Et Wils. var. biloba Rehd. et Wils.	CCC(=C)C=O	84.12	1	0	2	17.1	1.2
1	Eucalyptol	Magnolia officinalis Rehd. et Wils. or Magnolia officinalis Rehd. Et Wils. var. biloba Rehd. et Wils.	CC1(C2CCC(O1)(CC2)C)C	154.25	1	0	0	9.2	2.5
1	Eudesmol	Magnolia officinalis Rehd. et Wils. or Magnolia officinalis Rehd. Et Wils. var. biloba Rehd. et Wils.	CC1CCC2C13CCC(C(C3)C2(C)C)(C)O	222.37	1	1	0	20.2	3.9
1	Farnesene	Magnolia officinalis Rehd. et Wils. or Magnolia officinalis Rehd. Et Wils. var. biloba Rehd. et Wils.	CC(=CCCC(=CCCC(=C)C=C)C)C	204.35	0	0	7	0	6.2
1	Furol	Magnolia officinalis Rehd. et Wils. or Magnolia officinalis Rehd. Et Wils. var. biloba Rehd. et Wils.	C1=COC(=C1)C=O	96.08	2	0	1	30.2	0.4
1	Guaiol	Magnolia officinalis Rehd. et Wils. or Magnolia officinalis Rehd. Et Wils. var. biloba Rehd. et Wils.	CC1CCC(CC2=C1CCC2C)C(C)(C)O	222.37	1	1	1	20.2	3.1
1	Guasol	Magnolia officinalis Rehd. et Wils. or Magnolia officinalis Rehd. Et Wils. var. biloba Rehd. et Wils.	COC1=CC=CC=C1O	124.14	2	1	1	29.5	1.3
1	Heptadekan	Magnolia officinalis Rehd. et Wils. or Magnolia officinalis Rehd. Et Wils. var. biloba Rehd. et Wils.	CCCCCCCCCCCCCCCCC	240.5	0	0	14	0	8.8
1	Homocresol	Magnolia officinalis Rehd. et Wils. or Magnolia officinalis Rehd. Et Wils. var. biloba Rehd. et Wils.	CCC1=CC(=C(C=C1)O)OC	152.19	2	1	2	29.5	1.7
1	Hyacinthin	Magnolia officinalis Rehd. et Wils. or Magnolia officinalis Rehd. Et Wils. var. biloba Rehd. et Wils.	C1=CC=C(C=C1)CC=O	120.15	1	0	2	17.1	1.8
1	L-Bornyl acetate	Magnolia officinalis Rehd. et Wils. or Magnolia officinalis Rehd. Et Wils. var. biloba Rehd. et Wils.	CC(=O)OC1CC2CCC1(C2(C)C)C	196.29	2	0	2	26.3	3.3
1	LFA	Magnolia officinalis Rehd. et Wils. or Magnolia officinalis Rehd. Et Wils. var. biloba Rehd. et Wils.	CCCCCCCCCCCCCCCCCCCC	282.5	0	0	17	0	10.4
1	METHYL ISOPALMITATE	Magnolia officinalis Rehd. et Wils. or Magnolia officinalis Rehd. Et Wils. var. biloba Rehd. et Wils.	CC(C)CCCCCCCCCCCCC(=O)OC	270.5	2	0	14	26.3	7.6
1	METHYL LINOLEATE	Magnolia officinalis Rehd. et Wils. or Magnolia officinalis Rehd. Et Wils. var. biloba Rehd. et Wils.	CCCCCC=CCC=CCCCCCCCC(=O)OC	294.5	2	0	15	26.3	6.9
1	Magnolol	Magnolia officinalis Rehd. et Wils. or Magnolia officinalis Rehd. Et Wils. var. biloba Rehd. et Wils.	C=CCC1=CC(=C(C=C1)O)C2=C(C=CC(=C2)CC=C)O	266.3	2	2	5	40.5	5
1	Methyl linolelaidate	Magnolia officinalis Rehd. et Wils. or Magnolia officinalis Rehd. Et Wils. var. biloba Rehd. et Wils.	CCCCCC=CCC=CCCCCCCCC(=O)OC	294.5	2	0	15	26.3	6.9
1	Methyleugenol	Magnolia officinalis Rehd. et Wils. or Magnolia officinalis Rehd. Et Wils. var. biloba Rehd. et Wils.	COC1=C(C=C(C=C1)CC=C)OC	178.23	2	0	4	18.5	2.5
1	Neohesperidin	Magnolia officinalis Rehd. et Wils. or Magnolia officinalis Rehd. Et Wils. var. biloba Rehd. et Wils.	CC1C(C(C(C(O1)OC2C(C(C(OC2OC3=CC(=C4C(=O)CC(OC4=C3)C5=CC(=C(C=C5)OC)O)O)CO)O)O)O)O)O	610.6	15	8	7	234	-0.5
1	Nerol	Magnolia officinalis Rehd. et Wils. or Magnolia officinalis Rehd. Et Wils. var. biloba Rehd. et Wils.	CC(=CCCC(=CCO)C)C	154.25	1	1	4	20.2	2.9
1	Nonadecene	Magnolia officinalis Rehd. et Wils. or Magnolia officinalis Rehd. Et Wils. var. biloba Rehd. et Wils.	CCCCCCCCCCCCCCCCCC=C	266.5	0	0	16	0	10.6
1	Nonadecylic acid	Magnolia officinalis Rehd. et Wils. or Magnolia officinalis Rehd. Et Wils. var. biloba Rehd. et Wils.	CCCCCCCCCCCCCCCCCCC(=O)O	298.5	2	1	17	37.3	8
1	OBOVATOL	Magnolia officinalis Rehd. et Wils. or Magnolia officinalis Rehd. Et Wils. var. biloba Rehd. et Wils.	C=CCC1=CC=C(C=C1)OC2=CC(=CC(=C2O)O)CC=C	282.3	3	2	6	49.7	4.9
1	OCTADECENE	Magnolia officinalis Rehd. et Wils. or Magnolia officinalis Rehd. Et Wils. var. biloba Rehd. et Wils.	CCCCCCCCCCCCCCCCC=C	252.5	0	0	15	0	10
1	Oxalic ether	Magnolia officinalis Rehd. et Wils. or Magnolia officinalis Rehd. Et Wils. var. biloba Rehd. et Wils.	CCOC(=O)C(=O)OCC	146.14	4	0	5	52.6	0.6
1	PENTADECYLIC ACID	Magnolia officinalis Rehd. et Wils. or Magnolia officinalis Rehd. Et Wils. var. biloba Rehd. et Wils.	CCCCCCCCCCCCCCC(=O)O	242.4	2	1	13	37.3	5.8
1	PENTYLFURAN	Magnolia officinalis Rehd. et Wils. or Magnolia officinalis Rehd. Et Wils. var. biloba Rehd. et Wils.	CCCCCC1=CC=CO1	138.21	1	0	4	13.1	3.7
1	Papite	Magnolia officinalis Rehd. et Wils. or Magnolia officinalis Rehd. Et Wils. var. biloba Rehd. et Wils.	C=CC=O	56.06	1	0	1	17.1	0
1	Peruviol	Magnolia officinalis Rehd. et Wils. or Magnolia officinalis Rehd. Et Wils. var. biloba Rehd. et Wils.	CC(=CCCC(=CCCC(C)(C=C)O)C)C	222.37	1	1	7	20.2	4.6
1	Pristane	Magnolia officinalis Rehd. et Wils. or Magnolia officinalis Rehd. Et Wils. var. biloba Rehd. et Wils.	CC(C)CCCC(C)CCCC(C)CCCC(C)C	268.5	0	0	12	0	9.3
1	Safrol	Magnolia officinalis Rehd. et Wils. or Magnolia officinalis Rehd. Et Wils. var. biloba Rehd. et Wils.	C=CCC1=CC2=C(C=C1)OCO2	162.18	2	0	2	18.5	3
1	Stenol	Magnolia officinalis Rehd. et Wils. or Magnolia officinalis Rehd. Et Wils. var. biloba Rehd. et Wils.	CCCCCCCCCCCCCCCCCCO	270.5	1	1	16	20.2	8.4
1	Tereben	Magnolia officinalis Rehd. et Wils. or Magnolia officinalis Rehd. Et Wils. var. biloba Rehd. et Wils.	CC1=CCC(=C(C)C)CC1	136.23	0	0	0	0	2.8
1	Tetracosane	Magnolia officinalis Rehd. et Wils. or Magnolia officinalis Rehd. Et Wils. var. biloba Rehd. et Wils.	CCCCCCCCCCCCCCCCCCCCCCCC	338.7	0	0	21	0	12.6
1	Tetradecanal	Magnolia officinalis Rehd. et Wils. or Magnolia officinalis Rehd. Et Wils. var. biloba Rehd. et Wils.	CCCCCCCCCCCCCC=O	212.37	1	0	12	17.1	6
1	Tridecanedial	Magnolia officinalis Rehd. et Wils. or Magnolia officinalis Rehd. Et Wils. var. biloba Rehd. et Wils.	C(CCCCCC=O)CCCCCC=O	212.33	2	0	12	34.1	3.6
1	Triisopropylbenzene	Magnolia officinalis Rehd. et Wils. or Magnolia officinalis Rehd. Et Wils. var. biloba Rehd. et Wils.	CC(C)C1=CC(=CC(=C1)C(C)C)C(C)C	204.35	0	0	3	0	5.3
1	UPL	Magnolia officinalis Rehd. et Wils. or Magnolia officinalis Rehd. Et Wils. var. biloba Rehd. et Wils.	CCCCCCCCCCCCCCCCCCC	268.5	0	0	16	0	9.9
1	WLN: VH6	Magnolia officinalis Rehd. et Wils. or Magnolia officinalis Rehd. Et Wils. var. biloba Rehd. et Wils.	CCCCCCC=O	114.19	1	0	5	17.1	2.3
1	ZINC00968101	Magnolia officinalis Rehd. et Wils. or Magnolia officinalis Rehd. Et Wils. var. biloba Rehd. et Wils.	CC1(C2CCC1(C(C2)O)C)C	154.25	1	1	0	20.2	2.7
1	ZINC01850974	Magnolia officinalis Rehd. et Wils. or Magnolia officinalis Rehd. Et Wils. var. biloba Rehd. et Wils.	CC1(C2CCC(C2)(C1O)C)C	154.25	1	1	0	20.2	2.5
1	Zyklohexen	Magnolia officinalis Rehd. et Wils. or Magnolia officinalis Rehd. Et Wils. var. biloba Rehd. et Wils.	C1CCC=CC1	82.14	0	0	0	0	2.9
1	[(1S)-endo]-(-)-Borneol	Magnolia officinalis Rehd. et Wils. or Magnolia officinalis Rehd. Et Wils. var. biloba Rehd. et Wils.	CC1(C2CCC1(C(C2)O)C)C	154.25	1	1	0	20.2	2.7
1	alpha-Cubebene	Magnolia officinalis Rehd. et Wils. or Magnolia officinalis Rehd. Et Wils. var. biloba Rehd. et Wils.	CC1CCC(C2C13C2C(=CC3)C)C(C)C	204.35	0	0	1	0	4.5
1	alpha-Eudesmol	Magnolia officinalis Rehd. et Wils. or Magnolia officinalis Rehd. Et Wils. var. biloba Rehd. et Wils.	CC1=CCCC2(C1CC(CC2)C(C)(C)O)C	222.37	1	1	1	20.2	3.5
1	alpha-humulene	Magnolia officinalis Rehd. et Wils. or Magnolia officinalis Rehd. Et Wils. var. biloba Rehd. et Wils.	CC1=CCC(C=CCC(=CCC1)C)(C)C	204.35	0	0	0	0	4.5
1	alpha-terpinene	Magnolia officinalis Rehd. et Wils. or Magnolia officinalis Rehd. Et Wils. var. biloba Rehd. et Wils.	CC1=CC=C(CC1)C(C)C	136.23	0	0	1	0	2.8
1	beta-Eudesmol	Magnolia officinalis Rehd. et Wils. or Magnolia officinalis Rehd. Et Wils. var. biloba Rehd. et Wils.	CC12CCCC(=C)C1CC(CC2)C(C)(C)O	222.37	1	1	1	20.2	3.7
1	beta-chamigrene	Magnolia officinalis Rehd. et Wils. or Magnolia officinalis Rehd. Et Wils. var. biloba Rehd. et Wils.	CC1=CCC2(CC1)C(=C)CCCC2(C)C	204.35	0	0	0	0	4.7
1	beta-panasinsene	Magnolia officinalis Rehd. et Wils. or Magnolia officinalis Rehd. Et Wils. var. biloba Rehd. et Wils.	CC1(CC23C1CCC2(CCCC3=C)C)C	204.35	0	0	0	0	5.1
1	beta-selinene	Magnolia officinalis Rehd. et Wils. or Magnolia officinalis Rehd. Et Wils. var. biloba Rehd. et Wils.	CC(=C)C1CCC2(CCCC(=C)C2C1)C	204.35	0	0	1	0	5.4
1	caprylic acid	Magnolia officinalis Rehd. et Wils. or Magnolia officinalis Rehd. Et Wils. var. biloba Rehd. et Wils.	CCCCCCCC(=O)O	144.21	2	1	6	37.3	3
1	chavicol	Magnolia officinalis Rehd. et Wils. or Magnolia officinalis Rehd. Et Wils. var. biloba Rehd. et Wils.	C=CCC1=CC=C(C=C1)O	134.17	1	1	2	20.2	2.9
1	cis-Carveol	Magnolia officinalis Rehd. et Wils. or Magnolia officinalis Rehd. Et Wils. var. biloba Rehd. et Wils.	CC1=CCC(CC1O)C(=C)C	152.23	1	1	1	20.2	2.1
1	cis-Verbenol	Magnolia officinalis Rehd. et Wils. or Magnolia officinalis Rehd. Et Wils. var. biloba Rehd. et Wils.	CC1=CC(C2CC1C2(C)C)O	152.23	1	1	0	20.2	1.6
1	cis-beta-Ocimene	Magnolia officinalis Rehd. et Wils. or Magnolia officinalis Rehd. Et Wils. var. biloba Rehd. et Wils.	CC(=CCC=C(C)C=C)C	136.23	0	0	3	0	4.3
1	coumarin	Magnolia officinalis Rehd. et Wils. or Magnolia officinalis Rehd. Et Wils. var. biloba Rehd. et Wils.	C1=CC=C2C(=C1)C=CC(=O)O2	146.14	2	0	0	26.3	1.4
1	cuminal	Magnolia officinalis Rehd. et Wils. or Magnolia officinalis Rehd. Et Wils. var. biloba Rehd. et Wils.	CC(C)C1=CC=C(C=C1)C=O	148.2	1	0	2	17.1	2.7
1	d-limonene	Magnolia officinalis Rehd. et Wils. or Magnolia officinalis Rehd. Et Wils. var. biloba Rehd. et Wils.	CC1=CCC(CC1)C(=C)C	136.23	0	0	1	0	3.4
1	elemol	Magnolia officinalis Rehd. et Wils. or Magnolia officinalis Rehd. Et Wils. var. biloba Rehd. et Wils.	CC(=C)C1CC(CCC1(C)C=C)C(C)(C)O	222.37	1	1	3	20.2	4.4
1	epi-10- .gamma.-Eudesmol	Magnolia officinalis Rehd. et Wils. or Magnolia officinalis Rehd. Et Wils. var. biloba Rehd. et Wils.	CC1=C2CC(CCC2(CCC1)C)C(C)(C)O	222.37	1	1	1	20.2	3.4
1	eugenol	Magnolia officinalis Rehd. et Wils. or Magnolia officinalis Rehd. Et Wils. var. biloba Rehd. et Wils.	COC1=C(C=CC(=C1)CC=C)O	164.2	2	1	3	29.5	2
1	farnesane	Magnolia officinalis Rehd. et Wils. or Magnolia officinalis Rehd. Et Wils. var. biloba Rehd. et Wils.	CCC(C)CCCC(C)CCCC(C)C	212.41	0	0	9	0	7.5
1	gamma-terpinene	Magnolia officinalis Rehd. et Wils. or Magnolia officinalis Rehd. Et Wils. var. biloba Rehd. et Wils.	CC1=CCC(=CC1)C(C)C	136.23	0	0	1	0	2.8
1	geranyl acetate	Magnolia officinalis Rehd. et Wils. or Magnolia officinalis Rehd. Et Wils. var. biloba Rehd. et Wils.	CC(=CCCC(=CCOC(=O)C)C)C	196.29	2	0	6	26.3	3.5
1	honokiol	Magnolia officinalis Rehd. et Wils. or Magnolia officinalis Rehd. Et Wils. var. biloba Rehd. et Wils.	C=CCC1=CC(=C(C=C1)O)C2=CC(=C(C=C2)O)CC=C	266.3	2	2	5	40.5	5
1	l-Menthone	Magnolia officinalis Rehd. et Wils. or Magnolia officinalis Rehd. Et Wils. var. biloba Rehd. et Wils.	CC1CCC(C(=O)C1)C(C)C	154.25	1	0	1	17.1	2.7
1	l-carvone	Magnolia officinalis Rehd. et Wils. or Magnolia officinalis Rehd. Et Wils. var. biloba Rehd. et Wils.	CC1=CCC(CC1=O)C(=C)C	150.22	1	0	1	17.1	2.4
1	m-Cymol	Magnolia officinalis Rehd. et Wils. or Magnolia officinalis Rehd. Et Wils. var. biloba Rehd. et Wils.	CC1=CC(=CC=C1)C(C)C	134.22	0	0	1	0	4
1	methyl palmitate	Magnolia officinalis Rehd. et Wils. or Magnolia officinalis Rehd. Et Wils. var. biloba Rehd. et Wils.	CCCCCCCCCCCCCCCC(=O)OC	270.5	2	0	15	26.3	7.9
1	muurolene	Magnolia officinalis Rehd. et Wils. or Magnolia officinalis Rehd. Et Wils. var. biloba Rehd. et Wils.	CC1=CC2C(CC1)C(=CCC2C(C)C)C	204.35	0	0	1	0	4.1
1	myrcene	Magnolia officinalis Rehd. et Wils. or Magnolia officinalis Rehd. Et Wils. var. biloba Rehd. et Wils.	CC(=CCCC(=C)C=C)C	136.23	0	0	4	0	4.3
1	myristic acid	Magnolia officinalis Rehd. et Wils. or Magnolia officinalis Rehd. Et Wils. var. biloba Rehd. et Wils.	CCCCCCCCCCCCCC(=O)O	228.37	2	1	12	37.3	5.3
1	o-Cymol	Magnolia officinalis Rehd. et Wils. or Magnolia officinalis Rehd. Et Wils. var. biloba Rehd. et Wils.	CC1=CC=CC=C1C(C)C	134.22	0	0	1	0	3.4
1	o-Thymol	Magnolia officinalis Rehd. et Wils. or Magnolia officinalis Rehd. Et Wils. var. biloba Rehd. et Wils.	CC1=C(C=C(C=C1)C(C)C)O	150.22	1	1	1	20.2	3.1
1	o-xylene	Magnolia officinalis Rehd. et Wils. or Magnolia officinalis Rehd. Et Wils. var. biloba Rehd. et Wils.	CC1=CC=CC=C1C	106.16	0	0	0	0	3.1
1	p-cymene	Magnolia officinalis Rehd. et Wils. or Magnolia officinalis Rehd. Et Wils. var. biloba Rehd. et Wils.	CC1=CC=C(C=C1)C(C)C	134.22	0	0	1	0	4.1
1	paeonol	Magnolia officinalis Rehd. et Wils. or Magnolia officinalis Rehd. Et Wils. var. biloba Rehd. et Wils.	CC(=O)C1=C(C=C(C=C1)OC)O	166.17	3	1	2	46.5	2
1	palmitic acid	Magnolia officinalis Rehd. et Wils. or Magnolia officinalis Rehd. Et Wils. var. biloba Rehd. et Wils.	CCCCCCCCCCCCCCCC(=O)O	256.42	2	1	14	37.3	6.4
1	phytane	Magnolia officinalis Rehd. et Wils. or Magnolia officinalis Rehd. Et Wils. var. biloba Rehd. et Wils.	CCC(C)CCCC(C)CCCC(C)CCCC(C)C	282.5	0	0	13	0	9.9
1	phytol	Magnolia officinalis Rehd. et Wils. or Magnolia officinalis Rehd. Et Wils. var. biloba Rehd. et Wils.	CC(C)CCCC(C)CCCC(C)CCCC(=CCO)C	296.5	1	1	13	20.2	8.2
1	tetradecane	Magnolia officinalis Rehd. et Wils. or Magnolia officinalis Rehd. Et Wils. var. biloba Rehd. et Wils.	CCCCCCCCCCCCCC	198.39	0	0	11	0	7.2
1	toluene	Magnolia officinalis Rehd. et Wils. or Magnolia officinalis Rehd. Et Wils. var. biloba Rehd. et Wils.	CC1=CC=CC=C1	92.14	0	0	0	0	2.7
1	trans-24-decadienal	Magnolia officinalis Rehd. et Wils. or Magnolia officinalis Rehd. Et Wils. var. biloba Rehd. et Wils.	CCCCCC=CC=CC=O	152.23	1	0	6	17.1	3.2
1	trans-2-nonenal	Magnolia officinalis Rehd. et Wils. or Magnolia officinalis Rehd. Et Wils. var. biloba Rehd. et Wils.	CCCCCCC=CC=O	140.22	1	0	6	17.1	3.1
1	tricyclene	Magnolia officinalis Rehd. et Wils. or Magnolia officinalis Rehd. Et Wils. var. biloba Rehd. et Wils.	CC1(C2CC3C1(C3C2)C)C	136.23	0	0	0	0	3.2
1	(1S5R)-377-trimethylbicyclo[3.1.1]hept-3-ene	Platycodon grandiflorum	CC1=CC2CC(C1)C2(C)C	136.23	0	0	0	0	2.8
1	1-methoxy-12-butadiene	Platycodon grandiflorum	CC=C=COC	84.12	1	0	1	9.2	0.7
1	23-dimethyl-1-pentene	Platycodon grandiflorum	CCC(C)C(=C)C	98.19	0	0	2	0	3.4
1	2-cyclopentene-1-undecanoic acid	Platycodon grandiflorum	C1CC(C=C1)CCCCCCCCCCC(=O)O	252.39	2	1	11	37.3	5.9
1	2-hydroxybicyclo[3.1.1]heptan-6-one	Platycodon grandiflorum	C1CC(C2CC1C2=O)O	126.15	2	1	0	37.3	0
1	34-Heptadiene	Platycodon grandiflorum	CCC=C=CCC	96.17	0	0	2	0	2.1
1	3-ethyl-14-hexadiene	Platycodon grandiflorum	CCC(C=C)C=CC	110.2	0	0	3	0	3.2
1	3-ethyl-cyclohexene	Platycodon grandiflorum	CCC1CCCC=C1	110.2	0	0	1	0	3.3
1	5-HEXENOIC ACID	Platycodon grandiflorum	C=CCCCC(=O)O	114.14	2	1	4	37.3	1.2
1	Cyclopentenone	Platycodon grandiflorum	C1CC(=O)C=C1	82.1	1	0	0	17.1	0.5
1	Deapio-Platycodin-D	Platycodon grandiflorum	CC1C(C(C(C(O1)OC2C(C(COC2OC(=O)C3CC(CC4C3C(CC5(C4=CCC6C5(CCC7C6(CC(C(C7(CO)CO)OC8C(C(C(C(O8)CO)O)O)O)O)C)C)C)O)(C)C)O)O)O)O)OC9C(C(C(CO9)O)O)O	1093.2	24	15	12	394	-3.2
1	Deapio-Platycodin-D3	Platycodon grandiflorum	CC1C(C(C(C(O1)OC2C(C(COC2OC(=O)C34CCC(CC3C5=CCC6C(C5(CC4O)C)(CCC7C6(CC(C(C7(CO)CO)OC8C(C(C(C(O8)COC9C(C(C(C(O9)CO)O)O)O)O)O)O)O)C)C)(C)C)O)O)O)O)OC1C(C(C(CO1)O)O)O	1255.3	29	18	15	474	-4.6
1	Flavoplatycoside	Platycodon grandiflorum	CC1C(C(C(C(O1)OCC2C(C(C(C(O2)OC3=CC(=C4C(=C3)OC(C(C4=O)O)C5=CC(=C(C=C5)O)O)O)O)O)O)O)O)O	612.5	16	10	6	266	-2
1	Grandoside	Platycodon grandiflorum	CC(C)CCOC1C(C(C(C(O1)CO)O)O)OC2C(C(C(C(O2)CO)O)O)O	412.4	11	7	8	179	-2
1	IPH	Platycodon grandiflorum	C1=CC=C(C=C1)O	94.11	1	1	0	20.2	1.5
1	ISOPROPYL FORMATE	Platycodon grandiflorum	CC(C)OC=O	88.11	2	0	2	26.3	0.9
1	Inulin	Platycodon grandiflorum	C(C1C(C(C(C(O1)OC2(C(C(C(O2)CO)O)O)COC3(C(C(C(O3)CO)O)O)COC4(C(C(C(O4)CO)O)O)COC5(C(C(C(O5)CO)O)O)COC6(C(C(C(O6)CO)O)O)COC7(C(C(C(O7)CO)O)O)COC8(C(C(C(O8)CO)O)O)COC9(C(C(C(O9)CO)O)O)COC1(C(C(C(O1)CO)O)O)COC1(C(C(C(O1)CO)O)O)COC1(C(C(C(O1)CO)O)O)COC1(C(C(C(O1)CO)O)O)COC1(C(C(C(O1)CO)O)O)COC1(C(C(C(O1)CO)O)O)COC1(C(C(C(O1)CO)O)O)COC1(C(C(C(O1)CO)O)O)COC1(C(C(C(O1)CO)O)O)COC1(C(C(C(O1)CO)O)O)COC1(C(…	6179	191	116	149	3040	-70.2
1	Isobutenol	Platycodon grandiflorum	CC(=C)CO	72.11	1	1	1	20.2	0.8
1	L-Ile	Platycodon grandiflorum	CCC(C)C(C(=O)O)N	131.17	3	2	3	63.3	-1.7
1	L-Valin	Platycodon grandiflorum	CC(C)C(C(=O)O)N	117.15	3	2	2	63.3	-2.3
1	Methyl 3-methyl-2-pentenoate	Platycodon grandiflorum	CCC(=CC(=O)OC)C	128.17	2	0	3	26.3	2
1	Platycodigenin	Platycodon grandiflorum	CC1(CCC2(C(C1)C3=CCC4C(C3(CC2O)C)(CCC5C4(CC(C(C5(CO)CO)O)O)C)C)C(=O)O)C	520.7	7	6	3	138	4
1	Platycodin A	Platycodon grandiflorum	CC1C(C(C(C(O1)OC2C(C(COC2OC(=O)C34CCC(CC3C5=CCC6C(C5(CC4O)C)(CCC7C6(CC(C(C7(CO)CO)OC8C(C(C(C(O8)CO)O)O)O)O)C)C)(C)C)O)O)OC(=O)C)O)OC9C(C(C(CO9)O)OC1C(C(CO1)(CO)O)O)O	1267.4	29	16	17	459	-3.1
1	Platycodin C	Platycodon grandiflorum	CC1C(C(C(C(O1)OC2C(C(COC2OC(=O)C34CCC(CC3C5=CCC6C(C5(CC4O)C)(CCC7C6(CC(C(C7(CO)CO)OC8C(C(C(C(O8)CO)O)O)O)O)C)C)(C)C)O)O)O)OC(=O)C)OC9C(C(C(CO9)O)OC1C(C(CO1)(CO)O)O)O	1267.4	29	16	17	459	-3.1
1	Platycodin D	Platycodon grandiflorum	CC1C(C(C(C(O1)OC2C(C(COC2OC(=O)C34CCC(CC3C5=CCC6C(C5(CC4O)C)(CCC7C6(CC(C(C7(CO)CO)OC8C(C(C(C(O8)CO)O)O)O)O)C)C)(C)C)O)O)O)O)OC9C(C(C(CO9)O)OC1C(C(CO1)(CO)O)O)O	1225.3	28	17	15	453	-3.7
1	Platycodin D2	Platycodon grandiflorum	CC1C(C(C(C(O1)OC2C(C(COC2OC(=O)C34CCC(CC3C5=CCC6C(C5(CC4O)C)(CCC7C6(CC(C(C7(CO)CO)OC8C(C(C(C(O8)CO)O)OC9C(C(C(C(O9)CO)O)O)O)O)O)C)C)(C)C)O)O)O)O)OC1C(C(C(CO1)O)OC1C(C(CO1)(CO)O)O)O	1387.5	33	20	18	532	-5.3
1	Platycogenic acid A	Platycodon grandiflorum	CC1(CCC2(C(C1)C3=CCC4C(C3(CC2O)C)(CCC5C4(CC(C(C5(CO)C(=O)O)O)O)C)C)C(=O)O)C	534.7	8	6	3	156	3.9
1	Platycogenic acid B	Platycodon grandiflorum	CC1(CC2C3=CCC4C(C3(CC(C2(CC1O)C(=O)O)O)C)(CCC5C4(CC(C(C5(C)C(=O)O)O)O)C)C)C	534.7	8	6	2	156	3.8
1	Platycogenic acid C	Platycodon grandiflorum	CC1(CC2C3=CCC4C(C3(CC(C2(CC1O)C(=O)O)O)C)(CCC5C4(CC(C(C5(C)C)O)O)C)C)C	504.7	6	5	1	118	4.6
1	Polygalacic acid	Platycodon grandiflorum	CC1(CCC2(C(C1)C3=CCC4C(C3(CC2O)C)(CCC5C4(CC(C(C5(C)CO)O)O)C)C)C(=O)O)C	504.7	6	5	2	118	5.2
1	Polygalacin D	Platycodon grandiflorum	CC1C(C(C(C(O1)OC2C(C(COC2OC(=O)C34CCC(CC3C5=CCC6C(C5(CC4O)C)(CCC7C6(CC(C(C7(C)CO)OC8C(C(C(C(O8)CO)O)O)O)O)C)C)(C)C)O)O)O)O)OC9C(C(C(CO9)O)OC1C(C(CO1)(CO)O)O)O	1209.3	27	16	14	433	-2.5
1	THZ	Platycodon grandiflorum	C1=CC=C2C(=C1)N=CS2	135.19	2	0	0	41.1	2
1	Thiamine	Platycodon grandiflorum	CC1=C(SC=[N+]1CC2=CN=C(N=C2N)C)CCO	265.36	5	2	4	104	1
1	Thiamine	Platycodon grandiflorum	CC1=C(SC=[N+]1CC2=CN=C(N=C2N)C)CCO.[Cl-]	300.081	4	2	8	104.15	0.891
1	Trochol	Platycodon grandiflorum	CC(=C)C1CCC2(C1C3CCC4C5(CCC(C(C5CCC4(C3(CC2)C)C)(C)C)O)C)CO	442.7	2	2	2	40.5	8.3
1	UND	Platycodon grandiflorum	CCCCCCCCCCC	156.31	0	0	8	0	5.6
1	acacetin	Platycodon grandiflorum	COC1=CC=C(C=C1)C2=CC(=O)C3=C(C=C(C=C3O2)O)O	284.26	5	2	2	76	2.1
1	allyloxyethylene	Platycodon grandiflorum	C=CCOC=C	84.12	1	0	3	9.2	1.5
1	alpha-Spinasterol-beta-D-glucoside	Platycodon grandiflorum	CCC(C=CC(C)C1CCC2C1(CCC3C2=CCC4C3(CCC(C4)OC5C(C(C(C(O5)CO)O)O)O)C)C)C(C)C	574.8	6	4	8	99.4	6.7
1	alpha-spinasterol	Platycodon grandiflorum	CCC(C=CC(C)C1CCC2C1(CCC3C2=CCC4C3(CCC(C4)O)C)C)C(C)C	412.7	1	1	5	20.2	8.3
1	cis-Dihydroquercetin	Platycodon grandiflorum	C1=CC(=C(C=C1C2C(C(=O)C3=C(C=C(C=C3O2)O)O)O)O)O	304.25	7	5	1	127	1.5
1	crotonaldehyde	Platycodon grandiflorum	CC=CC=O	70.09	1	0	1	17.1	0.5
1	lobetyol	Platycodon grandiflorum	CC=CC#CC#CC(C(C=CCCCO)O)O	234.29	3	3	6	60.7	1
1	lobetyolin	Platycodon grandiflorum	CC=CC#CC#CC(C(C=CCCCO)OC1C(C(C(C(O1)CO)O)O)O)O	396.4	8	6	9	140	-0.6
1	lobetyolinin	Platycodon grandiflorum	CC=CC#CC#CC(C(C=CCCCO)OC1C(C(C(C(O1)COC2C(C(C(C(O2)CO)O)O)O)O)O)O)O	558.6	13	9	12	219	-2.7
1	luteolin	Platycodon grandiflorum	C1=CC(=C(C=C1C2=CC(=O)C3=C(C=C(C=C3O2)O)O)O)O	286.24	6	4	1	107	1.4
1	methyl (4aR5R6aR6aS6bR8aR10R11S12aR14bS)-51011-trihydroxy-99-bis(hydroxymethyl)-226a6b12a-pentamethyl-134566a788a1011121314b-tetradecahydropicene-4a-carboxylate	Platycodon grandiflorum	CC1(CCC2(C(C1)C3=CCC4C(C3(CC2O)C)(CCC5C4(CC(C(C5(CO)CO)O)O)C)C)C(=O)OC)C	534.7	7	5	4	127	4.3
1	methyl (4aR5R6aR6aS6bR8aR9R10R11S12aR14bS)-51011-trihydroxy-9-(hydroxymethyl)-226a6b912a-hexamethyl-134566a788a1011121314b-tetradecahydropicene-4a-carboxylate	Platycodon grandiflorum	CC1(CCC2(C(C1)C3=CCC4C(C3(CC2O)C)(CCC5C4(CC(C(C5(C)CO)O)O)C)C)C(=O)OC)C	518.7	6	4	3	107	5.6
1	methyl 3-O-beta-D-glucopyranosyl polygalacate	Platycodon grandiflorum	CC1(CCC2(C(C1)C3=CCC4C(C3(CC2O)C)(CCC5C4(CC(C(C5(C)CO)OC6C(C(C(C(O6)CO)O)O)O)O)C)C)C(=O)OC)C	680.9	11	7	6	186	3.4
1	methyl 3-O-beta-laminaribiosyl polygalacate	Platycodon grandiflorum	CC1(CCC2(C(C1)C3=CCC4C(C3(CC2O)C)(CCC5C4(CC(C(C5(C)CO)OC6C(C(C(C(O6)CO)O)OC7C(C(C(C(O7)CO)O)O)O)O)O)C)C)C(=O)OC)C	843	16	10	9	266	1.8
1	methyl platyconate A	Platycodon grandiflorum	CC1C(C(C(C(O1)OC2C(C(COC2OC(=O)C34CCC(CC3C5=CCC6C(C5(CC4O)C)(CCC7C6(CC(C(C7(CO)C(=O)OC)OC8C(C(C(C(O8)CO)O)O)O)O)C)C)(C)C)O)O)O)O)OC9C(C(C(CO9)O)OC1C(C(CO1)(CO)O)O)O	1253.3	29	16	16	459	-3.5
1	methylbutyl-12-benzenedicarboxylate	Platycodon grandiflorum	CCCCC1=C(C=CC(=C1C(=O)O)C(=O)O)C	236.26	4	2	5	74.6	3.2
1	nicotinic acid	Platycodon grandiflorum	C1=CC(=CN=C1)C(=O)O	123.11	3	1	1	50.2	0.4
1	palmitic acid	Platycodon grandiflorum	CCCCCCCCCCCCCCCC(=O)O	256.42	2	1	14	37.3	6.4
1	platycoside A	Platycodon grandiflorum	CC1C(C(C(C(O1)OC2C(C(COC2OC(=O)C34CCC(CC3C5=CCC6C(C5(CC4O)C)(CCC7C6(CC(C(C7(CO)CO)OC8C(C(C(C(O8)CO)O)OC9C(C(C(C(O9)CO)O)O)O)O)O)C)C)(C)C)O)O)O)O)OC1C(C(C(CO1)O)O)O	1255.3	29	18	15	474	-4.1
1	platycoside B	Platycodon grandiflorum	CC1C(C(C(C(O1)OC2C(C(COC2OC(=O)C34CCC(CC3C5=CCC6C(C5(CC4O)C)(CCC7C6(CC(C(C7(CO)CO)OC8C(C(C(C(O8)CO)O)O)O)O)C)C)(C)C)O)O)OC(=O)C)O)OC9C(C(C(CO9)O)O)O	1135.2	25	14	14	400	-1.9
1	platycoside C	Platycodon grandiflorum	CC1C(C(C(C(O1)OC2C(C(COC2OC(=O)C34CCC(CC3C5=CCC6C(C5(CC4O)C)(CCC7C6(CC(C(C7(CO)CO)OC8C(C(C(C(O8)CO)O)O)O)O)C)C)(C)C)O)O)O)OC(=O)C)OC9C(C(C(CO9)O)O)O	1135.2	25	14	14	400	-1.9
1	platycoside F	Platycodon grandiflorum	CC1C(C(C(C(O1)OC2C(C(COC2OC(=O)C34CCC(CC3C5=CCC6C(C5(CC4O)C)(CCC7C6(CC(C(C7(CO)CO)OC8C(C(C(C(O8)CO)O)O)O)O)C)C)(C)C)O)O)O)O)O	961.1	20	13	10	335	-1
1	platycoside G1	Platycodon grandiflorum	CC1C(C(C(C(O1)OC2C(C(COC2OC(=O)C34CCC(CC3C5=CCC6C(C5(CC4O)C)(CCC7C6(CC(C(C7(CO)CO)OC8C(C(C(C(O8)COC9C(C(C(C(O9)COC1C(C(C(C(O1)CO)O)O)O)O)O)O)O)O)O)O)C)C)(C)C)O)O)O)O)OC1C(C(C(CO1)O)O)O	1417.5	34	21	18	553	-6.8
1	platycoside G3	Platycodon grandiflorum	CC1C(C(C(C(O1)OC2C(C(COC2OC(=O)C34CCC(CC3C5=CCC6C(C5(CC4O)C)(CCC7C6(CC(C(C7(C)CO)OC8C(C(C(C(O8)COC9C(C(C(C(O9)CO)O)O)O)O)O)O)O)C)C)(C)C)O)O)O)O)OC1C(C(C(CO1)O)OC1C(C(CO1)(CO)O)O)O	1371.5	32	19	17	512	-4.6
1	polygalacin D2	Platycodon grandiflorum	CC1C(C(C(C(O1)OC2C(C(COC2OC(=O)C34CCC(CC3C5=CCC6C(C5(CC4O)C)(CCC7C6(CC(C(C7(C)CO)OC8C(C(C(C(O8)CO)O)OC9C(C(C(C(O9)CO)O)O)O)O)O)C)C)(C)C)O)O)O)O)OC1C(C(C(CO1)O)OC1C(C(CO1)(CO)O)O)O	1371.5	32	19	17	512	-4.1
1	robinin	Platycodon grandiflorum	CC1C(C(C(C(O1)OCC2C(C(C(C(O2)OC3=C(OC4=CC(=CC(=C4C3=O)O)OC5C(C(C(C(O5)C)O)O)O)C6=CC=C(C=C6)O)O)O)O)O)O)O	740.7	19	11	8	304	-2.2
1	stearic acid	Platycodon grandiflorum	CCCCCCCCCCCCCCCCCC(=O)O	284.5	2	1	16	37.3	7.4
1	stigmastenol	Platycodon grandiflorum	CC(C)C(CCC(C)C1CCC2C1(CCC3C2CCC4C3(CCCC4)C)C)C=CO	414.7	1	1	6	20.2	10.7
1	vitamin c	Platycodon grandiflorum	C(C(C1C(=C(C(=O)O1)O)O)O)O	176.12	6	4	2	107	-1.6
1	()-Terpinen-4-ol	Prunus armeniaca	CC1=CCC(CC1)(C(C)C)O	154.25	1	1	1	20.2	2.2
1	(5S)-5-ethyloxolan-2-one	Prunus armeniaca	CCC1CCC(=O)O1	114.14	2	0	1	26.3	0.7
1	(5S)-5-hexyloxolan-2-one	Prunus armeniaca	CCCCCCC1CCC(=O)O1	170.25	2	0	5	26.3	2.7
1	(6Z10E14E18E)-2610151923-hexamethyltetracosa-2610141822-hexaene	Prunus armeniaca	CC(=CCCC(=CCCC(=CCCC=C(C)CCC=C(C)CCC=C(C)C)C)C)C	410.7	0	0	15	0	11.6
1	(L)-alpha-Terpineol	Prunus armeniaca	CC1=CCC(CC1)C(C)(C)O	154.25	1	1	1	20.2	1.8
1	(R)-linalool	Prunus armeniaca	CC(=CCCC(C)(C=C)O)C	154.25	1	1	4	20.2	2.7
1	1-hexanol	Prunus armeniaca	CCCCCCO	102.17	1	1	4	20.2	2
1	1114-eicosadienoic acid	Prunus armeniaca	CCCCCC=CCC=CCCCCCCCCCC(=O)O	308.5	2	1	16	37.3	7.9
1	11-docosenoic acid	Prunus armeniaca	CCCCCCCCCCC=CCCCCCCCCCC(=O)O	338.6	2	1	19	37.3	8.7
1	17-beta-estradiol	Prunus armeniaca	CC12CCC3C(C1CCC2O)CCC4=C3C=CC(=C4)O	272.4	2	2	0	40.5	4
1	2-Hexenol	Prunus armeniaca	CCCC=CCO	100.16	1	1	3	20.2	1.4
1	2-Hydroxy-hexadecanoic acid	Prunus armeniaca	CCCCCCCCCCCCCCC(C(=O)O)O	272.42	3	2	14	57.5	6.4
1	2-undecenoic acid	Prunus armeniaca	CCCCCCCCC=CC(=O)O	184.27	2	1	8	37.3	4.3
1	6-Oxooctanoic acid	Prunus armeniaca	CCC(=O)CCCCC(=O)O	158.19	3	1	6	54.4	0.6
1	Amygdalin	Prunus armeniaca	C1=CC=C(C=C1)C(C#N)OC2C(C(C(C(O2)COC3C(C(C(C(O3)CO)O)O)O)O)O)O	457.4	12	7	7	202	-2.7
1	Arachic acid	Prunus armeniaca	CCCCCCCCCCCCCCCCCCCC(=O)O	312.5	2	1	18	37.3	8.5
1	Aseanostatin P1	Prunus armeniaca	CC(C)CCCCCCCCCCC(=O)O	228.37	2	1	11	37.3	5
1	Bicetyl	Prunus armeniaca	CCCCCCCCCCCCCCCCCCCCCCCCCCCCCCCC	450.9	0	0	29	0	16.9
1	CLR	Prunus armeniaca	CC(C)CCCC(C)C1CCC2C1(CCC3C2CC=C4C3(CCC(C4)O)C)C	386.7	1	1	5	20.2	8.7
1	DBP	Prunus armeniaca	CCCCOC(=O)C1=CC=CC=C1C(=O)OCCCC	278.34	4	0	10	52.6	4.7
1	DIBP	Prunus armeniaca	CC(C)COC(=O)C1=CC=CC=C1C(=O)OCC(C)C	278.34	4	0	8	52.6	4.1
1	Daturic acid	Prunus armeniaca	CCCCCCCCCCCCCCCCC(=O)O	270.5	2	1	15	37.3	6.9
1	Diisooctyl succinate	Prunus armeniaca	CC(C)CCCCCOC(=O)CCC(=O)OCCCCCC(C)C	342.5	4	0	17	52.6	6.6
1	Docosanoate	Prunus armeniaca	CCCCCCCCCCCCCCCCCCCCCC(=O)[O-]	339.6	2	0	19	40.1	10.3
1	EIC	Prunus armeniaca	CCCCCC=CCC=CCCCCCCCC(=O)O	280.4	2	1	14	37.3	6.8
1	Exceparl M-OL	Prunus armeniaca	CCCCCCCCC=CCCCCCCCC(=O)OC	296.5	2	0	16	26.3	7.6
1	HEPTACOSANE	Prunus armeniaca	CCCCCCCCCCCCCCCCCCCCCCCCCCC	380.7	0	0	24	0	14.2
1	HEXACOSANE	Prunus armeniaca	CCCCCCCCCCCCCCCCCCCCCCCCCC	366.7	0	0	23	0	13.7
1	Henicosane	Prunus armeniaca	CCCCCCCCCCCCCCCCCCCCC	296.6	0	0	18	0	11
1	Hentriacontan	Prunus armeniaca	CCCCCCCCCCCCCCCCCCCCCCCCCCCCCCC	436.8	0	0	28	0	16.4
1	Heptadekan	Prunus armeniaca	CCCCCCCCCCCCCCCCC	240.5	0	0	14	0	8.8
1	Hexenal	Prunus armeniaca	CCCC=CC=O	98.14	1	0	3	17.1	1.5
1	Isooleic acid	Prunus armeniaca	CCCCCCCC=CCCCCCCCCC(=O)O	282.5	2	1	15	37.3	6.5
1	LEVA	Prunus armeniaca	CC(=O)CCC(=O)O	116.11	3	1	3	54.4	-0.5
1	LFA	Prunus armeniaca	CCCCCCCCCCCCCCCCCCCC	282.5	0	0	17	0	10.4
1	METHYL LINOLEATE	Prunus armeniaca	CCCCCC=CCC=CCCCCCCCC(=O)OC	294.5	2	0	15	26.3	6.9
1	MNN	Prunus armeniaca	C1=CC=C(C=C1)C(C#N)O	133.15	2	1	1	44	1
1	MYS	Prunus armeniaca	CCCCCCCCCCCCCCC	212.41	0	0	12	0	7.7
1	Methyl stearate	Prunus armeniaca	CCCCCCCCCCCCCCCCCC(=O)OC	298.5	2	0	17	26.3	9
1	Nonacosane	Prunus armeniaca	CCCCCCCCCCCCCCCCCCCCCCCCCCCCC	408.8	0	0	26	0	15.3
1	Octacosane	Prunus armeniaca	CCCCCCCCCCCCCCCCCCCCCCCCCCCC	394.8	0	0	25	0	14.8
1	Oktadekan	Prunus armeniaca	CCCCCCCCCCCCCCCCCC	254.5	0	0	15	0	9.3
1	Olein	Prunus armeniaca	CCCCCCCCC=CCCCCCCCC(=O)OCC(COC(=O)CCCCCCCC=CCCCCCCCC)OC(=O)CCCCCCCC=CCCCCCCCC	885.4	6	0	53	78.9	22.4
1	PENTACOSANE	Prunus armeniaca	CCCCCCCCCCCCCCCCCCCCCCCCC	352.7	0	0	22	0	13.1
1	Pentatriacontane	Prunus armeniaca	CCCCCCCCCCCCCCCCCCCCCCCCCCCCCCCCCCC	492.9	0	0	32	0	18.6
1	Pristane	Prunus armeniaca	CC(C)CCCC(C)CCCC(C)CCCC(C)C	268.5	0	0	12	0	9.3
1	TRD	Prunus armeniaca	CCCCCCCCCCCCC	184.36	0	0	10	0	6.6
1	TRIACONTANE	Prunus armeniaca	CCCCCCCCCCCCCCCCCCCCCCCCCCCCCC	422.8	0	0	27	0	15.8
1	TWT	Prunus armeniaca	CCCCCCCCCCCCCCCCCCCCCC	310.6	0	0	19	0	11.5
1	Tetracosane	Prunus armeniaca	CCCCCCCCCCCCCCCCCCCCCCCC	338.7	0	0	21	0	12.6
1	Tetratriacontane	Prunus armeniaca	CCCCCCCCCCCCCCCCCCCCCCCCCCCCCCCCCC	478.9	0	0	31	0	18
1	Tricosane	Prunus armeniaca	CCCCCCCCCCCCCCCCCCCCCCC	324.6	0	0	20	0	12.1
1	Tritriacontane	Prunus armeniaca	CCCCCCCCCCCCCCCCCCCCCCCCCCCCCCCCC	464.9	0	0	30	0	17.5
1	UPL	Prunus armeniaca	CCCCCCCCCCCCCCCCCCC	268.5	0	0	16	0	9.9
1	WLN: VHR	Prunus armeniaca	C1=CC=C(C=C1)C=O	106.12	1	0	1	17.1	1.5
1	ZINC02169908	Prunus armeniaca	CC(C)CCCC(C)CCCC(C)CCCC(=O)C	268.5	1	0	12	17.1	6.9
1	[CHN]	Prunus armeniaca	C#N	27.025	1	0	0	23.8	0.1
1	alpha-heptenal	Prunus armeniaca	CCCCC=CC=O	112.17	1	0	4	17.1	2.1
1	beta-Ionone	Prunus armeniaca	CC1=C(C(CCC1)(C)C)C=CC(=O)C	192.3	1	0	2	17.1	2.9
1	butylated hydroxytoluene	Prunus armeniaca	CC1=CC(=C(C(=C1)C(C)(C)C)O)C(C)(C)C	220.35	1	1	2	20.2	5.3
1	chlorogenicacid	Prunus armeniaca	C1C(C(C(CC1(C(=O)O)O)OC(=O)C=CC2=CC(=C(C=C2)O)O)O)O	354.31	9	6	5	165	-0.4
1	d-mandelonitrile	Prunus armeniaca	C1=CC=C(C=C1)C(C#N)O	133.15	2	1	1	44	1
1	dec-2-enal	Prunus armeniaca	CCCCCCCC=CC=O	154.25	1	0	7	17.1	3.7
1	estrone	Prunus armeniaca	CC12CCC3C(C1CCC2=O)CCC4=C3C=CC(=C4)O	270.4	2	1	0	37.3	3.1
1	geraniol	Prunus armeniaca	CC(=CCCC(=CCO)C)C	154.25	1	1	4	20.2	2.9
1	gondoic acid	Prunus armeniaca	CCCCCCCCC=CCCCCCCCCCC(=O)O	310.5	2	1	17	37.3	7.6
1	hexadecane	Prunus armeniaca	CCCCCCCCCCCCCCCC	226.44	0	0	13	0	8.3
1	hexanal	Prunus armeniaca	CCCCCC=O	100.16	1	0	4	17.1	1.8
1	lauric acid	Prunus armeniaca	CCCCCCCCCCCC(=O)O	200.32	2	1	10	37.3	4.2
1	linolenic acid	Prunus armeniaca	CCC=CCC=CCC=CCCCCCCCC(=O)O	278.4	2	1	13	37.3	5.9
1	methyl palmitate	Prunus armeniaca	CCCCCCCCCCCCCCCC(=O)OC	270.5	2	0	15	26.3	7.9
1	myristic acid	Prunus armeniaca	CCCCCCCCCCCCCC(=O)O	228.37	2	1	12	37.3	5.3
1	oleic acid	Prunus armeniaca	CCCCCCCCC=CCCCCCCCC(=O)O	282.5	2	1	15	37.3	6.5
1	palmitic acid	Prunus armeniaca	CCCCCCCCCCCCCCCC(=O)O	256.42	2	1	14	37.3	6.4
1	phytane	Prunus armeniaca	CCC(C)CCCC(C)CCCC(C)CCCC(C)C	282.5	0	0	13	0	9.9
1	phytol	Prunus armeniaca	CC(C)CCCC(C)CCCC(C)CCCC(=CCO)C	296.5	1	1	13	20.2	8.2
1	prunasin	Prunus armeniaca	C1=CC=C(C=C1)C(C#N)OC2C(C(C(C(O2)CO)O)O)O	295.29	7	4	4	123	-0.7
1	sitosterol	Prunus armeniaca	CCC(CCC(C)C1CCC2C1(CCC3C2CC=C4C3(CCC(C4)O)C)C)C(C)C	414.7	1	1	6	20.2	9.3
1	stearic acid	Prunus armeniaca	CCCCCCCCCCCCCCCCCC(=O)O	284.5	2	1	16	37.3	7.4
1	stigmasterol	Prunus armeniaca	CCC(C=CC(C)C1CCC2C1(CCC3C2CC=C4C3(CCC(C4)O)C)C)C(C)C	412.7	1	1	5	20.2	8.6
1	terephthaldehyde	Prunus armeniaca	C1=CC(=CC=C1C=O)C=O	134.13	2	0	2	34.1	0.9
1	tetradecane	Prunus armeniaca	CCCCCCCCCCCCCC	198.39	0	0	11	0	7.2
1	trans-24-decadienal	Prunus armeniaca	CCCCCC=CC=CC=O	152.23	1	0	6	17.1	3.2
1	zoomaric acid	Prunus armeniaca	CCCCCCC=CCCCCCCCC(=O)O	254.41	2	1	13	37.3	6.4
1	calcium citrate	Sepiella maindronide Rochebrune or Sepia esculenta Hoyle	C(C(=O)[O-])C(CC(=O)[O-])(C(=O)[O-])O.C(C(=O)[O-])C(CC(=O)[O-])(C(=O)[O-])O.[Ca+2].[Ca+2].[Ca+2]	497.895	14	2	18	281.24	-7.38
1	glycoprotein	Sepiella maindronide Rochebrune or Sepia esculenta Hoyle	CC(=O)NC1C(C(C(OC1NC(=O)CC(C(=O)N)NC(=O)C)CO)OC2C(C(C(C(O2)CO)OC3C(C(C(C(O3)CO)O)O)O)O)NC(=O)C)O	741.7	18	13	14	368	-8.7
2	ammonium oxalate	Bombyx mori	C(=O)(C(=O)[O-])[O-].[NH4+].[NH4+]	124.048	4	2	3	80.26	-1.65
2	palmitic acid	Bombyx mori	CCCCCCCCCCCCCCCC(=O)O	256.42	2	1	14	37.3	6.4
2	(3Z)-3-(2-amino-46-dioxo-58-dihydro-1H-pteridin-7-ylidene)-2-oxopropanoic acid	Cryptotympana pustulata	C(=C1C(=O)NC2=C(N1)NC(=NC2=O)N)C(=O)C(=O)O	265.18	6	5	2	163	-2.2
2	N-Acetyldopamine	Cryptotympana pustulata	CC(=O)NCCC1=CC(=C(C=C1)O)O	195.21	3	3	3	69.6	-0.7
2	N-[(2R3S)-7-(2-acetamidoethyl)-2-(34-dihydroxyphenyl)-23-dihydro-14-benzodioxin-3-yl]acetamide	Cryptotympana pustulata	CC(=O)NCCC1=CC2=C(C=C1)OC(C(O2)C3=CC(=C(C=C3)O)O)NC(=O)C	386.4	6	4	5	117	1.5
2	N-[(2S3R)-7-(2-acetamidoethyl)-3-(34-dihydroxyphenyl)-23-dihydro-14-benzodioxin-2-yl]acetamide	Cryptotympana pustulata	CC(=O)NCCC1=CC2=C(C=C1)OC(C(O2)NC(=O)C)C3=CC(=C(C=C3)O)O	386.4	6	4	5	117	1.5
2	N-[(E)-2-[(2R3S)-3-acetamido-2-(34-dihydroxyphenyl)-23-dihydro-14-benzodioxin-7-yl]vinyl]acetamide	Cryptotympana pustulata	CC(=O)NC=CC1=CC2=C(C=C1)OC(C(O2)C3=CC(=C(C=C3)O)O)NC(=O)C	384.4	6	4	4	117	1.5
2	Ranachrome 4	Cryptotympana pustulata	C1=NC2=C(NC1=O)NC(=NC2=O)N	179.14	3	3	0	109	-2.1
2	protocatechualdehyde	Cryptotympana pustulata	C1=CC(=C(C=C1C=O)O)O	138.12	3	2	1	57.5	1.3
2	protocatechuic acid	Cryptotympana pustulata	C1=CC(=C(C=C1C(=O)O)O)O	154.12	4	3	1	77.8	1.1
2	()-Borneol	Magnolia biondii	CC1(C2CCC1(C(C2)O)C)C	154.25	1	1	0	20.2	2.7
2	()-alpha-Terpineol	Magnolia biondii	CC1=CCC(CC1)C(C)(C)O	154.25	1	1	1	20.2	1.8
2	(+)-Syringaresinol	Magnolia biondii	COC1=CC(=CC(=C1O)OC)C2C3COC(C3CO2)C4=CC(=C(C(=C4)OC)O)OC	418.4	8	2	6	95.8	2.2
2	(+/-)-Isoborneol	Magnolia biondii	CC1(C2CCC1(C(C2)O)C)C	154.25	1	1	0	20.2	2.7
2	(-)-alpha-Pinene	Magnolia biondii	CC1=CCC2CC1C2(C)C	136.23	0	0	0	0	2.8
2	(-)-beta-Phellandrene	Magnolia biondii	CC(C)C1CCC(=C)C=C1	136.23	0	0	1	0	3.4
2	(-)-galbacin	Magnolia biondii	CC1C(C(OC1C2=CC3=C(C=C2)OCO3)C4=CC5=C(C=C4)OCO5)C	340.4	5	0	2	46.2	4.1
2	(-)-nopinene	Magnolia biondii	CC1(C2CCC(=C)C1C2)C	136.23	0	0	0	0	3.1
2	(1R5R6R7R)-3-allyl-6-(13-benzodioxol-5-yl)-1-methoxy-7-methylbicyclo[3.2.1]oct-2-ene-48-dione	Magnolia biondii	CC1C(C2C(=O)C(=CC1(C2=O)OC)CC=C)C3=CC4=C(C=C3)OCO4	340.4	5	0	4	61.8	3.2
2	(1R5R6R7R)-3-allyl-6-(34-dimethoxyphenyl)-1-methoxy-7-methylbicyclo[3.2.1]oct-2-ene-48-dione	Magnolia biondii	CC1C(C2C(=O)C(=CC1(C2=O)OC)CC=C)C3=CC(=C(C=C3)OC)OC	356.4	5	0	6	61.8	3.4
2	(1S5S)-1-isopropyl-4-methylenebicyclo[3.1.0]hexane	Magnolia biondii	CC(C)C12CCC(=C)C1C2	136.23	0	0	1	0	3.1
2	(2S3R3aR7R7aS)-7-allyl-2-(13-benzodioxol-5-yl)-3a4-dimethoxy-3-methyl-2377a-tetrahydrobenzofuran-6-one	Magnolia biondii	CC1C(OC2C1(C(=CC(=O)C2CC=C)OC)OC)C3=CC4=C(C=C3)OCO4	372.4	6	0	5	63.2	2.4
2	(2S3S)-5-allyl-2-(34-dimethoxyphenyl)-7-methoxy-3-methyl-23-dihydrobenzofuran	Magnolia biondii	CC1C(OC2=C1C=C(C=C2OC)CC=C)C3=CC(=C(C=C3)OC)OC	340.4	4	0	6	36.9	4.8
2	(2S3S4S5S)-25-bis(34-dimethoxyphenyl)-34-dimethyltetrahydrofuran	Magnolia biondii	CC1C(C(OC1C2=CC(=C(C=C2)OC)OC)C3=CC(=C(C=C3)OC)OC)C	372.5	5	0	6	46.2	4.4
2	246-Octatriene 34-dimethyl-	Magnolia biondii	CC=CC=C(C)C(=CC)C	136.23	0	0	2	0	4.2
2	35-Dimethoxytoluene	Magnolia biondii	CC1=CC(=CC(=C1)OC)OC	152.19	2	0	2	18.5	2.2
2	36150-23-9	Magnolia biondii	COC1=C(C=C(C=C1)C2C3COC(C3CO2)C4=CC5=C(C=C4)OCO5)OC	370.4	6	0	4	55.4	2.8
2	5-[(1R3aR4S6aR)-4-(34-dimethoxyphenyl)-133a466a-hexahydrofuro[43-c]furan-1-yl]-13-benzodioxole	Magnolia biondii	COC1=C(C=C(C=C1)C2C3COC(C3CO2)C4=CC5=C(C=C4)OCO5)OC	370.4	6	0	4	55.4	2.8
2	5-[(2S3S4R5R)-5-(34-dimethoxyphenyl)-34-dimethyl-2-tetrahydrofuranyl]-13-benzodioxole	Magnolia biondii	CC1C(C(OC1C2=CC3=C(C=C2)OCO3)C4=CC(=C(C=C4)OC)OC)C	356.4	5	0	4	46.2	4.3
2	5-isopropyl-2-methylbicyclo[3.1.0]hex-2-ene	Magnolia biondii	CC1=CCC2(C1C2)C(C)C	136.23	0	0	1	0	2.8
2	Azaron	Magnolia biondii	CC=CC1=CC(=C(C=C1OC)OC)OC	208.25	3	0	4	27.7	3
2	CAM	Magnolia biondii	CC1(C2CCC1(C(=O)C2)C)C	152.23	1	0	0	17.1	2.2
2	Croweacin	Magnolia biondii	COC1=C(C=CC2=C1OCO2)CC=C	192.21	3	0	3	27.7	2.8
2	D-Camphene	Magnolia biondii	CC1(C2CCC(C2)C1=C)C	136.23	0	0	0	0	3.3
2	Denudatin B	Magnolia biondii	CC1C(OC2=CC(=O)C(=CC12OC)CC=C)C3=CC(=C(C=C3)OC)OC	356.4	5	0	6	54	3.2
2	Dodecatetraenamide N-(2-methylpropyl)-	Magnolia biondii	CCCC=CC=CC=CC=CC(=O)NCC(C)C	247.38	1	1	8	29.1	4.6
2	Eucarvone	Magnolia biondii	CC1=CC=CC(CC1=O)(C)C	150.22	1	0	0	17.1	2.6
2	Galgravin	Magnolia biondii	CC1C(C(OC1C2=CC(=C(C=C2)OC)OC)C3=CC(=C(C=C3)OC)OC)C	372.5	5	0	6	46.2	4.4
2	Kakoul	Magnolia biondii	CCC(=O)C1=CC2=C(C=C1O)OCO2	194.18	4	1	2	55.8	2.1
2	MYS	Magnolia biondii	CCCCCCCCCCCCCCC	212.41	0	0	12	0	7.7
2	Methyleugenol	Magnolia biondii	COC1=C(C=C(C=C1)CC=C)OC	178.23	2	0	4	18.5	2.5
2	Myristicin	Magnolia biondii	COC1=CC(=CC2=C1OCO2)CC=C	192.21	3	0	3	27.7	2.9
2	O-Methylthymol	Magnolia biondii	CC1=CC(=C(C=C1)C(C)C)OC	164.24	1	0	2	9.2	3.8
2	Safrol	Magnolia biondii	C=CCC1=CC2=C(C=C1)OCO2	162.18	2	0	2	18.5	3
2	Sarisan	Magnolia biondii	COC1=CC2=C(C=C1CC=C)OCO2	192.21	3	0	3	27.7	2.8
2	Tereben	Magnolia biondii	CC1=CCC(=C(C)C)CC1	136.23	0	0	0	0	2.8
2	Terragon	Magnolia biondii	COC1=CC=C(C=C1)CC=C	148.2	1	0	3	9.2	3.4
2	Veraguensin	Magnolia biondii	CC1C(C(OC1C2=CC(=C(C=C2)OC)OC)C3=CC(=C(C=C3)OC)OC)C	372.5	5	0	6	46.2	4.4
2	Yangambin	Magnolia biondii	COC1=CC(=CC(=C1OC)OC)C2C3COC(C3CO2)C4=CC(=C(C(=C4)OC)OC)OC	446.5	8	0	8	73.8	2.9
2	ZINC05223929	Magnolia biondii	C1C2C(COC2C3=CC4=C(C=C3)OCO4)C(O1)C5=CC6=C(C=C5)OCO6	354.4	6	0	2	55.4	2.7
2	beta-bisabolene	Magnolia biondii	CC1=CCC(CC1)C(=C)CCC=C(C)C	204.35	0	0	4	0	5.2
2	burcellin a	Magnolia biondii	CC1C(OC2=CC(=O)C(C=C12)(CC=C)OC)C3=CC(=C(C(=C3)OC)OC)OC	386.4	6	0	7	63.2	3
2	burcellin b	Magnolia biondii	CC1C(OC2=CC(=O)C(C=C12)(CC=C)OC)C3=CC4=C(C=C3)OCO4	340.4	5	0	4	54	2.9
2	d-limonene	Magnolia biondii	CC1=CCC(CC1)C(=C)C	136.23	0	0	1	0	3.4
2	denudadione c	Magnolia biondii	CC1C(C2C(=O)C(=CC1(C2=O)CC=C)OC)C3=CC4=C(C=C3)OCO4	340.4	5	0	4	61.8	3.5
2	denudalide	Magnolia biondii	CC(=CCCC(=CCC1=CC(=CC2=C1OC(=O)C2)O)C)C	286.4	3	1	5	46.5	4.8
2	denudanolide a	Magnolia biondii	CC1C(C2C(=O)C(=CC1(OC2=O)OC)CC=C)C3=CC4=C(C=C3)OCO4	356.4	6	0	4	71.1	3.2
2	denudanolide b	Magnolia biondii	CC1C(C2C(=O)C(=CC1(OC2=O)OC)CC=C)C3=CC(=C(C=C3)O)OC	358.4	6	1	5	82.1	3
2	denudanolide c	Magnolia biondii	CC1C(C2C(=O)C(=CC1(OC2=O)OC)CC=C)C3=CC(=C(C=C3)OC)OC	372.4	6	0	6	71.1	3.3
2	denudanolide d	Magnolia biondii	CC1C(C2C(=O)C(=CC1(OC2=O)OC)CC=C)C3=CC(=C(C(=C3)OC)OC)OC	402.4	7	0	7	80.3	3.3
2	denudaquinol	Magnolia biondii	CC(=CCCC(=CCC1=C(C(=CC(=C1)O)CC(=O)OC)O)C)C	318.4	4	2	8	66.8	4.8
2	denudatina	Magnolia biondii	CC1C(OC2=CC(=O)C(=CC12OC)CC=C)C3=CC4=C(C=C3)OCO4	340.4	5	0	4	54	3
2	elemicin	Magnolia biondii	COC1=CC(=CC(=C1OC)OC)CC=C	208.25	3	0	5	27.7	2.5
2	epicamphor	Magnolia biondii	CC1(C2CCC1(CC2=O)C)C	152.23	1	0	0	17.1	2.2
2	eugenol	Magnolia biondii	COC1=C(C=CC(=C1)CC=C)O	164.2	2	1	3	29.5	2
2	gamma-terpinene	Magnolia biondii	CC1=CCC(=CC1)C(C)C	136.23	0	0	1	0	2.8
2	hancinone	Magnolia biondii	CC1C(OC2=CC(=O)C(=CC12OC)CC=C)C3=CC4=C(C=C3)OCO4	340.4	5	0	4	54	3
2	isodihydrofutoquinol a	Magnolia biondii	CC(CC1=CC2=C(C=C1)OCO2)C3(C=C(C(=O)C=C3OC)CC=C)OC	356.4	5	0	7	54	3.7
2	isodihydrofutoquinol b	Magnolia biondii	CC(CC1=CC2=C(C=C1)OCO2)C3(C=C(C(=O)C=C3OC)CC=C)OC	356.4	5	0	7	54	3.7
2	lariciresinol	Magnolia biondii	COC1=C(C=CC(=C1)CC2COC(C2CO)C3=CC(=C(C=C3)O)OC)O	360.4	6	3	6	88.4	2.4
2	licarin b	Magnolia biondii	CC=CC1=CC2=C(C(=C1)OC)OC(C2C)C3=CC4=C(C=C3)OCO4	324.4	4	0	3	36.9	4.6
2	magnolone	Magnolia biondii	COC1=C(C=C(C=C1)C(=O)C2COC(C2CO)C3=CC4=C(C=C3)OCO4)OC	386.4	7	1	6	83.4	2.1
2	myrcene	Magnolia biondii	CC(=CCCC(=C)C=C)C	136.23	0	0	4	0	4.3
2	naphthalene	Magnolia biondii	C1=CC=C2C=CC=CC2=C1	128.17	0	0	0	0	3.3
2	nirandin a	Magnolia biondii	CC1C(OC2=CC(=O)C(=CC12OC)CC=C)C3=CC(=C(C(=C3)OC)OC)OC	386.4	6	0	7	63.2	3.1
2	p-cymene	Magnolia biondii	CC1=CC=C(C=C1)C(C)C	134.22	0	0	1	0	4.1
2	peonidin	Magnolia biondii	COC1=C(C=CC(=C1)C2=[O+]C3=CC(=CC(=C3C=C2O)O)O)O	301.071	0	4	7	90.15	3.349
2	(-)-nopinene	Xanthium sibiricum	CC1(C2CCC(=C)C1C2)C	136.23	0	0	0	0	3.1
2	(1S3S4R5S)-34-bis[[(E)-3-(34-dihydroxyphenyl)acryloyl]oxy]-15-dihydroxy-cyclohexane-1-carboxylic acid	Xanthium sibiricum	C1C(C(C(CC1(C(=O)O)O)OC(=O)C=CC2=CC(=C(C=C2)O)O)OC(=O)C=CC3=CC(=C(C=C3)O)O)O	516.4	12	7	9	211	1.5
2	(3S8S9S10R13R14S17R)-17-[(1S4R)-4-ethyl-15-dimethylhexyl]-1013-dimethyl-234789111214151617-dodecahydro-1H-cyclopenta[a]phenanthren-3-ol	Xanthium sibiricum	CCC(CCC(C)C1CCC2C1(CCC3C2CC=C4C3(CCC(C4)O)C)C)C(C)C	414.7	1	1	6	20.2	9.3
2	135-tri-o-caffeoylquinic acid	Xanthium sibiricum	C1C(C(C(CC1(C(=O)O)OC(=O)C=CC2=CC(=C(C=C2)O)O)OC(=O)C=CC3=CC(=C(C=C3)O)O)O)OC(=O)C=CC4=CC(=C(C=C4)O)O	678.6	15	8	13	258	3.5
2	14-di-o-caffeoylquinic acid	Xanthium sibiricum	C1C(C(C(CC1(C(=O)O)OC(=O)C=CC2=CC(=C(C=C2)O)O)O)OC(=O)C=CC3=CC(=C(C=C3)O)O)O	516.4	12	7	9	211	1.5
2	15-di-O-Caffeoylquinic acid	Xanthium sibiricum	C1C(C(C(CC1(C(=O)O)OC(=O)C=CC2=CC(=C(C=C2)O)O)OC(=O)C=CC3=CC(=C(C=C3)O)O)O)O	516.4	12	7	9	211	1.5
2	1-NONADECANOL	Xanthium sibiricum	CCCCCCCCCCCCCCCCCCCO	284.5	1	1	17	20.2	8.9
2	CAM	Xanthium sibiricum	CC1(C2CCC1(C(=O)C2)C)C	152.23	1	0	0	17.1	2.2
2	Crysophanol	Xanthium sibiricum	CC1=CC2=C(C(=C1)O)C(=O)C3=C(C2=O)C=CC=C3O	254.24	4	2	0	74.6	3.5
2	Crystal VI	Xanthium sibiricum	C(C(C(=O)O)N)C(=O)N	132.12	4	3	3	106	-3.4
2	Cynarin(e)	Xanthium sibiricum	C1C(C(C(CC1(C(=O)O)OC(=O)C=CC2=CC(=C(C=C2)O)O)OC(=O)C=CC3=CC(=C(C=C3)O)O)O)O	516.4	12	7	9	211	1.5
2	EIC	Xanthium sibiricum	CCCCCC=CCC=CCCCCCCCC(=O)O	280.4	2	1	14	37.3	6.8
2	Eicosanol	Xanthium sibiricum	CCCCCCCCCCCCCCCCCCCCO	298.5	1	1	18	20.2	9.5
2	FUM	Xanthium sibiricum	C(=CC(=O)O)C(=O)O	116.07	4	2	2	74.6	-0.3
2	Henicosane	Xanthium sibiricum	CCCCCCCCCCCCCCCCCCCCC	296.6	0	0	18	0	11
2	Heptadekan	Xanthium sibiricum	CCCCCCCCCCCCCCCCC	240.5	0	0	14	0	8.8
2	Isochlorogenic acid C	Xanthium sibiricum	C1C(C(C(CC1(C(=O)O)O)OC(=O)C=CC2=CC(=C(C=C2)O)O)OC(=O)C=CC3=CC(=C(C=C3)O)O)O	516.4	12	7	9	211	1.5
2	Isochlorogenic acid b	Xanthium sibiricum	C1C(C(C(CC1(C(=O)O)O)OC(=O)C=CC2=CC(=C(C=C2)O)O)OC(=O)C=CC3=CC(=C(C=C3)O)O)O	516.4	12	7	9	211	1.5
2	LFA	Xanthium sibiricum	CCCCCCCCCCCCCCCCCCCC	282.5	0	0	17	0	10.4
2	MLT	Xanthium sibiricum	C(C(C(=O)O)O)C(=O)O	134.09	5	3	3	94.8	-1.3
2	MYS	Xanthium sibiricum	CCCCCCCCCCCCCCC	212.41	0	0	12	0	7.7
2	Nonanal	Xanthium sibiricum	CCCCCCCCC=O	142.24	1	0	7	17.1	3.3
2	STOCK1N-58770	Xanthium sibiricum	C1C(C(C(CC1(C(=O)O)O)OC(=O)C=CC2=CC(=C(C=C2)O)O)O)O	354.31	9	6	5	165	-0.4
2	Stenol	Xanthium sibiricum	CCCCCCCCCCCCCCCCCCO	270.5	1	1	16	20.2	8.4
2	Tar	Xanthium sibiricum	C(C(C(=O)O)O)(C(=O)O)O	150.09	6	4	3	115	-1.9
2	UPL	Xanthium sibiricum	CCCCCCCCCCCCCCCCCCC	268.5	0	0	16	0	9.9
2	alexandrin	Xanthium sibiricum	CCC(CCC(C)C1CCC2C1(CCC3C2CC=C4C3(CCC(C4)OC5C(C(C(C(O5)CO)O)O)O)C)C)C(C)C	576.8	6	4	9	99.4	7.7
2	aloe-emodin	Xanthium sibiricum	C1=CC2=C(C(=C1)O)C(=O)C3=C(C2=O)C=C(C=C3O)CO	270.24	5	3	1	94.8	1.8
2	alpha-gurjunene	Xanthium sibiricum	CC1CCC2C(C2(C)C)C3=C(CCC13)C	204.35	0	0	0	0	4.1
2	beta-caryophyllene	Xanthium sibiricum	CC1=CCCC(=C)C2CC(C2CC1)(C)C	204.35	0	0	0	0	4.4
2	beta-patchoulene	Xanthium sibiricum	CC1CCC2=C1CC3CCC2(C3(C)C)C	204.35	0	0	0	0	4.3
2	beta-selinene	Xanthium sibiricum	CC(=C)C1CCC2(CCCC(=C)C2C1)C	204.35	0	0	1	0	5.4
2	caffeic acid	Xanthium sibiricum	C1=CC(=C(C=C1C=CC(=O)O)O)O	180.16	4	3	2	77.8	1.2
2	carboxyatractyloside	Xanthium sibiricum	CC(C)CC(=O)OC1C(C(C(OC1OC2CC3(C4CCC5CC4(CCC3C(C2)(C(=O)O)C(=O)O)C(C5=C)O)C)CO)OS(=O)(=O)O)OS(=O)(=O)O	770.8	18	6	13	304	0.8
2	d-limonene	Xanthium sibiricum	CC1=CCC(CC1)C(=C)C	136.23	0	0	1	0	3.4
2	emodin	Xanthium sibiricum	CC1=CC2=C(C(=C1)O)C(=O)C3=C(C2=O)C=C(C=C3O)O	270.24	5	3	0	94.8	2.7
2	hexadecane	Xanthium sibiricum	CCCCCCCCCCCCCCCC	226.44	0	0	13	0	8.3
2	hydroquinone	Xanthium sibiricum	C1=CC(=CC=C1O)O	110.11	2	2	0	40.5	0.6
2	myrcene	Xanthium sibiricum	CC(=CCCC(=C)C=C)C	136.23	0	0	4	0	4.3
2	n-Hexacosanol	Xanthium sibiricum	CCCCCCCCCCCCCCCCCCCCCCCCCCO	382.7	1	1	24	20.2	12.7
2	neochlorogenic acid	Xanthium sibiricum	C1C(C(C(CC1(C(=O)O)O)OC(=O)C=CC2=CC(=C(C=C2)O)O)O)O	354.31	9	6	5	165	-0.4
2	oleic acid	Xanthium sibiricum	CCCCCCCCC=CCCCCCCCC(=O)O	282.5	2	1	15	37.3	6.5
2	palmitic acid	Xanthium sibiricum	CCCCCCCCCCCCCCCC(=O)O	256.42	2	1	14	37.3	6.4
2	sitosterol	Xanthium sibiricum	CCC(CCC(C)C1CCC2C1(CCC3C2CC=C4C3(CCC(C4)O)C)C)C(C)C	414.7	1	1	6	20.2	9.3
2	stearic acid	Xanthium sibiricum	CCCCCCCCCCCCCCCCCC(=O)O	284.5	2	1	16	37.3	7.4
2	succinic acid	Xanthium sibiricum	C(CC(=O)O)C(=O)O	118.09	4	2	3	74.6	-0.6
2	trans-2-nonenal	Xanthium sibiricum	CCCCCCC=CC=O	140.22	1	0	6	17.1	3.1
2	()-2-Carene	Xiang-Sha-Liu-Jun-Zi-Tang	CC1=CC2C(C2(C)C)CC1	136.23	0	0	0	0	2.8
2	()-Borneol	Xiang-Sha-Liu-Jun-Zi-Tang	CC1(C2CCC1(C(C2)O)C)C	154.25	1	1	0	20.2	2.7
2	()-Bornyl acetate	Xiang-Sha-Liu-Jun-Zi-Tang	CC(=O)OC1CC2CCC1(C2(C)C)C	196.29	2	0	2	26.3	3.3
2	()-Ledene	Xiang-Sha-Liu-Jun-Zi-Tang	CC1CCC2=C(CCC3C(C12)C3(C)C)C	204.35	0	0	0	0	4
2	()-Menthol	Xiang-Sha-Liu-Jun-Zi-Tang	CC1CCC(C(C1)O)C(C)C	156.26	1	1	1	20.2	3
2	()-Terpinen-4-ol	Xiang-Sha-Liu-Jun-Zi-Tang	CC1=CCC(CC1)(C(C)C)O	154.25	1	1	1	20.2	2.2
2	()-alpha-Longipinene	Xiang-Sha-Liu-Jun-Zi-Tang	CC1=CCC2C3C1C2(CCCC3(C)C)C	204.35	0	0	0	0	4.6
2	(+)-Maalioxide	Xiang-Sha-Liu-Jun-Zi-Tang	CC1(C2CCCC3(C2C(O1)(CCC3)C)C)C	222.37	1	0	0	9.2	4.1
2	(+)-beta-Phellandrene	Xiang-Sha-Liu-Jun-Zi-Tang	CC(C)C1CCC(=C)C=C1	136.23	0	0	1	0	3.4
2	(+/-)-Isoborneol	Xiang-Sha-Liu-Jun-Zi-Tang	CC1(C2CCC1(C(C2)O)C)C	154.25	1	1	0	20.2	2.7
2	(-)-Caryophyllene oxide	Xiang-Sha-Liu-Jun-Zi-Tang	CC1(CC2C1CCC3(C(O3)CCC2=C)C)C	220.35	1	0	0	12.5	3.6
2	(-)-Citronellal	Xiang-Sha-Liu-Jun-Zi-Tang	CC(CCC=C(C)C)CC=O	154.25	1	0	5	17.1	3
2	(-)-Medicocarpin	Xiang-Sha-Liu-Jun-Zi-Tang	COC1=CC2=C(C=C1)C3COC4=C(C3O2)C=CC(=C4)OC5C(C(C(C(O5)CO)O)O)O	432.4	9	4	4	127	0.8
2	(-)-alpha-Pinene	Xiang-Sha-Liu-Jun-Zi-Tang	CC1=CCC2CC1C2(C)C	136.23	0	0	0	0	2.8
2	(-)-beta-Fenchol	Xiang-Sha-Liu-Jun-Zi-Tang	CC1(C2CCC(C2)(C1O)C)C	154.25	1	1	0	20.2	2.5
2	(-)-nopinene	Xiang-Sha-Liu-Jun-Zi-Tang	CC1(C2CCC(=C)C1C2)C	136.23	0	0	0	0	3.1
2	(1R)-2-methyl-1-phenylprop-2-en-1-ol	Xiang-Sha-Liu-Jun-Zi-Tang	CC(=C)C(C1=CC=CC=C1)O	148.2	1	1	2	20.2	2.5
2	(1R4E7E11R)-1599-tetramethyl-12-oxabicyclo[9.1.0]dodeca-47-diene	Xiang-Sha-Liu-Jun-Zi-Tang	CC1=CCCC2(C(O2)CC(C=CC1)(C)C)C	220.35	1	0	0	12.5	3.9
2	(1R4R)-4-isopropyl-16-dimethyltetralin	Xiang-Sha-Liu-Jun-Zi-Tang	CC1CCC(C2=C1C=CC(=C2)C)C(C)C	202.33	0	0	1	0	5.1
2	(1R4R5S)-1-isopropyl-4-methyl-3-bicyclo[3.1.0]hexanone	Xiang-Sha-Liu-Jun-Zi-Tang	CC1C2CC2(CC1=O)C(C)C	152.23	1	0	1	17.1	2.3
2	(1R4S)-177-trimethylbicyclo[2.2.1]hept-2-ene	Xiang-Sha-Liu-Jun-Zi-Tang	CC1(C2CCC1(C=C2)C)C	136.23	0	0	0	0	3.6
2	(1R5R7S)-47-dimethyl-7-(4-methylpent-3-enyl)bicyclo[3.1.1]hept-3-ene	Xiang-Sha-Liu-Jun-Zi-Tang	CC1=CCC2CC1C2(C)CCC=C(C)C	204.35	0	0	3	0	4.8
2	(1S)-bornane-25-dione	Xiang-Sha-Liu-Jun-Zi-Tang	CC1(C2CC(=O)C1(CC2=O)C)C	166.22	2	0	0	34.1	0.8
2	(1S2R4R)-Neoiso-dihydrocarveol	Xiang-Sha-Liu-Jun-Zi-Tang	CC1CCC(CC1O)C(=C)C	154.25	1	1	1	20.2	3
2	(1S2S)-12-dimethylcyclopentane	Xiang-Sha-Liu-Jun-Zi-Tang	CC1CCCC1C	98.19	0	0	0	0	3.2
2	(1S2S4R)-2-methyl-3-methylene-2-(4-methylpent-3-enyl)norbornane	Xiang-Sha-Liu-Jun-Zi-Tang	CC(=CCCC1(C2CCC(C2)C1=C)C)C	204.35	0	0	3	0	5.3
2	(1S4E8E10R)-481111-tetramethylbicyclo[8.1.0]undeca-48-diene	Xiang-Sha-Liu-Jun-Zi-Tang	CC1=CCCC(=CC2C(C2(C)C)CC1)C	204.35	0	0	0	0	4.1
2	(1S4R)-fenchone	Xiang-Sha-Liu-Jun-Zi-Tang	CC1(C2CCC(C2)(C1=O)C)C	152.23	1	0	0	17.1	2.3
2	(1S4aS8aS)-7-isopropyl-14a-dimethyl-234568a-hexahydronaphthalen-1-ol	Xiang-Sha-Liu-Jun-Zi-Tang	CC(C)C1=CC2C(CCCC2(C)O)(CC1)C	222.37	1	1	1	20.2	3.6
2	(1S5R)-77-dimethyl-4-bicyclo[3.1.1]hept-3-enecarboxaldehyde	Xiang-Sha-Liu-Jun-Zi-Tang	CC1(C2CC=C(C1C2)C=O)C	150.22	1	0	1	17.1	2.1
2	(1S5S)-1-isopropyl-4-methylenebicyclo[3.1.0]hexane	Xiang-Sha-Liu-Jun-Zi-Tang	CC(C)C12CCC(=C)C1C2	136.23	0	0	1	0	3.1
2	(2R)-1-[24-dihydroxy-5-(3-methylbut-2-enyl)phenyl]-2-hydroxy-3-[4-hydroxy-3-(3-methylbut-2-enyl)phenyl]propan-1-one	Xiang-Sha-Liu-Jun-Zi-Tang	CC(=CCC1=CC(=C(C=C1O)O)C(=O)C(CC2=CC(=C(C=C2)O)CC=C(C)C)O)C	410.5	5	4	8	98	6.3
2	(2R)-2-[(3S5R10S13R14R16R17R)-316-dihydroxy-44101314-pentamethyl-235612151617-octahydro-1H-cyclopenta[a]phenanthren-17-yl]-5-isopropyl-hex-5-enoic acid	Xiang-Sha-Liu-Jun-Zi-Tang	CC(C)C(=C)CCC(C1C(CC2(C1(CC=C3C2=CCC4C3(CCC(C4(C)C)O)C)C)C)O)C(=O)O	484.7	4	3	6	77.8	6.4
2	(2R)-2-[(3S5R10S13R14R16R17R)-316-dihydroxy-44101314-pentamethyl-235612151617-octahydro-1H-cyclopenta[a]phenanthren-17-yl]-6-methylhept-5-enoic acid	Xiang-Sha-Liu-Jun-Zi-Tang	CC(=CCCC(C1C(CC2(C1(CC=C3C2=CCC4C3(CCC(C4(C)C)O)C)C)C)O)C(=O)O)C	470.7	4	3	5	77.8	5.8
2	(2R)-2-[(5R10S13R14R16R17R)-16-hydroxy-3-keto-44101314-pentamethyl-125612151617-octahydrocyclopenta[a]phenanthren-17-yl]-5-isopropyl-hex-5-enoic acid	Xiang-Sha-Liu-Jun-Zi-Tang	CC(C)C(=C)CCC(C1C(CC2(C1(CC=C3C2=CCC4C3(CCC(=O)C4(C)C)C)C)C)O)C(=O)O	482.7	4	2	6	74.6	6
2	(2R)-2-[34-dihydroxy-5-(3-methylbut-2-enyl)phenyl]-57-dihydroxy-8-(3-methylbut-2-enyl)chroman-4-one	Xiang-Sha-Liu-Jun-Zi-Tang	CC(=CCC1=C(C(=CC(=C1)C2CC(=O)C3=C(C=C(C(=C3O2)CC=C(C)C)O)O)O)O)C	424.5	6	4	5	107	5.9
2	(2R)-2-acetamidoglutaric acid	Xiang-Sha-Liu-Jun-Zi-Tang	CC(=O)NC(CCC(=O)O)C(=O)O	189.17	5	3	5	104	-1.8
2	(2R)-7-hydroxy-2-(4-hydroxyphenyl)chroman-4-one	Xiang-Sha-Liu-Jun-Zi-Tang	C1C(OC2=C(C1=O)C=CC(=C2)O)C3=CC=C(C=C3)O	256.25	4	2	1	66.8	2.2
2	(2R)-7-hydroxy-2-[4-hydroxy-3-(3-methylbut-2-enyl)phenyl]chroman-4-one	Xiang-Sha-Liu-Jun-Zi-Tang	CC(=CCC1=C(C=CC(=C1)C2CC(=O)C3=C(O2)C=C(C=C3)O)O)C	324.4	4	2	3	66.8	4.1
2	(2R3S4S5R6R)-2-(hydroxymethyl)-6-[[(3S5R8R9R10R12R13R14R17S)-12-hydroxy-4481014-pentamethyl-17-[(2Z)-6-methylhepta-25-dien-2-yl]-235679111213151617-dodecahydro-1H-cyclopenta[a]phenanthren-3-yl]oxy]oxane-345-triol	Xiang-Sha-Liu-Jun-Zi-Tang	CC(=CCC=C(C)C1CCC2(C1C(CC3C2(CCC4C3(CCC(C4(C)C)OC5C(C(C(C(O5)CO)O)O)O)C)C)O)C)C	604.9	7	5	6	120	7
2	(2S)-2-[4-hydroxy-3-(3-methylbut-2-enyl)phenyl]-88-dimethyl-23-dihydropyrano[23-f]chromen-4-one	Xiang-Sha-Liu-Jun-Zi-Tang	CC(=CCC1=C(C=CC(=C1)C2CC(=O)C3=C(O2)C4=C(C=C3)OC(C=C4)(C)C)O)C	390.5	4	1	3	55.8	5.4
2	(2S)-2-amino-3-[(2R)-2-amino-3-hydroxy-3-oxopropyl]disulfanylpropanoic acid	Xiang-Sha-Liu-Jun-Zi-Tang	C(C(C(=O)[O-])[NH3+])SSCC(C(=O)[O-])[NH3+]	240.3	6	2	5	186	-5
2	(2S)-2-ethoxypentane	Xiang-Sha-Liu-Jun-Zi-Tang	CCCC(C)OCC	116.2	1	0	4	9.2	2.1
2	(2S)-6-(24-dihydroxyphenyl)-2-(2-hydroxypropan-2-yl)-4-methoxy-23-dihydrofuro[32-g]chromen-7-one	Xiang-Sha-Liu-Jun-Zi-Tang	CC(C)(C1CC2=C(O1)C=C3C(=C2OC)C=C(C(=O)O3)C4=C(C=C(C=C4)O)O)O	384.4	7	3	3	105	2.8
2	(2S)-7-[(2S3R4S5S6R)-45-dihydroxy-6-methylol-3-[(2S3R4R5R6S)-345-trihydroxy-6-methyl-tetrahydropyran-2-yl]oxy-tetrahydropyran-2-yl]oxy-5-hydroxy-2-(3-hydroxy-5-methoxy-phenyl)chroman-4-one	Xiang-Sha-Liu-Jun-Zi-Tang	CC1C(C(C(C(O1)OC2C(C(C(OC2OC3=CC(=C4C(=O)CC(OC4=C3)C5=CC(=CC(=C5)OC)O)O)CO)O)O)O)O)O	610.6	15	8	7	234	-0.5
2	(2S)-7-hydroxy-2-(4-hydroxyphenyl)-8-(3-methylbut-2-enyl)chroman-4-one	Xiang-Sha-Liu-Jun-Zi-Tang	CC(=CCC1=C(C=CC2=C1OC(CC2=O)C3=CC=C(C=C3)O)O)C	324.4	4	2	3	66.8	4.1
2	(2S)-heptan-2-ol	Xiang-Sha-Liu-Jun-Zi-Tang	CCCCCC(C)O	116.2	1	1	4	20.2	2.3
2	(2S3R4S5S6R)-2-[(2S)-2-[(3S5R8R9R10R12R13R14R17S)-3-[(2R3R4S5S6R)-45-dihydroxy-6-(hydroxymethyl)-3-[(2S3R4S5S6R)-345-trihydroxy-6-(hydroxymethyl)oxan-2-yl]oxyoxan-2-yl]oxy-12-hydroxy-4481014-pentamethyl-235679111213151	Xiang-Sha-Liu-Jun-Zi-Tang	CC(=CCCC(C)(C1CCC2(C1C(CC3C2(CCC4C3(CCC(C4(C)C)OC5C(C(C(C(O5)CO)O)O)OC6C(C(C(C(O6)CO)O)O)O)C)C)O)C)OC7C(C(C(C(O7)CO)O)O)O)C	947.2	18	12	13	298	2.4
2	(3R5R8R9R10R12R13R14R17S)-17-[(2S)-2-hydroxy-6-methylhept-5-en-2-yl]-4481014-pentamethyl-235679111213151617-dodecahydro-1H-cyclopenta[a]phenanthrene-312-diol	Xiang-Sha-Liu-Jun-Zi-Tang	CC(=CCCC(C)(C1CCC2(C1C(CC3C2(CCC4C3(CCC(C4(C)C)O)C)C)O)C)O)C	460.7	3	3	4	60.7	7.2
2	(3S)-23-dimethylpentane	Xiang-Sha-Liu-Jun-Zi-Tang	CCC(C)C(C)C	100.2	0	0	2	0	3.4
2	(3S)-3-[(1R)-15-dimethylhex-4-enyl]-6-methylenecyclohexene	Xiang-Sha-Liu-Jun-Zi-Tang	CC(CCC=C(C)C)C1CCC(=C)C=C1	204.35	0	0	4	0	5.4
2	(3S5R6S8R9R10R12R13R14R17S)-17-[(2R)-2-hydroxy-6-methylhept-5-en-2-yl]-4481014-pentamethyl-235679111213151617-dodecahydro-1H-cyclopenta[a]phenanthrene-3612-triol	Xiang-Sha-Liu-Jun-Zi-Tang	CC(=CCCC(C)(C1CCC2(C1C(CC3C2(CC(C4C3(CCC(C4(C)C)O)C)O)C)O)C)O)C	476.7	4	4	4	80.9	5.9
2	(3S5R6S8R9R10R12R13R14R17S)-17-[(2S)-2-hydroxy-6-methylhept-5-en-2-yl]-4481014-pentamethyl-235679111213151617-dodecahydro-1H-cyclopenta[a]phenanthrene-3612-triol	Xiang-Sha-Liu-Jun-Zi-Tang	CC(=CCCC(C)(C1CCC2(C1C(CC3C2(CC(C4C3(CCC(C4(C)C)O)C)O)C)O)C)O)C	476.7	4	4	4	80.9	5.9
2	(3S6S)-3-(benzyl)-6-(4-hydroxybenzyl)piperazine-25-quinone	Xiang-Sha-Liu-Jun-Zi-Tang	C1=CC=C(C=C1)CC2C(=O)NC(C(=O)N2)CC3=CC=C(C=C3)O	310.3	3	3	4	78.4	2.3
2	(3S8S9S10R13R14S17R)-1013-dimethyl-17-[(2R5S)-5-propan-2-yloctan-2-yl]-234789111214151617-dodecahydro-1H-cyclopenta[a]phenanthren-3-ol	Xiang-Sha-Liu-Jun-Zi-Tang	CCCC(CCC(C)C1CCC2C1(CCC3C2CC=C4C3(CCC(C4)O)C)C)C(C)C	428.7	1	1	7	20.2	9.9
2	(3aS5R8aS9aS)-58a-dimethyl-3-methylene-567899a-hexahydro-3aH-benzo[f]benzofuran-2-one	Xiang-Sha-Liu-Jun-Zi-Tang	CC1CCCC2(C1=CC3C(C2)OC(=O)C3=C)C	232.32	2	0	0	26.3	3.7
2	(3aS6E10Z11aR)-6-methyl-3-methylidene-10-[[(2R3R4S5S6R)-345-trihydroxy-6-(hydroxymethyl)oxan-2-yl]oxymethyl]-3a458911a-hexahydrocyclodeca[d]furan-2-one	Xiang-Sha-Liu-Jun-Zi-Tang	CC1=CCCC(=CC2C(CC1)C(=C)C(=O)O2)COC3C(C(C(C(O3)CO)O)O)O	410.5	8	4	4	126	-0.8
2	(3aS6aR9aR9bR)-369-trimethylene-3a456a789a9b-octahydroazuleno[54-d]furan-2-one	Xiang-Sha-Liu-Jun-Zi-Tang	C=C1CCC2C(C3C1CCC3=C)OC(=O)C2=C	230.3	2	0	0	26.3	2.6
2	(4S)-24-dimethylhexane	Xiang-Sha-Liu-Jun-Zi-Tang	CCC(C)CC(C)C	114.23	0	0	3	0	4
2	(4aS6aR6aS6bR8aR10S12aR14bR)-10-hydroxy-226a6b9912a-heptamethyl-134566a788a1011121314b-tetradecahydropicene-4a-carboxylic acid	Xiang-Sha-Liu-Jun-Zi-Tang	CC1(CCC2(CCC3(C(=CCC4C3(CCC5C4(CCC(C5(C)C)O)C)C)C2C1)C)C(=O)O)C	456.7	3	2	1	57.5	7.5
2	(5E9Z)-3610-trimethyl-47811-tetrahydrocyclodeca[b]furan	Xiang-Sha-Liu-Jun-Zi-Tang	CC1=CCC2=C(CC(=CCC1)C)OC=C2C	216.32	1	0	0	13.1	3.7
2	(5R)-5-hydroxy-1-(4-hydroxy-3-methoxyphenyl)tetradecan-3-one	Xiang-Sha-Liu-Jun-Zi-Tang	CCCCCCCCCC(CC(=O)CCC1=CC(=C(C=C1)O)OC)O	350.5	4	2	14	66.8	5.3
2	(5S8S9S10R13R14S17R)-17-[(1R4R)-4-ethyl-15-dimethylhexyl]-1013-dimethyl-245789111214151617-dodecahydro-1H-cyclopenta[a]phenanthrene-36-dione	Xiang-Sha-Liu-Jun-Zi-Tang	CCC(CCC(C)C1CCC2C1(CCC3C2CC(=O)C4C3(CCC(=O)C4)C)C)C(C)C	428.7	2	0	6	34.1	8.1
2	(E)-1-(24-dihydroxyphenyl)-3-(22-dimethylchromen-6-yl)prop-2-en-1-one	Xiang-Sha-Liu-Jun-Zi-Tang	CC1(C=CC2=C(O1)C=CC(=C2)C=CC(=O)C3=C(C=C(C=C3)O)O)C	322.4	4	2	3	66.8	4.5
2	(E)-1-(24-dihydroxyphenyl)-3-[4-hydroxy-3-(3-methylbut-2-enyl)phenyl]prop-2-en-1-one	Xiang-Sha-Liu-Jun-Zi-Tang	CC(=CCC1=C(C=CC(=C1)C=CC(=O)C2=C(C=C(C=C2)O)O)O)C	324.4	4	3	5	77.8	5.1
2	(E)-1-(4-hydroxy-3-methoxyphenyl)dodec-4-en-3-one	Xiang-Sha-Liu-Jun-Zi-Tang	CCCCCCCC=CC(=O)CCC1=CC(=C(C=C1)O)OC	304.4	3	1	11	46.5	4.8
2	(E)-1-[24-dihydroxy-3-(3-methylbut-2-enyl)phenyl]-3-(24-dihydroxyphenyl)prop-2-en-1-one	Xiang-Sha-Liu-Jun-Zi-Tang	CC(=CCC1=C(C=CC(=C1O)C(=O)C=CC2=C(C=C(C=C2)O)O)O)C	340.4	5	4	5	98	4.7
2	(E)-1-[24-dihydroxy-3-(3-methylbut-2-enyl)phenyl]-3-[4-hydroxy-3-(3-methylbut-2-enyl)phenyl]prop-2-en-1-one	Xiang-Sha-Liu-Jun-Zi-Tang	CC(=CCC1=C(C=CC(=C1)C=CC(=O)C2=C(C(=C(C=C2)O)CC=C(C)C)O)O)C	392.5	4	3	7	77.8	7
2	(E)-1-butoxyhex-2-ene	Xiang-Sha-Liu-Jun-Zi-Tang	CCCCOCC=CCCC	156.26	1	0	7	9.2	3.2
2	(E)-3-[34-dihydroxy-5-(3-methylbut-2-enyl)phenyl]-1-(24-dihydroxyphenyl)prop-2-en-1-one	Xiang-Sha-Liu-Jun-Zi-Tang	CC(=CCC1=C(C(=CC(=C1)C=CC(=O)C2=C(C=C(C=C2)O)O)O)O)C	340.4	5	4	5	98	4.7
2	(E)-Linalol pyranoxide	Xiang-Sha-Liu-Jun-Zi-Tang	CC1(C(CCC(O1)(C)C=C)O)C	170.25	2	1	1	29.5	1.4
2	(E)-dodec-2-ene	Xiang-Sha-Liu-Jun-Zi-Tang	CCCCCCCCCC=CC	168.32	0	0	8	0	6.5
2	(E)-dodec-3-en-1-yne	Xiang-Sha-Liu-Jun-Zi-Tang	CCCCCCCCC=CC#C	164.29	0	0	7	0	5.2
2	(E)-icos-3-ene	Xiang-Sha-Liu-Jun-Zi-Tang	CCCCCCCCCCCCCCCCC=CCC	280.5	0	0	16	0	10.1
2	(L)-alpha-Terpineol	Xiang-Sha-Liu-Jun-Zi-Tang	CC1=CCC(CC1)C(C)(C)O	154.25	1	1	1	20.2	1.8
2	(R)-()-Citronellal	Xiang-Sha-Liu-Jun-Zi-Tang	CC(CCC=C(C)C)CC=O	154.25	1	0	5	17.1	3
2	(R)-linalool	Xiang-Sha-Liu-Jun-Zi-Tang	CC(=CCCC(C)(C=C)O)C	154.25	1	1	4	20.2	2.7
2	(R)-p-Menth-1-en-4-ol	Xiang-Sha-Liu-Jun-Zi-Tang	CC1=CCC(CC1)(C(C)C)O	154.25	1	1	1	20.2	2.2
2	(S)-(+)-alpha-Phellandrene	Xiang-Sha-Liu-Jun-Zi-Tang	CC1=CCC(C=C1)C(C)C	136.23	0	0	1	0	3.2
2	(S)-p-Mentha-18-dien-7-al	Xiang-Sha-Liu-Jun-Zi-Tang	CC(=C)C1CCC(=CC1)C=O	150.22	1	0	2	17.1	2.6
2	(Z)-1-(24-dihydroxyphenyl)-3-phenylprop-2-en-1-one	Xiang-Sha-Liu-Jun-Zi-Tang	C1=CC=C(C=C1)C=CC(=O)C2=C(C=C(C=C2)O)O	240.25	3	2	3	57.5	3.5
2	(Z)-Ligustilide	Xiang-Sha-Liu-Jun-Zi-Tang	CCCC=C1C2=CC=CC=C2C(=O)O1	188.22	2	0	2	26.3	3.2
2	(Z)-caryophyllene	Xiang-Sha-Liu-Jun-Zi-Tang	CC1=CCCC(=C)C2CC(C2CC1)(C)C	204.35	0	0	0	0	4.4
2	(Z)6(Z)9-Pentadecadien-1-ol	Xiang-Sha-Liu-Jun-Zi-Tang	CCCCCC=CCC=CCCCCCO	224.38	1	1	11	20.2	5.1
2	(ZZ)-alpha-farnesene	Xiang-Sha-Liu-Jun-Zi-Tang	CC(=CCCC(=CCC=C(C)C=C)C)C	204.35	0	0	6	0	6.1
2	(e)-9-isopropyl-6-methyl-59-decadiene-2-one	Xiang-Sha-Liu-Jun-Zi-Tang	CC(C)C(=C)CCC(=CCCC(=O)C)C	208.34	1	0	7	17.1	4.2
2	-cis-.beta.-Elemene diastereomer	Xiang-Sha-Liu-Jun-Zi-Tang	CC(=C)C1CCC(C(C1)C(=C)C)(C)C=C	204.35	0	0	3	0	6.1
2	0473-08-05	Xiang-Sha-Liu-Jun-Zi-Tang	CC1=C2CC(CCC2(CCC1=O)C)C(=C)C	218.33	1	0	1	17.1	3.8
2	12-Dimethylcyclohexene	Xiang-Sha-Liu-Jun-Zi-Tang	CC1=C(CCCC1)C	110.2	0	0	0	0	2.3
2	138-p-Menthatriene	Xiang-Sha-Liu-Jun-Zi-Tang	CC1=CC=C(CC1)C(=C)C	134.22	0	0	1	0	3
2	13-dihydroxy-89-dimethoxy-6-benzofurano[32-c]chromenone	Xiang-Sha-Liu-Jun-Zi-Tang	COC1=C(C=C2C(=C1)C3=C(O2)C4=C(C=C(C=C4OC3=O)O)O)OC	328.27	7	2	2	98.4	2.7
2	13-dihydroxy-9-methoxy-6-benzofurano[32-c]chromenone	Xiang-Sha-Liu-Jun-Zi-Tang	COC1=CC2=C(C=C1)C3=C(O2)C4=C(C=C(C=C4OC3=O)O)O	298.25	6	2	1	89.1	2.7
2	14-cadinadiene	Xiang-Sha-Liu-Jun-Zi-Tang	CC1CCC(C2C1=CCC(=C2)C)C(C)C	204.35	0	0	1	0	4.5
2	1-(4-Hydroxy-3-methoxyphenyl)decan-5-one	Xiang-Sha-Liu-Jun-Zi-Tang	CCCCCC(=O)CCCCC1=CC(=C(C=C1)O)OC	278.4	3	1	10	46.5	3.6
2	1-(5-hydroxy-22-dimethylchromen-6-yl)-3-(4-hydroxyphenyl)prop-2-en-1-one	Xiang-Sha-Liu-Jun-Zi-Tang	CC1(C=CC2=C(O1)C=CC(=C2O)C(=O)C=CC3=CC=C(C=C3)O)C	322.4	4	2	3	66.8	4.5
2	1-HEXADECYNE	Xiang-Sha-Liu-Jun-Zi-Tang	CCCCCCCCCCCCCCC#C	222.41	0	0	12	0	7.8
2	1-Methoxyficifolinol	Xiang-Sha-Liu-Jun-Zi-Tang	CC(=CCC1=CC2=C(C=C1O)OC3C2COC4=C3C(=C(C(=C4)O)CC=C(C)C)OC)C	422.5	5	2	5	68.2	6.1
2	1-Methoxyphaseollidin	Xiang-Sha-Liu-Jun-Zi-Tang	CC(=CCC1=C(C=CC2=C1OC3C2COC4=C3C(=CC(=C4)O)OC)O)C	354.4	5	2	3	68.2	4.2
2	1-Pentacosanol	Xiang-Sha-Liu-Jun-Zi-Tang	CCCCCCCCCCCCCCCCCCCCCCCCCO	368.7	1	1	23	20.2	12.2
2	1-Undecyne	Xiang-Sha-Liu-Jun-Zi-Tang	CCCCCCCCCC#C	152.28	0	0	7	0	5.1
2	1-[(2R3R4S5S)-34-dihydroxy-5-(hydroxymethyl)oxolan-2-yl]pyrimidine-24-dione	Xiang-Sha-Liu-Jun-Zi-Tang	C1=CN(C(=O)NC1=O)C2C(C(C(O2)CO)O)O	244.2	6	4	2	119	-2
2	1-alpha-Terpinyl acetate	Xiang-Sha-Liu-Jun-Zi-Tang	CC1=CCC(CC1)C(C)(C)OC(=O)C	196.29	2	0	3	26.3	2.4
2	1-methyl-6-isopropylienebicyclo[3.1.0] hexane	Xiang-Sha-Liu-Jun-Zi-Tang	CC(=C1C2C1(CCC2)C)C	136.23	0	0	0	0	3.4
2	1013-eicosadienoic	Xiang-Sha-Liu-Jun-Zi-Tang	CCCCCCC=CCC=CCCCCCCCCC(=O)OC	322.5	2	0	17	26.3	8
2	10482-53-8	Xiang-Sha-Liu-Jun-Zi-Tang	CCC=CCC=CCC=CCCCCCC=C	232.4	0	0	11	0	6.6
2	11-deoxyglycyrrhetic acid	Xiang-Sha-Liu-Jun-Zi-Tang	CC1(C2CCC3(C(C2(CCC1O)C)CC=C4C3(CCC5(C4CC(CC5)(C)C(=O)O)C)C)C)C	456.7	3	2	1	57.5	7.5
2	1213-epoxy-9-hydroxynonadeca-710-dienoic acid	Xiang-Sha-Liu-Jun-Zi-Tang	CCCCCCC1C(O1)C=CC(C=CCCCCCC(=O)O)O	324.5	4	2	14	70.1	4.4
2	12-O-Nicotinoylisolineolone	Xiang-Sha-Liu-Jun-Zi-Tang	CC(=O)C1CCC2(C1(C(CC3C2(CC=C4C3(CCC(C4)O)C)O)OC(=O)C5=CN=CC=C5)C)O	469.6	7	3	4	117	1.6
2	12-methyltetradecanoate	Xiang-Sha-Liu-Jun-Zi-Tang	CCC(C)CCCCCCCCCCC(=O)[O-]	241.39	2	0	11	40.1	6.9
2	13-Octadecenal	Xiang-Sha-Liu-Jun-Zi-Tang	CCCCC=CCCCCCCCCCCCC=O	266.5	1	0	15	17.1	7.2
2	13-Tetradecenyl acetate	Xiang-Sha-Liu-Jun-Zi-Tang	CC(=O)OCCCCCCCCCCCCC=C	254.41	2	0	14	26.3	6.1
2	14-acetyl-12-senecioyl-2E8Z10E-atractylentriol	Xiang-Sha-Liu-Jun-Zi-Tang	CC(=CC(=O)OC(CCOC(=O)C)C=CC=CC#CC#CC=CCO)C	356.4	5	1	11	72.8	3.5
2	14-pentadecenoic acid	Xiang-Sha-Liu-Jun-Zi-Tang	C=CCCCCCCCCCCCCC(=O)O	240.38	2	1	13	37.3	6
2	16-Oxoseratenediol	Xiang-Sha-Liu-Jun-Zi-Tang	CC1(C2CCC3(CC4=CC(=O)C5C(C(CCC5(C4CCC3C2(CCC1O)C)C)O)(C)C)C)C	456.7	3	2	0	57.5	6.5
2	18alpha-hydroxyglycyrrhetic acid	Xiang-Sha-Liu-Jun-Zi-Tang	CC1(C2CCC3(C(C2(CCC1O)C)C(=O)C=C4C3(CCC5(C4(CC(CC5)(C)C(=O)O)O)C)C)C)C	486.7	5	3	1	94.8	5
2	18beta-glycyrrhetinic acid	Xiang-Sha-Liu-Jun-Zi-Tang	CC1(C2CCC3(C(C2(CCC1O)C)C(=O)C=C4C3(CCC5(C4CC(CC5)(C)C(=O)O)C)C)C)C	470.7	4	2	1	74.6	6.4
2	19894-97-4	Xiang-Sha-Liu-Jun-Zi-Tang	CC1(C2CC=C(C1C2)CO)C	152.23	1	1	1	20.2	1.6
2	22-DIMETHYLPENTANE	Xiang-Sha-Liu-Jun-Zi-Tang	CCCC(C)(C)C	100.2	0	0	2	0	3.6
2	234-Trimethyldecane	Xiang-Sha-Liu-Jun-Zi-Tang	CCCCCCC(C)C(C)C(C)C	184.36	0	0	7	0	6.4
2	238-Trimethyldecane	Xiang-Sha-Liu-Jun-Zi-Tang	CCC(C)CCCCC(C)C(C)C	184.36	0	0	7	0	6.4
2	23-dimethylhexane	Xiang-Sha-Liu-Jun-Zi-Tang	CCCC(C)C(C)C	114.23	0	0	3	0	4
2	24-Hexadiene 34-dimethyl- (EZ)-	Xiang-Sha-Liu-Jun-Zi-Tang	CC=C(C)C(=CC)C	110.2	0	0	1	0	3.6
2	255-trimethylhepta-16-diene	Xiang-Sha-Liu-Jun-Zi-Tang	CC(=C)CCC(C)(C)C=C	138.25	0	0	4	0	4.5
2	261015-tetramethylheptadecane	Xiang-Sha-Liu-Jun-Zi-Tang	CCC(C)CCCCC(C)CCCC(C)CCCC(C)C	296.6	0	0	14	0	10.4
2	2611-trimethyldodecane	Xiang-Sha-Liu-Jun-Zi-Tang	CC(C)CCCCC(C)CCCC(C)C	212.41	0	0	9	0	7.5
2	26-dimethyl-37-octadiene-26-diol	Xiang-Sha-Liu-Jun-Zi-Tang	CC(C)(C=CCC(C)(C=C)O)O	170.25	2	2	4	40.5	1.1
2	2-(2-butynyl)-cyclohexanone	Xiang-Sha-Liu-Jun-Zi-Tang	CC#CCC1CCCCC1=O	150.22	1	0	1	17.1	2.1
2	2-(34-dihydroxyphenyl)-57-dihydroxy-6-(3-methylbut-2-enyl)chromone	Xiang-Sha-Liu-Jun-Zi-Tang	CC(=CCC1=C(C2=C(C=C1O)OC(=CC2=O)C3=CC(=C(C=C3)O)O)O)C	354.4	6	4	3	107	4.2
2	2-(4a8-dimethyl-12344a567-octahydro-napthalen-2-yl)-prop-2en-1-ol	Xiang-Sha-Liu-Jun-Zi-Tang	CC1=C2CC(CCC2(CCC1)C)C(=C)CO	220.35	1	1	2	20.2	3.7
2	2-Caren-10-al	Xiang-Sha-Liu-Jun-Zi-Tang	CC1(C2C1C=C(CC2)C=O)C	150.22	1	0	1	17.1	2.1
2	2-Ethyl-p-xylene	Xiang-Sha-Liu-Jun-Zi-Tang	CCC1=C(C=CC(=C1)C)C	134.22	0	0	1	0	3.4
2	2-METHYLTRIDECANE	Xiang-Sha-Liu-Jun-Zi-Tang	CCCCCCCCCCCC(C)C	198.39	0	0	10	0	7.5
2	2-NONANONE	Xiang-Sha-Liu-Jun-Zi-Tang	CCCCCCCC(=O)C	142.24	1	0	6	17.1	3.1
2	2-Pyrol	Xiang-Sha-Liu-Jun-Zi-Tang	C1CC(=O)NC1	85.1	1	1	0	29.1	-0.8
2	2-Tetradecanone	Xiang-Sha-Liu-Jun-Zi-Tang	CCCCCCCCCCCCC(=O)C	212.37	1	0	11	17.1	5.7
2	2-[(2R4aR8aS)-4a-methyl-8-methylene-decalin-2-yl]acrylic acid	Xiang-Sha-Liu-Jun-Zi-Tang	CC12CCCC(=C)C1CC(CC2)C(=C)C(=O)O	234.33	2	1	2	37.3	4.1
2	2-[(2R5S6S)-610-dimethylspiro[4.5]dec-9-en-2-yl]propan-2-ol	Xiang-Sha-Liu-Jun-Zi-Tang	CC1CCC=C(C12CCC(C2)C(C)(C)O)C	222.37	1	1	1	20.2	3.7
2	2-[(3R)-88-dimethyl-34-dihydro-2H-pyrano[65-f]chromen-3-yl]-5-methoxyphenol	Xiang-Sha-Liu-Jun-Zi-Tang	CC1(C=CC2=C(O1)C=CC3=C2OCC(C3)C4=C(C=C(C=C4)OC)O)C	338.4	4	1	2	47.9	4.2
2	2-ethenyl-11-dimethyl-3-methylene-cyclohexane	Xiang-Sha-Liu-Jun-Zi-Tang	CC1(CCCC(=C)C1C=C)C	150.26	0	0	1	0	3.9
2	2-heptanone	Xiang-Sha-Liu-Jun-Zi-Tang	CCCCCC(=O)C	114.19	1	0	4	17.1	2
2	2-lauroleic acid	Xiang-Sha-Liu-Jun-Zi-Tang	CCCCCCCCCC=CC(=O)O	198.3	2	1	9	37.3	4.8
2	2-methyl-3-butene-1-ol	Xiang-Sha-Liu-Jun-Zi-Tang	CC(CO)C=C	86.13	1	1	2	20.2	1
2	2-methyl-5-propyl -nonane	Xiang-Sha-Liu-Jun-Zi-Tang	CCCCC(CCC)CCC(C)C	184.36	0	0	8	0	6.7
2	2-methyl-6-ethyl decane	Xiang-Sha-Liu-Jun-Zi-Tang	CCCCC(CC)CCCC(C)C	184.36	0	0	8	0	6.7
2	2-methyltridec-1-ene	Xiang-Sha-Liu-Jun-Zi-Tang	CCCCCCCCCCCC(=C)C	196.37	0	0	10	0	7.4
2	20(R)-ginsenoside Rg2	Xiang-Sha-Liu-Jun-Zi-Tang	CC1C(C(C(C(O1)OC2C(C(C(OC2OC3CC4(C(CC(C5C4(CCC5C(C)(CCC=C(C)C)O)C)O)C6(C3C(C(CC6)O)(C)C)C)C)CO)O)O)O)O)O	785	13	9	9	219	3.2
2	20(S)-ginsenoside-Rg2	Xiang-Sha-Liu-Jun-Zi-Tang	CC1C(C(C(C(O1)OC2C(C(C(OC2OC3CC4(C(CC(C5C4(CCC5C(C)(CCC=C(C)C)O)C)O)C6(C3C(C(CC6)O)(C)C)C)C)CO)O)O)O)O)O	785	13	9	9	219	3.2
2	20(s)-protopanaxadiol	Xiang-Sha-Liu-Jun-Zi-Tang	CC(=CCCC(C)(C1CCC2(C1C(CC3C2(CCC4C3(CCC(C4(C)C)O)C)C)O)C)O)C	460.7	3	3	4	60.7	7.2
2	20-Hexadecanoylingenol	Xiang-Sha-Liu-Jun-Zi-Tang	CCCCCCCCCCCCCCCC(=O)OCC1=CC2C3C(C3(C)C)CC(C4(C2=O)C=C(C(C4(C1O)O)O)C)C	586.8	6	3	17	104	7.6
2	21987_FLUKA	Xiang-Sha-Liu-Jun-Zi-Tang	CC1CC2C(C2(C)C)C=C1	136.23	0	0	0	0	3.3
2	22410-74-8	Xiang-Sha-Liu-Jun-Zi-Tang	CC(=CCCC=C(C)CO)C	154.25	1	1	4	20.2	2.9
2	24-Ethylcholest-4-en-3-one	Xiang-Sha-Liu-Jun-Zi-Tang	CCC(CCC(C)C1CCC2C1(CCC3C2CCC4=CC(=O)CCC34C)C)C(C)C	412.7	1	0	6	17.1	9.3
2	24-Hydroxy-11-deoxyglycyrrhetic acid	Xiang-Sha-Liu-Jun-Zi-Tang	CC12CCC(CC1C3=CCC4C5(CCC(C(C5CCC4(C3(CC2)C)C)(C)O)O)C)(C)C(=O)O	458.7	4	3	1	77.8	5.7
2	24-Hydroxyglycyrrhetic acid	Xiang-Sha-Liu-Jun-Zi-Tang	CC12CCC(CC1C3=CC(=O)C4C5(CCC(C(C5CCC4(C3(CC2)C)C)(C)CO)O)C)(C)C(=O)O	486.7	5	3	2	94.8	5.8
2	2H-pyran	Xiang-Sha-Liu-Jun-Zi-Tang	C1C=CC=CO1	82.1	1	0	0	9.2	1.1
2	2Z-hexadecenoic acid	Xiang-Sha-Liu-Jun-Zi-Tang	CCCCCCCCCCCCCC=CC(=O)O	254.41	2	1	13	37.3	7
2	3'-Hydroxy-4'-O-Methylglabridin	Xiang-Sha-Liu-Jun-Zi-Tang	CC1(C=CC2=C(O1)C=CC3=C2OCC(C3)C4=C(C(=C(C=C4)OC)O)O)C	354.4	5	2	2	68.2	3.9
2	3'-Methoxyglabridin	Xiang-Sha-Liu-Jun-Zi-Tang	CC1(C=CC2=C(O1)C=CC3=C2OCC(C3)C4=C(C(=C(C=C4)O)OC)O)C	354.4	5	2	2	68.2	3.9
2	322-Dihydroxy-11-oxo-delta(12)-oleanene-27-alpha-methoxycarbonyl-29-oic acid	Xiang-Sha-Liu-Jun-Zi-Tang	CC1(C2CCC3(C(C2(CCC1O)C)C(=O)C=C4C3(CCC5(C4CC6(CC5OC6=O)C)C)C(=O)OC)C)C	512.7	6	1	2	89.9	4.7
2	33-Dimethylpentane	Xiang-Sha-Liu-Jun-Zi-Tang	CCC(C)(C)CC	100.2	0	0	2	0	3.6
2	343'4'-Tetrahydroxy-2-methoxychalcone	Xiang-Sha-Liu-Jun-Zi-Tang	COC1=C(C=CC(=C1O)O)C=CC(=O)C2=CC(=C(C=C2)O)O	302.28	6	4	4	107	2.2
2	345-trihydroxybenzoic acid	Xiang-Sha-Liu-Jun-Zi-Tang	C1=C(C=C(C(=C1O)O)O)C(=O)O	170.12	5	4	1	98	0.7
2	34-Dimethylheptane	Xiang-Sha-Liu-Jun-Zi-Tang	CCCC(C)C(C)CC	128.25	0	0	4	0	4.5
2	35-Dimethyl-p-anisic acid	Xiang-Sha-Liu-Jun-Zi-Tang	CC1=CC(=CC(=C1OC)C)C(=O)O	180.2	3	1	2	46.5	2.1
2	3-(24-dihydroxyphenyl)-8-(11-dimethylprop-2-enyl)-7-hydroxy-5-methoxy-coumarin	Xiang-Sha-Liu-Jun-Zi-Tang	CC(C)(C=C)C1=C2C(=C(C=C1O)OC)C=C(C(=O)O2)C3=C(C=C(C=C3)O)O	368.4	6	3	4	96.2	4.4
2	3-(2-hydroxy-4-methoxyphenyl)-2H-chromen-7-ol	Xiang-Sha-Liu-Jun-Zi-Tang	COC1=CC(=C(C=C1)C2=CC3=C(C=C(C=C3)O)OC2)O	270.28	4	2	2	58.9	2.7
2	3-(34-dihydroxyphenyl)-57-dihydroxy-8-(3-methylbut-2-enyl)chromone	Xiang-Sha-Liu-Jun-Zi-Tang	CC(=CCC1=C2C(=C(C=C1O)O)C(=O)C(=CO2)C3=CC(=C(C=C3)O)O)C	354.4	6	4	3	107	4.2
2	3-Epizaluzanin C	Xiang-Sha-Liu-Jun-Zi-Tang	C=C1CCC2C(C3C1CC(C3=C)O)OC(=O)C2=C	246.3	3	1	0	46.5	1.3
2	3-Ethyl-3-methylheptane	Xiang-Sha-Liu-Jun-Zi-Tang	CCCCC(C)(CC)CC	142.28	0	0	5	0	5.2
2	3-Ethylpentane	Xiang-Sha-Liu-Jun-Zi-Tang	CCC(CC)CC	100.2	0	0	3	0	3.7
2	3-Hydroxyglabrol	Xiang-Sha-Liu-Jun-Zi-Tang	CC(=CCC1=C(C=CC(=C1)C2C(C(=O)C3=C(O2)C(=C(C=C3)O)CC=C(C)C)O)O)C	408.5	5	3	5	87	5.5
2	3-Methylpentane	Xiang-Sha-Liu-Jun-Zi-Tang	CCC(C)CC	86.18	0	0	2	0	3.2
2	3-O-beta-D-Glucuronopyranosyl gypsogenin	Xiang-Sha-Liu-Jun-Zi-Tang	CC1(CCC2(CCC3(C(=CCC4C3(CCC5C4(CCC(C5(C)C=O)OC6C(C(C(C(O6)C(=O)O)O)O)O)C)C)C2C1)C)C(=O)O)C	646.8	10	5	5	171	4.8
2	3-[46-dihydroxy-2-methoxy-3-(3-methylbut-2-enyl)phenyl]-7-hydroxy-chromone	Xiang-Sha-Liu-Jun-Zi-Tang	CC(=CCC1=C(C(=C(C=C1O)O)C2=COC3=C(C2=O)C=CC(=C3)O)OC)C	368.4	6	3	4	96.2	4
2	3-[[(2S)-24-dihydroxy-33-dimethylbutanoyl]amino]propanoic acid	Xiang-Sha-Liu-Jun-Zi-Tang	CC(C)(CO)C(C(=O)NCCC(=O)O)O	219.23	5	4	6	107	-1.1
2	3-decyn-2-ol	Xiang-Sha-Liu-Jun-Zi-Tang	CCCCCCC#CC(C)O	154.25	1	1	4	20.2	3.2
2	3-methyleicosa	Xiang-Sha-Liu-Jun-Zi-Tang	CCCC1=CC(=C(O1)CCCCCCCCCCC(=O)O)C	308.5	3	1	13	50.4	6.3
2	3-methylheptane	Xiang-Sha-Liu-Jun-Zi-Tang	CCCCC(C)CC	114.23	0	0	4	0	4.3
2	3-methylhexane	Xiang-Sha-Liu-Jun-Zi-Tang	CCCC(C)CC	100.2	0	0	3	0	3.7
2	3-methylundecane	Xiang-Sha-Liu-Jun-Zi-Tang	CCCCCCCCC(C)CC	170.33	0	0	8	0	6.4
2	3691-11-0	Xiang-Sha-Liu-Jun-Zi-Tang	CC1CCC2=C(CCC(CC12)C(=C)C)C	204.35	0	0	1	0	4.6
2	3beta-Hydroxy-24-methylene-8-lanostene-21-oic acid	Xiang-Sha-Liu-Jun-Zi-Tang	CC(C)C(=C)CCC(C1CCC2(C1(CCC3=C2CCC4C3(CCC(C4(C)C)O)C)C)C)C(=O)O	470.7	3	2	6	57.5	8
2	3beta-hydroxylanosta-79(11)24-trien-21-oic acid	Xiang-Sha-Liu-Jun-Zi-Tang	CC(=CCCC(C1CCC2(C1(CC=C3C2=CCC4C3(CCC(C4(C)C)O)C)C)C)C(=O)O)C	454.7	3	2	5	57.5	7.2
2	42'4'alpha-Tetrahydroxydihydrochalcone	Xiang-Sha-Liu-Jun-Zi-Tang	C1=CC(=CC=C1CC(C(=O)C2=C(C=C(C=C2)O)O)O)O	274.27	5	4	4	98	2.4
2	4-ACETYLBENZOIC ACID	Xiang-Sha-Liu-Jun-Zi-Tang	CC(=O)C1=CC=C(C=C1)C(=O)O	164.16	3	1	2	54.4	1.6
2	4-Methyldodecane	Xiang-Sha-Liu-Jun-Zi-Tang	CCCCCCCCC(C)CCC	184.36	0	0	9	0	7
2	4-[(1R)-266-trimethyl-1-cyclohex-2-enyl]butan-2-one	Xiang-Sha-Liu-Jun-Zi-Tang	CC1=CCCC(C1CCC(=O)C)(C)C	194.31	1	0	3	17.1	2.8
2	4-[(Z)-3-hydroxyprop-1-enyl]-26-dimethoxyphenol	Xiang-Sha-Liu-Jun-Zi-Tang	COC1=CC(=CC(=C1O)OC)C=CCO	210.23	4	2	4	58.9	1.3
2	49070_FLUKA	Xiang-Sha-Liu-Jun-Zi-Tang	CC1CCC2C1C3C(C3(C)C)CCC2(C)O	222.37	1	1	0	20.2	3.7
2	4H-1-Benzopyran-4-one 2-(4-(beta-D-glucopyranosyloxy)phenyl)-23-dihydro-57-dihydroxy- (2S)-	Xiang-Sha-Liu-Jun-Zi-Tang	C1C(OC2=CC(=CC(=C2C1=O)O)O)C3=CC=C(C=C3)OC4C(C(C(C(O4)CO)O)O)O	434.4	10	6	4	166	0.6
2	5678-Tetrahydro-24-dimethylquinoline	Xiang-Sha-Liu-Jun-Zi-Tang	CC1=CC(=NC2=C1CCCC2)C	161.24	1	0	0	12.9	2.8
2	5678-Tetrahydro-4-methylquinoline	Xiang-Sha-Liu-Jun-Zi-Tang	CC1=C2CCCCC2=NC=C1	147.22	1	0	0	12.9	2.4
2	57-dihydroxy-2-(3-hydroxy-4-methoxyphenyl)chroman-4-one	Xiang-Sha-Liu-Jun-Zi-Tang	COC1=C(C=C(C=C1)C2CC(=O)C3=C(C=C(C=C3O2)O)O)O	302.28	6	3	2	96.2	2.4
2	57-dihydroxy-3-(2-hydroxy-4-methoxy-phenyl)-6-(3-methylbut-2-enyl)chromone	Xiang-Sha-Liu-Jun-Zi-Tang	CC(=CCC1=C(C2=C(C=C1O)OC=C(C2=O)C3=C(C=C(C=C3)OC)O)O)C	368.4	6	3	4	96.2	4.6
2	57-dihydroxy-3-(4-methoxyphenyl)-8-(3-methylbut-2-enyl)chromone	Xiang-Sha-Liu-Jun-Zi-Tang	CC(=CCC1=C2C(=C(C=C1O)O)C(=O)C(=CO2)C3=CC=C(C=C3)OC)C	352.4	5	2	4	76	4.9
2	58-epidioxyergosta-622-dien-3-ol	Xiang-Sha-Liu-Jun-Zi-Tang	CC(C)C(C)C=CC(C)C1CCC2C1(CCC3C24C=CC5(C3(CCC(C5)O)C)OO4)C	428.6	3	1	4	38.7	6.7
2	5-Isobutylnonane	Xiang-Sha-Liu-Jun-Zi-Tang	CCCCC(CCCC)CC(C)C	184.36	0	0	8	0	6.7
2	5-[(3aS6R6aR)-2-keto-133a466a-hexahydrothieno[34-d]imidazol-6-yl]valeric acid	Xiang-Sha-Liu-Jun-Zi-Tang	C1C2C(C(S1)CCCCC(=O)O)NC(=O)N2	244.31	4	3	5	104	0.3
2	5-heptadec-12-enylresorcinol	Xiang-Sha-Liu-Jun-Zi-Tang	CCCCC=CCCCCCCCCCCCC1=CC(=CC(=C1)O)O	346.5	2	2	15	40.5	9.2
2	5-isopropyl-2-methylbicyclo[3.1.0]hex-2-ene	Xiang-Sha-Liu-Jun-Zi-Tang	CC1=CCC2(C1C2)C(C)C	136.23	0	0	1	0	2.8
2	5-methyl-tetradecane	Xiang-Sha-Liu-Jun-Zi-Tang	CCCCCCCCCC(C)CCCC	212.41	0	0	11	0	8.1
2	58870_FLUKA	Xiang-Sha-Liu-Jun-Zi-Tang	CC1CCC2C(C2(C)C)C3=C1CCC3C	204.35	0	0	0	0	4.1
2	6'-Malonylginsenoside Rd1	Xiang-Sha-Liu-Jun-Zi-Tang	CC(=CCCC(C)(C1CCC2(C1C(CC3C2(CCC4C3(CCC(C4(C)C)OC5C(C(C(C(O5)CO)O)O)OC6C(C(C(C(O6)COC(=O)CC(=O)O)O)O)O)C)C)O)C)OC7C(C(C(C(O7)COC8C(C(C(C(O8)CO)O)O)O)O)O)O)C	1195.3	26	15	20	421	0
2	6-Dehydrogingerdione	Xiang-Sha-Liu-Jun-Zi-Tang	CCCCCC(=O)C=C(C=CC1=CC(=C(C=C1)O)OC)O	290.4	4	2	8	66.8	4.2
2	6-Deoxy-gulose	Xiang-Sha-Liu-Jun-Zi-Tang	CC(C(C(C(C=O)O)O)O)O	164.16	5	4	4	98	-2.4
2	6-Hepten-1-ol	Xiang-Sha-Liu-Jun-Zi-Tang	C=CCCCCCO	114.19	1	1	5	20.2	1.9
2	6-gingerol	Xiang-Sha-Liu-Jun-Zi-Tang	CCCCCC(CC(=O)CCC1=CC(=C(C=C1)O)OC)O	294.4	4	2	10	66.8	2.5
2	6-gingesulfonic acid	Xiang-Sha-Liu-Jun-Zi-Tang	CCCCCC(CC(=O)CCC1=CC(=C(C=C1)O)OC)S(=O)(=O)O	358.5	6	2	11	109	2.7
2	6-methylgingediacetate2	Xiang-Sha-Liu-Jun-Zi-Tang	CCCCCC(CC(CCC1=CC(=C(C=C1)OC)OC)OC(=O)C)OC(=O)C	394.5	6	0	15	71.1	5.1
2	6-shogaol	Xiang-Sha-Liu-Jun-Zi-Tang	CCCCCC=CC(=O)CCC1=CC(=C(C=C1)O)OC	276.4	3	1	9	46.5	3.7
2	71013-Hexadecatrienoic acid methyl ester	Xiang-Sha-Liu-Jun-Zi-Tang	CCC=CCC=CCC=CCCCCCC(=O)OC	264.4	2	0	12	26.3	5.1
2	72'4'-trihydroxy嚗?-methoxy-3嚗rylcoumarin	Xiang-Sha-Liu-Jun-Zi-Tang	COC1=CC(=CC2=C1C=C(C(=O)O2)C3=C(C=C(C=C3)O)O)O	300.26	6	3	2	96.2	2.5
2	74'-Dihydroxyflavone	Xiang-Sha-Liu-Jun-Zi-Tang	C1=CC(=CC=C1C2=CC(=O)C3=C(O2)C=C(C=C3)O)O	254.24	4	2	1	66.8	3.3
2	79(11)-dehydropachymic acid	Xiang-Sha-Liu-Jun-Zi-Tang	CC(C)C(=C)CCC(C1C(CC2(C1(CC=C3C2=CCC4C3(CCC(C4(C)C)OC(=O)C)C)C)C)O)C(=O)O	526.7	5	2	8	83.8	6.9
2	7-(beta-Xylosyl)cephalomannine	Xiang-Sha-Liu-Jun-Zi-Tang	CC=C(C)C(=O)NC(C1=CC=CC=C1)C(C(=O)OC2CC3(C(C4C(C(CC5C4(CO5)OC(=O)C)OC6C(C(C(CO6)O)O)O)(C(=O)C(C(=C2C)C3(C)C)OC(=O)C)C)OC(=O)C7=CC=CC=C7)O)O	964	18	6	16	280	0.5
2	7-Acetoxy-2-methylisoflavone	Xiang-Sha-Liu-Jun-Zi-Tang	CC1=C(C(=O)C2=C(O1)C=C(C=C2)OC(=O)C)C3=CC=CC=C3	294.3	4	0	3	52.6	3.2
2	7-Methoxy-2-methyl isoflavone	Xiang-Sha-Liu-Jun-Zi-Tang	CC1=C(C(=O)C2=C(O1)C=C(C=C2)OC)C3=CC=CC=C3	266.29	3	0	2	35.5	3.4
2	7-Tetradecyne	Xiang-Sha-Liu-Jun-Zi-Tang	CCCCCCC#CCCCCCC	194.36	0	0	8	0	6.6
2	7-hydroxy-2-[4-hydroxy-3-(3-methylbut-2-enyl)phenyl]-6-(3-methylbut-2-enyl)chromone	Xiang-Sha-Liu-Jun-Zi-Tang	CC(=CCC1=CC2=C(C=C1O)OC(=CC2=O)C3=CC(=C(C=C3)O)CC=C(C)C)C	390.5	4	2	5	66.8	6.3
2	7-hydroxy-2-methyl-3-phenyl-chromone	Xiang-Sha-Liu-Jun-Zi-Tang	CC1=C(C(=O)C2=C(O1)C=C(C=C2)O)C3=CC=CC=C3	252.26	3	1	1	46.5	3.1
2	7-methyl-4-(1-methylethylidene)-bicyclo[5.3.1]undec-1-en-8-ol	Xiang-Sha-Liu-Jun-Zi-Tang	CC(=C1CCC2(CC(=CC1)CCC2O)C)C	220.35	1	1	0	20.2	3.3
2	7-methylocta-34-diene	Xiang-Sha-Liu-Jun-Zi-Tang	CCC=C=CCC(C)C	124.22	0	0	3	0	2.9
2	7alpha-L-Rhamnosyl-6-methoxylutcolin	Xiang-Sha-Liu-Jun-Zi-Tang	CC1C(C(C(C(O1)OC2=C(C(=C3C(=C2)OC(=CC3=O)C4=CC(=C(C=C4)O)O)O)OC)O)O)O	462.4	11	6	4	175	1
2	8-(6-hydroxy-2-benzofuranyl)-22-dimethyl-5-chromenol	Xiang-Sha-Liu-Jun-Zi-Tang	CC1(C=CC2=C(C=CC(=C2O1)C3=CC4=C(O3)C=C(C=C4)O)O)C	308.3	4	2	1	62.8	4.2
2	8-Gingerol	Xiang-Sha-Liu-Jun-Zi-Tang	CCCCCCCC(CC(=O)CCC1=CC(=C(C=C1)O)OC)O	322.4	4	2	12	66.8	4.2
2	8-Octadecenoic acid	Xiang-Sha-Liu-Jun-Zi-Tang	CCCCCCCCCC=CCCCCCCC(=O)O	282.5	2	1	15	37.3	6.5
2	8-Prenylwighteone	Xiang-Sha-Liu-Jun-Zi-Tang	CC(=CCC1=C(C(=C2C(=C1O)C(=O)C(=CO2)C3=CC=C(C=C3)O)CC=C(C)C)O)C	406.5	5	3	5	87	6.5
2	8-gingerdione	Xiang-Sha-Liu-Jun-Zi-Tang	CCCCCCCC(=O)CC(=O)CCC1=CC(=C(C=C1)O)OC	320.4	4	1	12	63.6	3.7
2	8-gingerol	Xiang-Sha-Liu-Jun-Zi-Tang	C1C(C(OC2=CC(=CC(=C21)O)O)C3=CC(=O)C(=C4C(=C3)C(=CC(=C4O)O)C5C(CC6=C(C=C(C=C6O5)O)O)OC(=O)C7=CC(=C(C(=C7)O)O)O)O)OC(=O)C8=CC(=C(C(=C8)O)O)O	868.7	20	13	8	351	3
2	80-57-9	Xiang-Sha-Liu-Jun-Zi-Tang	CC1=CC(=O)C2CC1C2(C)C	150.22	1	0	0	17.1	1.6
2	8beta-ethoxy atractylenolide ??Xiang-Sha-Liu-Jun-Zi-Tang	CCOC12CC3(CCCC(=C)C3CC1=C(C(=O)O2)C)C	276.4	3	0	2	35.5	3
2	9-HEXADECENOIC ACID	Xiang-Sha-Liu-Jun-Zi-Tang	CCCCCCC=CCCCCCCCC(=O)O	254.41	2	1	13	37.3	6.4
2	9-Heptadecanol	Xiang-Sha-Liu-Jun-Zi-Tang	CCCCCCCCC(CCCCCCCC)O	256.5	1	1	14	20.2	7.5
2	9-Octadecenoic acid (Z)- 3-((6-O-alpha-D-galactopyranosyl-beta-D-galactopyranosyl)oxy)-2-hydroxypropyl ester (S)-	Xiang-Sha-Liu-Jun-Zi-Tang	CCCCCCCCC=CCCCCCCCC(=O)OC1(C(C(OC(C1(O)O)OCCC)COC2C(C(C(C(O2)CO)O)O)O)O)O	680.8	14	8	24	225	3.8
2	9-Oxononanoic acid	Xiang-Sha-Liu-Jun-Zi-Tang	C(CCCC=O)CCCC(=O)O	172.22	3	1	8	54.4	1.5
2	9-cedranone	Xiang-Sha-Liu-Jun-Zi-Tang	CC1CCC2C13CC(C2(C)C)C(C(=O)C3)C	220.35	1	0	0	17.1	4
2	AKG	Xiang-Sha-Liu-Jun-Zi-Tang	C(CC(=O)O)C(=O)C(=O)O	146.1	5	2	4	91.7	-0.9
2	ANN	Xiang-Sha-Liu-Jun-Zi-Tang	COC1=CC=C(C=C1)C(=O)O	152.15	3	1	2	46.5	2
2	ASI	Xiang-Sha-Liu-Jun-Zi-Tang	C(C(C(=O)O)N)C(=O)O	133.1	5	3	3	101	-2.8
2	Acetal	Xiang-Sha-Liu-Jun-Zi-Tang	CCOC(C)OCC	118.17	2	0	4	18.5	0.8
2	Aceteugenol	Xiang-Sha-Liu-Jun-Zi-Tang	CC(=O)OC1=C(C=C(C=C1)CC=C)OC	206.24	3	0	5	35.5	2.3
2	Adenosine triphosphate	Xiang-Sha-Liu-Jun-Zi-Tang	C1=NC(=C2C(=N1)N(C=N2)C3C(C(C(O3)COP(=O)(O)OP(=O)(O)OP(=O)(O)O)O)O)N	507.18	17	7	8	279	-5.7
2	Akridin	Xiang-Sha-Liu-Jun-Zi-Tang	C1=CC=C2C(=C1)C=C3C=CC=CC3=N2	179.22	1	0	0	12.9	3.4
2	Ambrosin	Xiang-Sha-Liu-Jun-Zi-Tang	CC1CCC2C(C3(C1C=CC3=O)C)OC(=O)C2=C	246.3	3	0	0	43.4	2.6
2	Amide HPL	Xiang-Sha-Liu-Jun-Zi-Tang	CCCCCCCCCCCCCCCC(=O)N	255.44	1	1	14	43.1	5.7
2	Antak	Xiang-Sha-Liu-Jun-Zi-Tang	CCCCCCCCCCO	158.28	1	1	8	20.2	4.6
2	Antioxidant No. 33	Xiang-Sha-Liu-Jun-Zi-Tang	CC(C)(C)C1=CC(=C(C=C1)O)C(C)(C)C	206.32	1	1	2	20.2	4.9
2	Aposiopolamine	Xiang-Sha-Liu-Jun-Zi-Tang	C=C(C1=CC=CC=C1)C(=O)OC2CC3C4C(O4)C(C2)N3	271.31	4	1	4	50.9	2.1
2	Araboglycyrrhizin	Xiang-Sha-Liu-Jun-Zi-Tang	CC1(C2CCC3(C(C2(CCC1OC4C(C(C(C(O4)C(=O)O)O)O)OC5C(C(C(CO5)O)O)O)C)C(=O)C=C6C3(CCC7(C6CC(CC7)(C)C(=O)O)C)C)C)C	778.9	14	7	6	230	3.5
2	Arachic acid	Xiang-Sha-Liu-Jun-Zi-Tang	CCCCCCCCCCCCCCCCCCCC(=O)O	312.5	2	1	18	37.3	8.5
2	Araloside A	Xiang-Sha-Liu-Jun-Zi-Tang	CC1(CCC2(CCC3(C(=CCC4C3(CCC5C4(CCC(C5(C)C)OC6C(C(C(C(O6)C(=O)O)OC7C(C(C(O7)CO)O)O)O)O)C)C)C2C1)C)C(=O)OC8C(C(C(C(O8)CO)O)O)O)C	927.1	18	10	10	292	2.8
2	Areginal	Xiang-Sha-Liu-Jun-Zi-Tang	CCOC=O	74.08	2	0	2	26.3	0.5
2	Argininyl-fructosyl-glucose	Xiang-Sha-Liu-Jun-Zi-Tang	C(CC(C(=O)C(C(C(C(CO)O)O)O)(C(=O)C1(C(C(C(O1)CO)O)O)CO)O)N)CN=C(N)N	498.5	14	12	14	316	-7.1
2	Aromadendrene oxide 2	Xiang-Sha-Liu-Jun-Zi-Tang	CC1CCC2C1C3C(C3(C)C)CCC24CO4	220.35	1	0	0	12.5	3.7
2	Artemisia triene	Xiang-Sha-Liu-Jun-Zi-Tang	CC(=C)C=CC(C)(C)C=C	136.23	0	0	3	0	4.3
2	Artonin E	Xiang-Sha-Liu-Jun-Zi-Tang	CC(=CCC1=C(OC2=C(C1=O)C(=CC3=C2C=CC(O3)(C)C)O)C4=CC(=C(C=C4O)O)O)C	436.5	7	4	3	116	5.2
2	Astragalin	Xiang-Sha-Liu-Jun-Zi-Tang	C1=CC(=CC=C1C2=C(C(=O)C3=C(C=C(C=C3O2)O)O)OC4C(C(C(C(O4)CO)O)O)O)O	448.4	11	7	4	186	0.7
2	BVE	Xiang-Sha-Liu-Jun-Zi-Tang	CCCCOC=C	100.16	1	0	4	9.2	2.1
2	Baicalin	Xiang-Sha-Liu-Jun-Zi-Tang	C1=CC=C(C=C1)C2=CC(=O)C3=C(C(=C(C=C3O2)OC4C(C(C(C(O4)C(=O)O)O)O)O)O)O	446.4	11	6	4	183	1.1
2	Balchanin	Xiang-Sha-Liu-Jun-Zi-Tang	CC1=CCC(C2(C1C3C(CC2)C(=C)C(=O)O3)C)O	248.32	3	1	0	46.5	2
2	Barolub	Xiang-Sha-Liu-Jun-Zi-Tang	CCCCCCCCCCCCCCCC(=O)OCC(COC(=O)CCCCCCCCCCCCCCC)OC(=O)CCCCCCCCCCCCCCC	807.3	6	0	50	78.9	21.9
2	Benzo[a]carbazole	Xiang-Sha-Liu-Jun-Zi-Tang	C1=CC=C2C(=C1)C=CC3=C2NC4=CC=CC=C34	217.26	0	1	0	15.8	5
2	Beta-Glucan	Xiang-Sha-Liu-Jun-Zi-Tang	C(C1C(C(C(C(O1)OC2C(OC(C(C2O)O)OC3C(OC(C(C3O)O)O)CO)CO)O)O)O)O	504.4	16	11	7	269	-6.9
2	BuOH	Xiang-Sha-Liu-Jun-Zi-Tang	CCCCO	74.12	1	1	2	20.2	0.9
2	CADINENE	Xiang-Sha-Liu-Jun-Zi-Tang	CC1=CCC2C(C1)C(CC=C2C)C(C)C	204.35	0	0	1	0	4
2	CAM	Xiang-Sha-Liu-Jun-Zi-Tang	CC1(C2CCC1(C(=O)C2)C)C	152.23	1	0	0	17.1	2.2
2	CHEBI:7	Xiang-Sha-Liu-Jun-Zi-Tang	CC1=CCC2C(C1)C2(C)C	136.23	0	0	0	0	2.8
2	CRS	Xiang-Sha-Liu-Jun-Zi-Tang	CC1=CC(=CC=C1)O	108.14	1	1	0	20.2	2
2	Calycosin	Xiang-Sha-Liu-Jun-Zi-Tang	COC1=C(C=C(C=C1)C2=COC3=C(C2=O)C=CC(=C3)O)O	284.26	5	2	2	76	2.4
2	Campesteryl ferulate	Xiang-Sha-Liu-Jun-Zi-Tang	CC(C)C(C)CCC(C)C1CCC2C1(CCC3C2CC=C4C3(CCC(C4)OC(=O)C=CC5=CC(=C(C=C5)O)OC)C)C	576.8	4	1	10	55.8	11.1
2	Caryophyleine-(I3)	Xiang-Sha-Liu-Jun-Zi-Tang	CC1=CCC2C(CC2(C)C)C(=CCC1)C	204.35	0	0	0	0	4.1
2	Castanin	Xiang-Sha-Liu-Jun-Zi-Tang	COC1=CC=C(C=C1)C2=COC3=CC(=C(C=C3C2=O)OC)O	298.29	5	1	3	65	2.8
2	Cavidine	Xiang-Sha-Liu-Jun-Zi-Tang	CC1C2C3=CC(=C(C=C3CCN2CC4=C1C=CC5=C4OCO5)OC)OC	353.4	5	0	2	40.2	3.4
2	Cedrene	Xiang-Sha-Liu-Jun-Zi-Tang	CC1CCC2C13CC=C(C(C3)C2(C)C)C	204.35	0	0	0	0	4.6
2	Celabenzine	Xiang-Sha-Liu-Jun-Zi-Tang	C1CCN(CCCNC(=O)CC(NC1)C2=CC=CC=C2)C(=O)C3=CC=CC=C3	379.5	3	2	2	61.4	2.6
2	Cerevisterol	Xiang-Sha-Liu-Jun-Zi-Tang	CC(C)C(C)C=CC(C)C1CCC2C1(CCC3C2=CC(C4(C3(CCC(C4)O)C)O)O)C	430.7	3	3	4	60.7	5.6
2	Chrysanthemaxanthin	Xiang-Sha-Liu-Jun-Zi-Tang	CC1=CC(CC(C1C=CC(=CC=CC(=CC=CC=C(C)C=CC=C(C)C2C=C3C(CC(CC3(O2)C)O)(C)C)C)C)(C)C)O	584.9	3	2	9	49.7	10.1
2	Citromitin	Xiang-Sha-Liu-Jun-Zi-Tang	COC1=C(C=C(C=C1)C2CC(=O)C3=C(O2)C(=C(C(=C3OC)OC)OC)OC)OC	404.4	8	0	7	81.7	2.7
2	Corylifolinin	Xiang-Sha-Liu-Jun-Zi-Tang	CC(=CCC1=C(C=CC(=C1O)C(=O)C=CC2=CC=C(C=C2)O)O)C	324.4	4	3	5	77.8	5.1
2	Costunolide	Xiang-Sha-Liu-Jun-Zi-Tang	CC1=CCCC(=CC2C(CC1)C(=C)C(=O)O2)C	232.32	2	0	0	26.3	2.1
2	Crysophanol	Xiang-Sha-Liu-Jun-Zi-Tang	CC1=CC2=C(C(=C1)O)C(=O)C3=C(C2=O)C=CC=C3O	254.24	4	2	0	74.6	3.5
2	Cuminol	Xiang-Sha-Liu-Jun-Zi-Tang	CC(C)C1=CC=C(C=C1)CO	150.22	1	1	2	20.2	2.3
2	Cycloartenol	Xiang-Sha-Liu-Jun-Zi-Tang	CC(CCC=C(C)C)C1CCC2(C1(CCC34C2CCC5C3(C4)CCC(C5(C)C)O)C)C	426.7	1	1	4	20.2	9.8
2	Cyclobutanol 1-ethyl-	Xiang-Sha-Liu-Jun-Zi-Tang	CCC1(CCC1)O	100.16	1	1	1	20.2	1.2
2	Cyclooctadiene	Xiang-Sha-Liu-Jun-Zi-Tang	C1CCC=CC=CC1	108.18	0	0	0	0	3.3
2	D-2-Aminobutyrate	Xiang-Sha-Liu-Jun-Zi-Tang	CCC(C(=O)O)N	103.12	3	2	2	63.3	-2.5
2	D-Camphene	Xiang-Sha-Liu-Jun-Zi-Tang	CC1(C2CCC(C2)C1=C)C	136.23	0	0	0	0	3.3
2	D-Serin	Xiang-Sha-Liu-Jun-Zi-Tang	C(C(C(=O)O)N)O	105.09	4	3	2	83.6	-3.1
2	D-erythro-Isocitric acid	Xiang-Sha-Liu-Jun-Zi-Tang	C(C(C(C(=O)O)O)C(=O)O)C(=O)O	192.12	7	4	5	132	-1.8
2	DAL	Xiang-Sha-Liu-Jun-Zi-Tang	CC(C(=O)O)N	89.09	3	2	1	63.3	-3
2	DBP	Xiang-Sha-Liu-Jun-Zi-Tang	CCCCOC(=O)C1=CC=CC=C1C(=O)OCCCC	278.34	4	0	10	52.6	4.7
2	DEP	Xiang-Sha-Liu-Jun-Zi-Tang	CCOC(=O)C1=CC=CC=C1C(=O)OCC	222.24	4	0	6	52.6	2.5
2	DFV	Xiang-Sha-Liu-Jun-Zi-Tang	C1C(OC2=C(C1=O)C=CC(=C2)O)C3=CC=C(C=C3)O	256.25	4	2	1	66.8	2.2
2	DIBP	Xiang-Sha-Liu-Jun-Zi-Tang	CC(C)COC(=O)C1=CC=CC=C1C(=O)OCC(C)C	278.34	4	0	8	52.6	4.1
2	DTY	Xiang-Sha-Liu-Jun-Zi-Tang	C1=CC(=CC=C1CC(C(=O)O)N)O	181.19	4	3	3	83.6	-2.3
2	DUR	Xiang-Sha-Liu-Jun-Zi-Tang	C1C(C(OC1N2C=CC(=O)NC2=O)CO)O	228.2	5	3	2	99.1	-1.6
2	Daidzein dimethyl ether	Xiang-Sha-Liu-Jun-Zi-Tang	COC1=CC=C(C=C1)C2=COC3=C(C2=O)C=CC(=C3)OC	282.29	4	0	3	44.8	3.1
2	Dammarane	Xiang-Sha-Liu-Jun-Zi-Tang	CC(C)CCCC(C)C1CCC2(C1CCC3C2(CCC4C3(CCCC4(C)C)C)C)C	414.7	0	0	5	0	12.1
2	Dauricine (8CI)	Xiang-Sha-Liu-Jun-Zi-Tang	CN1CCC2=CC(=C(C=C2C1CC3=CC=C(C=C3)OC4=C(C=CC(=C4)CC5C6=CC(=C(C=C6CCN5C)OC)OC)O)OC)OC	624.8	8	1	10	72.9	6.7
2	Decanal	Xiang-Sha-Liu-Jun-Zi-Tang	CCCCCCCCCC=O	156.26	1	0	8	17.1	3.8
2	Dianthramine	Xiang-Sha-Liu-Jun-Zi-Tang	C1=CC(=C(C=C1O)NC2=C(C=CC(=C2)O)C(=O)O)C(=O)O	289.24	7	5	4	127	2.7
2	Dimethyl L-malate	Xiang-Sha-Liu-Jun-Zi-Tang	COC(=O)CC(C(=O)OC)O	162.14	5	1	5	72.8	-0.7
2	Dimethyl anthranilate	Xiang-Sha-Liu-Jun-Zi-Tang	CNC1=CC=CC=C1C(=O)OC	165.19	3	1	3	38.3	2.3
2	Dimethyldiethoxysilane	Xiang-Sha-Liu-Jun-Zi-Tang	CCO[Si](C)(C)OCC	148.092	2	0	8	18.46	2.006
2	Diop	Xiang-Sha-Liu-Jun-Zi-Tang	CC(C)CCCCCOC(=O)C1=CC=CC=C1C(=O)OCCCCCC(C)C	390.6	4	0	16	52.6	8.5
2	Ditertbutyl phthalate	Xiang-Sha-Liu-Jun-Zi-Tang	CC(C)(C)OC(=O)C1=CC=CC=C1C(=O)OC(C)(C)C	278.34	4	0	6	52.6	3.5
2	Docosanoate	Xiang-Sha-Liu-Jun-Zi-Tang	CCCCCCCCCCCCCCCCCCCCCC(=O)[O-]	339.6	2	0	19	40.1	10.3
2	Docosyl caffeate	Xiang-Sha-Liu-Jun-Zi-Tang	CCCCCCCCCCCCCCCCCCCCCCOC(=O)C=CC1=CC(=C(C=C1)O)O	488.7	4	2	24	66.8	13.3
2	EB	Xiang-Sha-Liu-Jun-Zi-Tang	CCC1=CC=CC=C1	106.16	0	0	1	0	3.1
2	EIC	Xiang-Sha-Liu-Jun-Zi-Tang	CCCCCC=CCC=CCCCCCCCC(=O)O	280.4	2	1	14	37.3	6.8
2	ETA	Xiang-Sha-Liu-Jun-Zi-Tang	C(CO)N	61.08	2	2	1	46.2	-1.3
2	Eciphin	Xiang-Sha-Liu-Jun-Zi-Tang	CC(C(C1=CC=CC=C1)O)NC	165.23	2	2	3	32.3	0.9
2	Eremophilene	Xiang-Sha-Liu-Jun-Zi-Tang	CC1CCC=C2C1(CC(CC2)C(=C)C)C	204.35	0	0	1	0	5.2
2	Ergosterol peroxide	Xiang-Sha-Liu-Jun-Zi-Tang	CC(C)C(C)C=CC(C)C1CCC2C1(CCC3C24C=CC5(C3(CCC(C5)O)C)OO4)C	428.6	3	1	4	38.7	6.7
2	Ermanthin	Xiang-Sha-Liu-Jun-Zi-Tang	CC1=CCC2C(C3C1CCC3=C)OC(=O)C2=C	230.3	2	0	0	26.3	2.6
2	Ethyl glucoside	Xiang-Sha-Liu-Jun-Zi-Tang	CCOC1C(C(C(C(O1)CO)O)O)O	208.21	6	4	3	99.4	-1.8
2	Ethyl icosanoate	Xiang-Sha-Liu-Jun-Zi-Tang	CCCCCCCCCCCCCCCCCCCC(=O)OCC	340.6	2	0	20	26.3	10
2	Ethyl linolelaidate	Xiang-Sha-Liu-Jun-Zi-Tang	CCCCCC=CCC=CCCCCCCCC(=O)OCC	308.5	2	0	16	26.3	7.3
2	Ethyl pivaloylacetate	Xiang-Sha-Liu-Jun-Zi-Tang	CCOC(=O)CC(=O)C(C)(C)C	172.22	3	0	5	43.4	1.6
2	Ethylpalmitate	Xiang-Sha-Liu-Jun-Zi-Tang	CCCCCCCCCCCCCCCC(=O)OCC	284.5	2	0	16	26.3	7.8
2	Eudesmol	Xiang-Sha-Liu-Jun-Zi-Tang	CC1CCC2C13CCC(C(C3)C2(C)C)(C)O	222.37	1	1	0	20.2	3.9
2	Eufin	Xiang-Sha-Liu-Jun-Zi-Tang	CCOC(=O)OCC	118.13	3	0	4	35.5	1.2
2	Eurycarpin A	Xiang-Sha-Liu-Jun-Zi-Tang	CC(=CCC1=C(C=CC(=C1O)C2=COC3=C(C2=O)C=CC(=C3)O)O)C	338.4	5	3	3	87	4
2	FERULIC ACID (CIS)	Xiang-Sha-Liu-Jun-Zi-Tang	COC1=C(C=CC(=C1)C=CC(=O)O)O	194.18	4	2	3	66.8	1.5
2	Farnesene	Xiang-Sha-Liu-Jun-Zi-Tang	CC(=CCCC(=CCCC(=C)C=C)C)C	204.35	0	0	7	0	6.2
2	Folinic acid	Xiang-Sha-Liu-Jun-Zi-Tang	C1C(N(C2=C(N1)NC(=NC2=O)N)C=O)CNC3=CC=C(C=C3)C(=O)NC(CCC(=O)O)C(=O)O	473.4	9	7	9	216	-1.2
2	Frutinone A	Xiang-Sha-Liu-Jun-Zi-Tang	C1=CC=C2C(=C1)C3=C(C(=O)C4=CC=CC=C4O3)C(=O)O2	264.23	4	0	0	52.6	2.9
2	Fumarine	Xiang-Sha-Liu-Jun-Zi-Tang	CN1CCC2=CC3=C(C=C2C(=O)CC4=C(C1)C5=C(C=C4)OCO5)OCO3	353.4	6	0	0	57.2	2.8
2	Furol	Xiang-Sha-Liu-Jun-Zi-Tang	C1=COC(=C1)C=O	96.08	2	0	1	30.2	0.4
2	GBL	Xiang-Sha-Liu-Jun-Zi-Tang	C1CC(=O)OC1	86.09	2	0	0	26.3	-0.6
2	GLY	Xiang-Sha-Liu-Jun-Zi-Tang	C(C(=O)O)N	75.07	3	2	1	63.3	-3.2
2	GUN	Xiang-Sha-Liu-Jun-Zi-Tang	C1=NC2=C(N1)C(=O)N=C(N2)N	151.13	2	3	0	96.2	-1
2	GUP	Xiang-Sha-Liu-Jun-Zi-Tang	C(C1C(C(C(C(O1)O)O)O)O)O	180.16	6	5	1	110	-2.6
2	Gancaonin A	Xiang-Sha-Liu-Jun-Zi-Tang	CC(=CCC1=C(C2=C(C=C1O)OC=C(C2=O)C3=CC=C(C=C3)OC)O)C	352.4	5	2	4	76	4.9
2	Gancaonin B	Xiang-Sha-Liu-Jun-Zi-Tang	CC(=CCC1=C(C2=C(C=C1O)OC=C(C2=O)C3=CC(=C(C=C3)OC)O)O)C	368.4	6	3	4	96.2	4.6
2	Gancaonin C	Xiang-Sha-Liu-Jun-Zi-Tang	CC(=CCC1=C2C(=C(C=C1O)O)C(=O)C(=CO2)C3=CC=C(C=C3)O)CO	354.4	6	4	4	107	3.3
2	Gancaonin D	Xiang-Sha-Liu-Jun-Zi-Tang	CC(=CCC1=C2C(=C(C=C1O)O)C(=O)C(=CO2)C3=CC(=C(C=C3)OC)O)CO	384.4	7	4	5	116	3.3
2	Gancaonin G	Xiang-Sha-Liu-Jun-Zi-Tang	CC(=CCC1=C(C=C2C(=C1O)C(=O)C(=CO2)C3=CC=C(C=C3)O)OC)C	352.4	5	2	4	76	4.9
2	Gancaonin H	Xiang-Sha-Liu-Jun-Zi-Tang	CC(=CCC1=C(C2=C(C=C1O)OC=C(C2=O)C3=CC4=C(C(=C3)O)OC(C=C4)(C)C)O)C	420.5	6	3	3	96.2	5.5
2	Gancaonin I	Xiang-Sha-Liu-Jun-Zi-Tang	CC(=CCC1=C(C=C2C(=C1OC)C=C(O2)C3=C(C=C(C=C3)O)O)OC)C	354.4	5	2	5	72.1	5.1
2	Gancaonin P	Xiang-Sha-Liu-Jun-Zi-Tang	CC(=CCC1=C(C2=C(C=C1O)OC(=C(C2=O)O)C3=CC(=C(C=C3)O)O)O)C	370.4	7	5	3	127	4.1
2	Gancaonin Q	Xiang-Sha-Liu-Jun-Zi-Tang	CC(=CCC1=C(C=CC(=C1)C2=CC(=O)C3=C(O2)C=C(C(=C3O)CC=C(C)C)O)O)C	406.5	5	3	5	87	6.5
2	Gancaonin R	Xiang-Sha-Liu-Jun-Zi-Tang	CC(=CCC1=C(C(=C(C=C1O)O)CC=C(C)C)CCC2=CC(=C(C=C2)O)O)C	382.5	4	4	7	80.9	6.6
2	Gancaonin S	Xiang-Sha-Liu-Jun-Zi-Tang	CC(=CCC1=C(C(=C(C=C1CCC2=CC(=C(C=C2)O)O)O)CC=C(C)C)O)C	382.5	4	4	7	80.9	6.6
2	Gancaonin U	Xiang-Sha-Liu-Jun-Zi-Tang	CC(=CCC1=C2CCC3=CC(=C(C=C3C2=C(C(=C1O)CC=C(C)C)O)O)O)C	380.5	4	4	4	80.9	6.3
2	Gancaonin V	Xiang-Sha-Liu-Jun-Zi-Tang	CC(=CCC1=C2CCC3=CC(=C(C=C3C2=C(C=C1O)O)O)O)C	312.4	4	4	2	80.9	4.3
2	Geranyl propionate	Xiang-Sha-Liu-Jun-Zi-Tang	CCC(=O)OCC=C(C)CCC=C(C)C	210.31	2	0	7	26.3	3.9
2	Geranylacetone	Xiang-Sha-Liu-Jun-Zi-Tang	CC(=CCCC(=CCCC(=O)C)C)C	194.31	1	0	6	17.1	3.7
2	Germacrene B	Xiang-Sha-Liu-Jun-Zi-Tang	CC1=CCCC(=CCC(=C(C)C)CC1)C	204.35	0	0	0	0	4.1
2	Gingerdione	Xiang-Sha-Liu-Jun-Zi-Tang	CCCCCC(=O)CC(=O)CCC1=CC(=C(C=C1)O)OC	292.4	4	1	10	63.6	2.6
2	Ginsenoside Re	Xiang-Sha-Liu-Jun-Zi-Tang	CC1C(C(C(C(O1)OC2C(C(C(OC2OC3CC4(C(CC(C5C4(CCC5C(C)(CCC=C(C)C)OC6C(C(C(C(O6)CO)O)O)O)C)O)C7(C3C(C(CC7)O)(C)C)C)C)CO)O)O)O)O)O	947.2	18	12	12	298	1.6
2	Ginsenoside-Ra0	Xiang-Sha-Liu-Jun-Zi-Tang	CC(=CCCC(C)(C1CCC2(C1C(CC3C2(CCC4C3(CCC(C4(C)C)OC5C(C(C(C(O5)CO)O)O)OC6C(C(C(C(O6)CO)O)O)OC7C(C(C(C(O7)CO)O)O)O)C)C)O)C)OC8C(C(C(C(O8)COC9C(C(C(C(O9)CO)O)O)O)O)O)O)C	1271.4	28	18	19	456	-1.3
2	Ginsenoside-Ra1	Xiang-Sha-Liu-Jun-Zi-Tang	CC(=CCCC(C)(C1CCC2(C1C(CC3C2(CCC4C3(CCC(C4(C)C)OC5C(C(C(C(O5)CO)O)O)OC6C(C(C(C(O6)CO)O)O)O)C)C)O)C)OC7C(C(C(C(O7)COC8C(C(C(CO8)OC9C(C(C(CO9)O)O)O)O)O)O)O)O)C	1211.4	26	16	17	416	-1.2
2	Ginsenoside-Ra2	Xiang-Sha-Liu-Jun-Zi-Tang	CC(=CCCC(C)(C1CCC2(C1C(CC3C2(CCC4C3(CCC(C4(C)C)OC5C(C(C(C(O5)CO)O)O)OC6C(C(C(C(O6)CO)O)O)O)C)C)O)C)OC7C(C(C(C(O7)COC8C(C(C(O8)CO)O)OC9C(C(C(CO9)O)O)O)O)O)O)C	1211.4	26	16	18	416	-0.6
2	Ginsenoside-Ra3	Xiang-Sha-Liu-Jun-Zi-Tang	CC(=CCCC(C)(C1CCC2(C1C(CC3C2(CCC4C3(CCC(C4(C)C)OC5C(C(C(C(O5)CO)O)O)OC6C(C(C(C(O6)CO)O)O)O)C)C)O)C)OC7C(C(C(C(O7)COC8C(C(C(C(O8)CO)O)OC9C(C(C(CO9)O)O)O)O)O)O)O)C	1241.4	27	17	18	436	-1.3
2	Ginsenoside-Rg3	Xiang-Sha-Liu-Jun-Zi-Tang	CC(=CCCC(C)(C1CCC2(C1C(CC3C2(CCC4C3(CCC(C4(C)C)OC5C(C(C(C(O5)CO)O)O)OC6C(C(C(C(O6)CO)O)O)O)C)C)O)C)O)C	785	13	9	10	219	4
2	Ginsenoside-Rh4	Xiang-Sha-Liu-Jun-Zi-Tang	CC(=CCC=C(C)C1CCC2(C1C(CC3C2(CC(C4C3(CCC(C4(C)C)O)C)OC5C(C(C(C(O5)CO)O)O)O)C)O)C)C	620.9	8	6	6	140	5.6
2	Ginsenoside-Rs1	Xiang-Sha-Liu-Jun-Zi-Tang	CC(=CCCC(C)(C1CCC2(C1C(CC3C2(CCC4C3(CCC(C4(C)C)OC5C(C(C(C(O5)CO)O)O)OC6C(C(C(C(O6)COC(=O)C)O)O)O)C)C)O)C)OC7C(C(C(C(O7)COC8C(C(C(CO8)O)O)O)O)O)O)C	1121.3	23	13	17	363	0.4
2	Ginsenoside-Rs2	Xiang-Sha-Liu-Jun-Zi-Tang	CC(=CCCC(C)(C1CCC2(C1C(CC3C2(CCC4C3(CCC(C4(C)C)OC5C(C(C(C(O5)COC(=O)C)O)O)OC6C(C(C(C(O6)CO)O)O)O)C)C)O)C)OC7C(C(C(C(O7)COC8C(C(C(O8)CO)O)O)O)O)O)C	1121.3	23	13	18	363	0.9
2	Ginsenoyne A	Xiang-Sha-Liu-Jun-Zi-Tang	C=CCCCCCC1C(O1)CC#CC#CC(C=C)O	258.35	2	1	9	32.8	4
2	Ginsenoyne B	Xiang-Sha-Liu-Jun-Zi-Tang	C=CCCCCCC(C(CC#CC#CC(C=C)O)O)Cl	294.8	2	2	10	40.5	4.2
2	Ginsenoyne C	Xiang-Sha-Liu-Jun-Zi-Tang	C=CCCCCCC(C(CC#CC#CC(C=C)O)O)O	276.4	3	3	10	60.7	3
2	Ginsenoyne D	Xiang-Sha-Liu-Jun-Zi-Tang	CCCCCCCC1C(O1)CC#CC#CC(CC)O	262.4	2	1	9	32.8	4.6
2	Ginsenoyne E	Xiang-Sha-Liu-Jun-Zi-Tang	CCCCCCCC1C(O1)CC#CC#CC(=O)C=C	258.35	2	0	9	29.6	5
2	Girinimbin	Xiang-Sha-Liu-Jun-Zi-Tang	CC1=CC2=C(C3=C1OC(C=C3)(C)C)NC4=CC=CC=C42	263.3	1	1	0	25	4.7
2	Glabranin	Xiang-Sha-Liu-Jun-Zi-Tang	CC(=CCC1=C2C(=C(C=C1O)O)C(=O)CC(O2)C3=CC=CC=C3)C	324.4	4	2	3	66.8	4.7
2	Glabrene	Xiang-Sha-Liu-Jun-Zi-Tang	CC1(C=CC2=C(C=CC(=C2O1)C3=CC4=C(C=C(C=C4)O)OC3)O)C	322.4	4	2	1	58.9	3.6
2	Glabridin	Xiang-Sha-Liu-Jun-Zi-Tang	CC1(C=CC2=C(O1)C=CC3=C2OCC(C3)C4=C(C=C(C=C4)O)O)C	324.4	4	2	1	58.9	3.9
2	Glabrone	Xiang-Sha-Liu-Jun-Zi-Tang	CC1(C=CC2=C(O1)C=CC(=C2O)C3=COC4=C(C3=O)C=CC(=C4)O)C	336.3	5	2	1	76	3.4
2	Glepidotin A	Xiang-Sha-Liu-Jun-Zi-Tang	CC(=CCC1=C2C(=C(C=C1O)O)C(=O)C(=C(O2)C3=CC=CC=C3)O)C	338.4	5	3	3	87	4.8
2	Glepidotin B	Xiang-Sha-Liu-Jun-Zi-Tang	CC(=CCC1=C2C(=C(C=C1O)O)C(=O)C(C(O2)C3=CC=CC=C3)O)C	340.4	5	3	3	87	4.1
2	Glyasperin A	Xiang-Sha-Liu-Jun-Zi-Tang	CC(=CCC1=C(C=CC(=C1)C2=C(C(=O)C3=C(O2)C=C(C(=C3O)CC=C(C)C)O)O)O)C	422.5	6	4	5	107	5.7
2	Glyasperin C	Xiang-Sha-Liu-Jun-Zi-Tang	CC(=CCC1=C(C2=C(C=C1O)OCC(C2)C3=C(C=C(C=C3)O)O)OC)C	356.4	5	3	4	79.2	4.5
2	Glycerol palmitate	Xiang-Sha-Liu-Jun-Zi-Tang	CCCCCCCCCCCCCCCC(=O)OCC(CO)O	330.5	4	2	18	66.8	6.3
2	Glycycoumarin	Xiang-Sha-Liu-Jun-Zi-Tang	CC(=CCC1=C(C2=C(C=C1O)OC(=O)C(=C2)C3=C(C=C(C=C3)O)O)OC)C	368.4	6	3	4	96.2	4.4
2	Glycyrin	Xiang-Sha-Liu-Jun-Zi-Tang	CC(=CCC1=C(C=C2C(=C1OC)C=C(C(=O)O2)C3=C(C=C(C=C3)O)O)OC)C	382.4	6	2	5	85.2	4.7
2	Glycyrol	Xiang-Sha-Liu-Jun-Zi-Tang	CC(=CCC1=C(C2=C(C=C1O)OC(=O)C3=C2OC4=C3C=CC(=C4)O)OC)C	366.4	6	2	3	89.1	4.7
2	Glycyrrhiza flavonol A	Xiang-Sha-Liu-Jun-Zi-Tang	CC1(C(CC2=C(O1)C=CC(=C2)C3=C(C(=O)C4=C(C=C(C=C4O3)O)O)O)O)C	370.4	7	4	1	116	2.9
2	Glypallichalcone	Xiang-Sha-Liu-Jun-Zi-Tang	COC1=CC=C(C=C1)C(=O)C=CC2=C(C=C(C=C2)O)OC	284.31	4	1	5	55.8	3.3
2	Glyzaglabrin	Xiang-Sha-Liu-Jun-Zi-Tang	C1OC2=C(O1)C(=C(C=C2)C3=COC4=C(C3=O)C=CC(=C4)O)O	298.25	6	2	1	85.2	2.3
2	Gomisin B	Xiang-Sha-Liu-Jun-Zi-Tang	CC=C(C)C(=O)OC1C2=CC(=C(C(=C2C3C(=CC(C1(C)O)C)C=C4C(=C3OC)OCO4)OC)OC)OC	514.6	9	1	7	102	3.4
2	Guaiol	Xiang-Sha-Liu-Jun-Zi-Tang	CC1CCC(CC2=C1CCC2C)C(C)(C)O	222.37	1	1	1	20.2	3.1
2	Gulutamine	Xiang-Sha-Liu-Jun-Zi-Tang	C(CC(=O)O)C(C(=O)O)N	147.13	5	3	4	101	-3.7
2	Gypenoside LXIX	Xiang-Sha-Liu-Jun-Zi-Tang	CC(=CCCC(C)(C1CCC2(C1C(CC3C2(CCC4C3(CCC(C4(C)C)OC5C(C(C(C(O5)CO)O)O)OC6C(C(C(C(O6)CO)O)O)O)C)C)O)C)OC7C(C(C(C(O7)COC8C(C(C(CO8)O)O)O)O)O)O)C	1079.3	22	14	15	357	0.3
2	HBA	Xiang-Sha-Liu-Jun-Zi-Tang	C1=CC(=CC=C1C=O)O	122.12	2	1	1	37.3	1.4
2	HEPTENE	Xiang-Sha-Liu-Jun-Zi-Tang	CCCCCC=C	98.19	0	0	4	0	4
2	HEX	Xiang-Sha-Liu-Jun-Zi-Tang	CCCCCC	86.18	0	0	3	0	3.9
2	HMF	Xiang-Sha-Liu-Jun-Zi-Tang	C1=C(OC(=C1)C=O)CO	126.11	3	1	2	50.4	-0.6
2	HMO	Xiang-Sha-Liu-Jun-Zi-Tang	COC1=CC2=C(C=C1)C(=O)C(=CO2)C3=CC=C(C=C3)O	268.26	4	1	2	55.8	2.8
2	HX	Xiang-Sha-Liu-Jun-Zi-Tang	C1=NC2=C(N1)C(=O)N=CN2	136.11	2	2	0	70.1	-1.1
2	Henicosane	Xiang-Sha-Liu-Jun-Zi-Tang	CCCCCCCCCCCCCCCCCCCCC	296.6	0	0	18	0	11
2	Hepta-3	Xiang-Sha-Liu-Jun-Zi-Tang	COC1=C(C=C(C=C1)C2=C(C(=O)C3=C(O2)C(=C(C(=C3OC)OC)OC)OC)OC)OC	432.4	9	0	8	90.9	3.2
2	Heptacosanol	Xiang-Sha-Liu-Jun-Zi-Tang	CCCCCCCCCCCCCCCCCCCCCCCCCCCO	396.7	1	1	25	20.2	13.3
2	Heptan	Xiang-Sha-Liu-Jun-Zi-Tang	CCCCCCC	100.2	0	0	4	0	4.4
2	Hexahydrocurcumin	Xiang-Sha-Liu-Jun-Zi-Tang	COC1=C(C=CC(=C1)CCC(CC(=O)CCC2=CC(=C(C=C2)O)OC)O)O	374.4	6	3	10	96.2	2.7
2	Hispaglabridin A	Xiang-Sha-Liu-Jun-Zi-Tang	CC(=CCC1=C(C=CC(=C1O)C2CC3=C(C4=C(C=C3)OC(C=C4)(C)C)OC2)O)C	392.5	4	2	3	58.9	5.8
2	Hispaglabridin B	Xiang-Sha-Liu-Jun-Zi-Tang	CC1(C=CC2=C(O1)C=CC(=C2O)C3CC4=C(C5=C(C=C4)OC(C=C5)(C)C)OC3)C	390.5	4	1	1	47.9	5.2
2	ICO	Xiang-Sha-Liu-Jun-Zi-Tang	C1=CC=C2C(=C1)C(=CN2)C(=O)O	161.16	2	2	1	53.1	2
2	IFP	Xiang-Sha-Liu-Jun-Zi-Tang	C(C(CO)O)O	92.09	3	3	2	60.7	-1.8
2	ISOHEPTANE	Xiang-Sha-Liu-Jun-Zi-Tang	CCCCC(C)C	100.2	0	0	3	0	3.7
2	Inermin	Xiang-Sha-Liu-Jun-Zi-Tang	C1C2C(C3=C(O1)C=C(C=C3)O)OC4=CC5=C(C=C24)OCO5	284.26	5	1	0	57.2	2.5
2	Inermine	Xiang-Sha-Liu-Jun-Zi-Tang	C1C2C(C3=C(O1)C=C(C=C3)O)OC4=CC5=C(C=C24)OCO5	284.26	5	1	0	57.2	2.5
2	Inflacoumarin A	Xiang-Sha-Liu-Jun-Zi-Tang	CC(=CCC1=CC2=C(C=C1O)OC(=O)C=C2C3=CC=C(C=C3)O)C	322.4	4	2	3	66.8	4.3
2	Isoalantolactone	Xiang-Sha-Liu-Jun-Zi-Tang	CC12CCCC(=C)C1CC3C(C2)OC(=O)C3=C	232.32	2	0	0	26.3	3.4
2	Isoglycyrol	Xiang-Sha-Liu-Jun-Zi-Tang	CC1(CCC2=C(O1)C=C3C(=C2OC)C4=C(C5=C(O4)C=C(C=C5)O)C(=O)O3)C	366.4	6	1	1	78.1	4.1
2	Isohexane	Xiang-Sha-Liu-Jun-Zi-Tang	CCCC(C)C	86.18	0	0	2	0	3.2
2	Isolicoflavonol	Xiang-Sha-Liu-Jun-Zi-Tang	CC(=CCC1=C(C=CC(=C1)C2=C(C(=O)C3=C(C=C(C=C3O2)O)O)O)O)C	354.4	6	4	3	107	3.8
2	Isoliquiritin	Xiang-Sha-Liu-Jun-Zi-Tang	C1=CC(=CC=C1C=CC(=O)C2=C(C=C(C=C2)O)O)OC3C(C(C(C(O3)CO)O)O)O	418.4	9	6	6	157	1.7
2	Isoononin	Xiang-Sha-Liu-Jun-Zi-Tang	COC1=CC2=C(C=C1)C(=O)C(=CO2)C3=CC=C(C=C3)OC4C(C(C(C(O4)CO)O)O)O	430.4	9	4	5	135	1
2	Isopinocamphone	Xiang-Sha-Liu-Jun-Zi-Tang	CC1C2CC(C2(C)C)CC1=O	152.23	1	0	0	17.1	2.3
2	Isoprenol	Xiang-Sha-Liu-Jun-Zi-Tang	CC(=C)CCO	86.13	1	1	2	20.2	1.3
2	Isoschaftoside	Xiang-Sha-Liu-Jun-Zi-Tang	C1C(C(C(C(O1)C2=C(C(=C3C(=C2O)C(=O)C=C(O3)C4=CC=C(C=C4)O)C5C(C(C(C(O5)CO)O)O)O)O)O)O)O	564.5	14	10	4	247	-2.2
2	Isotrifoliol	Xiang-Sha-Liu-Jun-Zi-Tang	COC1=CC(=CC2=C1C3=C(C4=C(O3)C=C(C=C4)O)C(=O)O2)O	298.25	6	2	1	89.1	2.7
2	Isovanillic acid	Xiang-Sha-Liu-Jun-Zi-Tang	COC1=C(C=C(C=C1)C(=O)O)O	168.15	4	2	2	66.8	1.4
2	Isoviolanthin	Xiang-Sha-Liu-Jun-Zi-Tang	CC1C(C(C(C(O1)C2=C(C(=C3C(=C2O)C(=O)C=C(O3)C4=CC=C(C=C4)O)C5C(C(C(C(O5)CO)O)O)O)O)O)O)O	578.5	14	10	4	247	-1.8
2	Istidina	Xiang-Sha-Liu-Jun-Zi-Tang	C1=C(NC=N1)CC(C(=O)O)N	155.15	4	3	3	92	-3.2
2	Izoforon	Xiang-Sha-Liu-Jun-Zi-Tang	CC1=CC(=O)CC(C1)(C)C	138.21	1	0	0	17.1	1.6
2	Jaranol	Xiang-Sha-Liu-Jun-Zi-Tang	COC1=CC(=C2C(=C1)OC(=C(C2=O)OC)C3=CC=C(C=C3)O)O	314.29	6	2	3	85.2	2.5
2	Kaempferol-3-arabofuranoside	Xiang-Sha-Liu-Jun-Zi-Tang	C1=CC(=CC=C1C2=C(C(=O)C3=C(C=C(C=C3O2)O)O)OC4C(C(C(O4)CO)O)O)O	418.3	10	6	4	166	1.3
2	Kanzonol E	Xiang-Sha-Liu-Jun-Zi-Tang	CC(=CCC1=CC2=C(C=C1O)OC(=CC2=O)C3=CC4=C(C=C3)OC(C=C4)(C)C)C	388.5	4	1	3	55.8	5.7
2	Kanzonol F	Xiang-Sha-Liu-Jun-Zi-Tang	CC(=CCC1=C(C2=C(C=C1O)OCC3C2OC4=C3C=C5C=CC(OC5=C4)(C)C)OC)C	420.5	5	1	3	57.2	5.5
2	Kanzonol H	Xiang-Sha-Liu-Jun-Zi-Tang	CC(=CCC1=C(C=CC(=C1O)C2CC3=C(C=C4C(=C3OC)CCC(O4)(C)C)OC2)O)C	424.5	5	2	4	68.2	5.8
2	Kanzonol Z	Xiang-Sha-Liu-Jun-Zi-Tang	CC(=CCC1=C(C=CC(=C1)C2C(C(=O)C3=C(O2)C4=C(C=C3)OC(C=C4)(C)C)O)O)C	406.5	5	2	3	76	4.8
2	Karenzu DK2	Xiang-Sha-Liu-Jun-Zi-Tang	C1=CC=C(C=C1)C(=O)CC(=O)C2=CC=CC=C2	224.25	2	0	4	34.1	3.1
2	L-	Xiang-Sha-Liu-Jun-Zi-Tang	C(CC(C(=O)O)N)CN=C(N)N	174.2	4	4	5	128	-4.2
2	L-()-23-Butanediol	Xiang-Sha-Liu-Jun-Zi-Tang	CC(C(C)O)O	90.12	2	2	1	40.5	-0.9
2	L-Adenosine	Xiang-Sha-Liu-Jun-Zi-Tang	C1=NC(=C2C(=N1)N(C=N2)C3C(C(C(O3)CO)O)O)N	267.24	8	4	2	140	-1.1
2	L-Ile	Xiang-Sha-Liu-Jun-Zi-Tang	CCC(C)C(C(=O)O)N	131.17	3	2	3	63.3	-1.7
2	L-Limonen	Xiang-Sha-Liu-Jun-Zi-Tang	CC1=CCC(CC1)C(=C)C	136.23	0	0	1	0	3.4
2	L-Lysin	Xiang-Sha-Liu-Jun-Zi-Tang	C(CCN)CC(C(=O)O)N	146.19	4	3	5	89.3	-3
2	L-Milchsaeure	Xiang-Sha-Liu-Jun-Zi-Tang	CC(C(=O)O)O	90.08	3	2	1	57.5	-0.7
2	L-Serin	Xiang-Sha-Liu-Jun-Zi-Tang	C(C(C(=O)O)N)O	105.09	4	3	2	83.6	-3.1
2	L-Valin	Xiang-Sha-Liu-Jun-Zi-Tang	CC(C)C(C(=O)O)N	117.15	3	2	2	63.3	-2.3
2	L-alpha-Palmitin	Xiang-Sha-Liu-Jun-Zi-Tang	CCCCCCCCCCCCCCCC(=O)OCC(CO)O	330.5	4	2	18	66.8	6.3
2	L-erythro-isocitric acid	Xiang-Sha-Liu-Jun-Zi-Tang	C(C(C(C(=O)O)O)C(=O)O)C(=O)O	192.12	7	4	5	132	-1.8
2	L-uridine	Xiang-Sha-Liu-Jun-Zi-Tang	C1=CN(C(=O)NC1=O)C2C(C(C(O2)CO)O)O	244.2	6	4	2	119	-2
2	LINALOOL (D)	Xiang-Sha-Liu-Jun-Zi-Tang	CC(=CCCC(C)(C=C)O)C	154.25	1	1	4	20.2	2.7
2	LPG	Xiang-Sha-Liu-Jun-Zi-Tang	CC(C(=O)O)N	89.09	3	2	1	63.3	-3
2	Leucinum	Xiang-Sha-Liu-Jun-Zi-Tang	CC(C)CC(C(=O)O)N	131.17	3	2	3	63.3	-1.5
2	Licoagrocarpin	Xiang-Sha-Liu-Jun-Zi-Tang	CC(=CCC1=C(C=CC2=C1OCC3C2OC4=C3C=CC(=C4)OC)O)C	338.4	4	1	3	47.9	4.5
2	Licoagroisoflavone	Xiang-Sha-Liu-Jun-Zi-Tang	CC(=C)C1CC2=C(O1)C=C3C(=C2O)C(=O)C(=CO3)C4=CC=C(C=C4)O	336.3	5	2	2	76	4.3
2	Licochalcone B	Xiang-Sha-Liu-Jun-Zi-Tang	COC1=C(C=CC(=C1O)O)C=CC(=O)C2=CC=C(C=C2)O	286.28	5	3	4	87	2.6
2	Licocoumarone	Xiang-Sha-Liu-Jun-Zi-Tang	CC(=CCC1=C(C2=C(C=C1O)OC(=C2)C3=C(C=C(C=C3)O)O)OC)C	340.4	5	3	4	83.1	4.8
2	Licoflavone	Xiang-Sha-Liu-Jun-Zi-Tang	CC(=CCC1=CC2=C(C=C1O)OC(=CC2=O)C3=CC=C(C=C3)O)C	322.4	4	2	3	66.8	5.2
2	Licoflavonol	Xiang-Sha-Liu-Jun-Zi-Tang	CC(=CCC1=C(C2=C(C=C1O)OC(=C(C2=O)O)C3=CC=C(C=C3)O)O)C	354.4	6	4	3	107	3.8
2	Licoisoflavone	Xiang-Sha-Liu-Jun-Zi-Tang	CC(=CCC1=C(C=CC(=C1O)C2=COC3=CC(=CC(=C3C2=O)O)O)O)C	354.4	6	4	3	107	4.2
2	Licoisoflavone B	Xiang-Sha-Liu-Jun-Zi-Tang	CC1(C=CC2=C(O1)C=CC(=C2O)C3=COC4=CC(=CC(=C4C3=O)O)O)C	352.3	6	3	1	96.2	3.6
2	Liconeolignan	Xiang-Sha-Liu-Jun-Zi-Tang	CC(=CCC1=C(C=CC(=C1)C2=C(C3=CC(=C(C=C3O2)OC)OC)O)O)C	354.4	5	2	5	72.1	5.1
2	Licorice glycoside A	Xiang-Sha-Liu-Jun-Zi-Tang	COC1=C(C=CC(=C1)C=CC(=O)OCC2(COC(C2O)OC3C(C(C(OC3OC4=CC=C(C=C4)C=CC(=O)C5=C(C=C(C=C5)O)O)CO)O)O)O)O	726.7	16	8	14	251	1.9
2	Licoricidin	Xiang-Sha-Liu-Jun-Zi-Tang	CC(=CCC1=C(C=CC(=C1O)C2CC3=C(C=C(C(=C3OC)CC=C(C)C)O)OC2)O)C	424.5	5	3	6	79.2	6.4
2	Licoricone	Xiang-Sha-Liu-Jun-Zi-Tang	CC(=CCC1=C(C=C(C(=C1OC)C2=COC3=C(C2=O)C=CC(=C3)O)O)OC)C	382.4	6	2	5	85.2	4.3
2	Licoriisoflavan A	Xiang-Sha-Liu-Jun-Zi-Tang	CC(=CCC1=C(C=CC(=C1O)C2CC3=C(C(=C(C=C3OC2)OC)CC=C(C)C)OC)O)C	438.6	5	2	7	68.2	6.8
2	Lignocerol	Xiang-Sha-Liu-Jun-Zi-Tang	CCCCCCCCCCCCCCCCCCCCCCCCO	354.7	1	1	22	20.2	11.6
2	Linoleic	Xiang-Sha-Liu-Jun-Zi-Tang	CCCCCC=CCC=CCCCCCCCC(=O)O	280.4	2	1	14	37.3	6.8
2	Liquiritin apioside	Xiang-Sha-Liu-Jun-Zi-Tang	C1C(OC2=C(C1=O)C=CC(=C2)O)C3=CC=C(C=C3)OC4C(C(C(C(O4)CO)O)O)OC5C(C(CO5)(CO)O)O	550.5	13	7	7	205	-0.8
2	Loxanol V	Xiang-Sha-Liu-Jun-Zi-Tang	CCCCCCCCCCCCCCO	214.39	1	1	12	20.2	6.2
2	Lupiwighteone	Xiang-Sha-Liu-Jun-Zi-Tang	CC(=CCC1=C2C(=C(C=C1O)O)C(=O)C(=CO2)C3=CC=C(C=C3)O)C	338.4	5	3	3	87	4.6
2	MAL	Xiang-Sha-Liu-Jun-Zi-Tang	C(C1C(C(C(C(O1)OC2C(OC(C(C2O)O)O)CO)O)O)O)O	342.3	11	8	4	190	-4.7
2	MAV	Xiang-Sha-Liu-Jun-Zi-Tang	C1(C(C(OC(C1O)O)C(=O)O)O)O	194.14	7	5	1	127	-2.3
2	METHYL LINOLEATE	Xiang-Sha-Liu-Jun-Zi-Tang	CCCCCC=CCC=CCCCCCCCC(=O)OC	294.5	2	0	15	26.3	6.9
2	METHYL PENTADECANOATE	Xiang-Sha-Liu-Jun-Zi-Tang	CCCCCCCCCCCCCCC(=O)OC	256.42	2	0	14	26.3	7.4
2	MLI	Xiang-Sha-Liu-Jun-Zi-Tang	C(C(=O)O)C(=O)O	104.06	4	2	2	74.6	-0.8
2	MLT	Xiang-Sha-Liu-Jun-Zi-Tang	C(C(C(=O)O)O)C(=O)O	134.09	5	3	3	94.8	-1.3
2	MRY	Xiang-Sha-Liu-Jun-Zi-Tang	C(C(C(CO)O)O)O	122.12	4	4	3	80.9	-2.3
2	MYS	Xiang-Sha-Liu-Jun-Zi-Tang	CCCCCCCCCCCCCCC	212.41	0	0	12	0	7.7
2	Mairin	Xiang-Sha-Liu-Jun-Zi-Tang	CC(=C)C1CCC2(C1C3CCC4C5(CCC(C(C5CCC4(C3(CC2)C)C)(C)C)O)C)C(=O)O	456.7	3	2	2	57.5	8.2
2	Malonylginsenoside Rc	Xiang-Sha-Liu-Jun-Zi-Tang	CC(=CCCC(C)(C1CCC2(C1C(CC3C2(CCC4C3(CCC(C4(C)C)OC5C(C(C(C(O5)CO)O)O)OC6C(C(C(C(O6)COC(=O)CC(=O)O)O)O)O)C)C)O)C)OC7C(C(C(C(O7)COC8C(C(C(O8)CO)O)O)O)O)O)C	1165.3	25	14	20	400	0.6
2	Malonylginsenoside Rd	Xiang-Sha-Liu-Jun-Zi-Tang	CC(=CCCC(C)(C1CCC2(C1C(CC3C2(CCC4C3(CCC(C4(C)C)OC5C(C(C(C(O5)CO)O)O)OC6C(C(C(C(O6)COC(=O)CC(=O)O)O)O)O)C)C)O)C)OC7C(C(C(C(O7)CO)O)O)O)C	1033.2	21	12	17	342	2.1
2	Malvic acid	Xiang-Sha-Liu-Jun-Zi-Tang	CCCCCCCCC1=C(C1)CCCCCCC(=O)O	280.4	2	1	14	37.3	6.2
2	Medicarpin	Xiang-Sha-Liu-Jun-Zi-Tang	COC1=CC2=C(C=C1)C3COC4=C(C3O2)C=CC(=C4)O	270.28	4	1	1	47.9	2.6
2	Methose	Xiang-Sha-Liu-Jun-Zi-Tang	C(C(C(C(C(=O)CO)O)O)O)O	180.16	6	5	5	118	-3.2
2	Methyl betulinate	Xiang-Sha-Liu-Jun-Zi-Tang	CC(=C)C1CCC2(C1C3CCC4C5(CCC(C(C5CCC4(C3(CC2)C)C)(C)C)O)C)C(=O)OC	470.7	3	1	3	46.5	8.5
2	Methyl margarate	Xiang-Sha-Liu-Jun-Zi-Tang	CCCCCCCCCCCCCCCCC(=O)OC	284.5	2	0	16	26.3	8.5
2	Methyl myristate	Xiang-Sha-Liu-Jun-Zi-Tang	CCCCCCCCCCCCCC(=O)OC	242.4	2	0	13	26.3	6.8
2	Methyl palmitelaidate	Xiang-Sha-Liu-Jun-Zi-Tang	CCCCCCC=CCCCCCCCC(=O)OC	268.4	2	0	14	26.3	6.5
2	Methyl stearate	Xiang-Sha-Liu-Jun-Zi-Tang	CCCCCCCCCCCCCCCCCC(=O)OC	298.5	2	0	17	26.3	9
2	Methyl tricosanoate	Xiang-Sha-Liu-Jun-Zi-Tang	CCCCCCCCCCCCCCCCCCCCCCC(=O)OC	368.6	2	0	22	26.3	11.7
2	Methylcyclopentane	Xiang-Sha-Liu-Jun-Zi-Tang	CC1CCCC1	84.16	0	0	0	0	3.4
2	Methylheptane	Xiang-Sha-Liu-Jun-Zi-Tang	CCCCCC(C)C	114.23	0	0	4	0	4.3
2	Methyllinolenate	Xiang-Sha-Liu-Jun-Zi-Tang	CCC=CCC=CCC=CCCCCCCCC(=O)OC	292.5	2	0	14	26.3	6.2
2	Methylpyrazine	Xiang-Sha-Liu-Jun-Zi-Tang	CC1=NC=CN=C1	94.11	2	0	0	25.8	0.2
2	Methylselenocysteine	Xiang-Sha-Liu-Jun-Zi-Tang	C[Se]CC(C(=O)O)N	182.98	3	2	6	63.32	-2.466
2	Mipax	Xiang-Sha-Liu-Jun-Zi-Tang	COC(=O)C1=CC=CC=C1C(=O)OC	194.18	4	0	4	52.6	1.6
2	Mnk	Xiang-Sha-Liu-Jun-Zi-Tang	CCCCCCCCCC(=O)C	170.29	1	0	8	17.1	4.1
2	Morusin	Xiang-Sha-Liu-Jun-Zi-Tang	CC(=CCC1=C(OC2=C(C1=O)C(=CC3=C2C=CC(O3)(C)C)O)C4=C(C=C(C=C4)O)O)C	420.5	6	3	3	96.2	5.5
2	Mycosinol	Xiang-Sha-Liu-Jun-Zi-Tang	CC#CC#CC=C1C=CC2(O1)C(C=CO2)O	214.22	3	1	1	38.7	1.6
2	N-(5-methylisoxazol-3-yl)acetamide	Xiang-Sha-Liu-Jun-Zi-Tang	CC1=CC(=NO1)NC(=O)C	140.14	3	1	1	55.1	0.3
2	N-Salicylidene-salicylamine	Xiang-Sha-Liu-Jun-Zi-Tang	C1=CC=C(C(=C1)CN=CC2=CC=CC=C2O)O	227.26	3	2	3	52.8	2.4
2	NN-Dimethyldecanamide	Xiang-Sha-Liu-Jun-Zi-Tang	CCCCCCCCCC(=O)N(C)C	199.33	1	0	8	20.3	4
2	Naphthol[12-b]furan-2(3H)-onedecahydro-6-hydroxy-5a-methyl-39-bis(methylene)-[3as-(3aalpha5abeta6beta9aalpha9bbeta)]	Xiang-Sha-Liu-Jun-Zi-Tang	CC12CCC3C(C1C(=C)CCC2O)OC(=O)C3=C	248.32	3	1	0	46.5	2
2	Narcissoside	Xiang-Sha-Liu-Jun-Zi-Tang	CC1C(C(C(C(O1)OCC2C(C(C(C(O2)OC3=C(OC4=CC(=CC(=C4C3=O)O)O)C5=CC(=C(C=C5)O)OC)O)O)O)O)O)O	624.5	16	9	7	255	-1
2	Neohexane	Xiang-Sha-Liu-Jun-Zi-Tang	CCC(C)(C)C	86.18	0	0	1	0	3
2	Neouralenol	Xiang-Sha-Liu-Jun-Zi-Tang	CC(=CCC1=C(C=CC(=C1O)O)C2=C(C(=O)C3=CC(=C(C=C3O2)O)O)O)C	370.4	7	5	3	127	3.5
2	Nepetin	Xiang-Sha-Liu-Jun-Zi-Tang	COC1=C(C2=C(C=C1O)OC(=CC2=O)C3=CC(=C(C=C3)O)O)O	316.26	7	4	2	116	1.4
2	Neral	Xiang-Sha-Liu-Jun-Zi-Tang	CC(=CCCC(=CC=O)C)C	152.23	1	0	4	17.1	3
2	Nerol	Xiang-Sha-Liu-Jun-Zi-Tang	CC(=CCCC(=CCO)C)C	154.25	1	1	4	20.2	2.9
2	Neryl acetate	Xiang-Sha-Liu-Jun-Zi-Tang	CC(=CCCC(=CCOC(=O)C)C)C	196.29	2	0	6	26.3	3.5
2	Nonacosanediol-68	Xiang-Sha-Liu-Jun-Zi-Tang	CCCCCCCCCCCCCCCCCCCCCC(CC(CCCCC)O)O	440.8	2	2	26	40.5	12.7
2	Nonadecene	Xiang-Sha-Liu-Jun-Zi-Tang	CCCCCCCCCCCCCCCCCC=C	266.5	0	0	16	0	10.6
2	Nonox D	Xiang-Sha-Liu-Jun-Zi-Tang	C1=CC=C(C=C1)NC2=CC3=CC=CC=C3C=C2	219.28	1	1	2	12	5.1
2	Norharman	Xiang-Sha-Liu-Jun-Zi-Tang	C1=CC=C2C(=C1)C3=C(N2)C=NC=C3	168.19	1	1	0	28.7	3.2
2	Nortangeretin	Xiang-Sha-Liu-Jun-Zi-Tang	C1=CC(=CC=C1C2=CC(=O)C3=C(C(=C(C(=C3O2)O)O)O)O)O	302.23	7	5	1	127	2
2	Notoginsenoside R6	Xiang-Sha-Liu-Jun-Zi-Tang	CC(=CCCC(C)(C1CCC2(C1C(CC3C2(CC(C4C3(CCC(C4(C)C)O)C)OC5C(C(C(C(O5)CO)O)O)O)C)O)C)OC6C(C(C(C(O6)COC7C(C(C(C(O7)CO)O)O)O)O)O)O)C	963.2	19	13	13	318	0.5
2	OCT	Xiang-Sha-Liu-Jun-Zi-Tang	CCCCCCCC	114.23	0	0	5	0	3.9
2	OMD	Xiang-Sha-Liu-Jun-Zi-Tang	C1=CC(=C(C=C1O)CC(=O)O)O	168.15	4	3	2	77.8	0.5
2	OYA	Xiang-Sha-Liu-Jun-Zi-Tang	CCCCCCCC=O	128.21	1	0	6	17.1	2.7
2	Octacosane	Xiang-Sha-Liu-Jun-Zi-Tang	CCCCCCCCCCCCCCCCCCCCCCCCCCCC	394.8	0	0	25	0	14.8
2	Octadiene	Xiang-Sha-Liu-Jun-Zi-Tang	CCCCC=CC=C	110.2	0	0	4	0	3.6
2	Octyl Acetate	Xiang-Sha-Liu-Jun-Zi-Tang	CCCCCCCCOC(=O)C	172.26	2	0	8	26.3	3.4
2	Octylene	Xiang-Sha-Liu-Jun-Zi-Tang	CCCCCCC=C	112.21	0	0	5	0	4.6
2	Odoratin	Xiang-Sha-Liu-Jun-Zi-Tang	COC1=C(C=C(C=C1)C2=COC3=CC(=C(C=C3C2=O)OC)O)O	314.29	6	2	3	85.2	2.4
2	Ononin	Xiang-Sha-Liu-Jun-Zi-Tang	COC1=CC=C(C=C1)C2=COC3=C(C2=O)C=CC(=C3)OC4C(C(C(C(O4)CO)O)O)O	430.4	9	4	5	135	1
2	PANGAMIC ACID	Xiang-Sha-Liu-Jun-Zi-Tang	CC(C)N(C(C)C)C(C(=O)OCC(C(C(C(C(=O)O)O)O)O)O)N(C(C)C)C(C)C	436.5	10	5	14	151	-1.6
2	PENTADECYLIC ACID	Xiang-Sha-Liu-Jun-Zi-Tang	CCCCCCCCCCCCCCC(=O)O	242.4	2	1	13	37.3	5.8
2	PENTYLFURAN	Xiang-Sha-Liu-Jun-Zi-Tang	CCCCCC1=CC=CO1	138.21	1	0	4	13.1	3.7
2	PEY	Xiang-Sha-Liu-Jun-Zi-Tang	C1=CC=C2C(=C1)C=CC3=CC=CC=C32	178.23	0	0	0	0	4.5
2	PHA	Xiang-Sha-Liu-Jun-Zi-Tang	C1=CC=C(C=C1)CC(C(=O)O)N	165.19	3	2	3	63.3	-1.5
2	Panaxadiol	Xiang-Sha-Liu-Jun-Zi-Tang	CC1(CCCC(O1)(C)C2CCC3(C2C(CC4C3(CCC5C4(CCC(C5(C)C)O)C)C)O)C)C	460.7	3	2	1	49.7	6.9
2	Panaxytriol	Xiang-Sha-Liu-Jun-Zi-Tang	CCCCCCCC(C(CC#CC#CC(C=C)O)O)O	278.4	3	3	10	60.7	3.5
2	Pancratistatin	Xiang-Sha-Liu-Jun-Zi-Tang	C1OC2=C(O1)C(=C3C(=C2)C4C(C(C(C(C4O)O)O)O)NC3=O)O	325.27	8	6	0	149	-1.6
2	Pandamine	Xiang-Sha-Liu-Jun-Zi-Tang	CCC(C)C(C(=O)NC1C(OC2=CC=C(C=C2)C(CNC(=O)C(NC1=O)CC3=CC=CC=C3)O)C(C)C)N(C)C	552.7	6	4	8	120	4
2	Pentadecanol	Xiang-Sha-Liu-Jun-Zi-Tang	CCCCCCCCCCCCCCCO	228.41	1	1	13	20.2	6.8
2	Pentadecene	Xiang-Sha-Liu-Jun-Zi-Tang	CCCCCCCCCCCCCC=C	210.4	0	0	12	0	8.4
2	Pentagalloylglucose	Xiang-Sha-Liu-Jun-Zi-Tang	C1=C(C=C(C(=C1O)O)O)C(=O)OCC2C(C(C(C(O2)OC(=O)C3=CC(=C(C(=C3)O)O)O)OC(=O)C4=CC(=C(C(=C4)O)O)O)OC(=O)C5=CC(=C(C(=C5)O)O)O)OC(=O)C6=CC(=C(C(=C6)O)O)O	940.7	26	15	16	444	3.6
2	Peruviol	Xiang-Sha-Liu-Jun-Zi-Tang	CC(=CCCC(=CCCC(C)(C=C)O)C)C	222.37	1	1	7	20.2	4.6
2	Phaseol	Xiang-Sha-Liu-Jun-Zi-Tang	CC(=CCC1=C(C=CC2=C1OC(=O)C3=C2OC4=C3C=CC(=C4)O)O)C	336.3	5	2	2	79.9	4.7
2	Phaseolinisoflavan	Xiang-Sha-Liu-Jun-Zi-Tang	CC1(C=CC2=C(O1)C=CC(=C2O)C3CC4=C(C=C(C=C4)O)OC3)C	324.4	4	2	1	58.9	3.9
2	Pinocembrin	Xiang-Sha-Liu-Jun-Zi-Tang	C1C(OC2=CC(=CC(=C2C1=O)O)O)C3=CC=CC=C3	256.25	4	2	1	66.8	2.7
2	Pisol	Xiang-Sha-Liu-Jun-Zi-Tang	CCCCCCCCCCCCO	186.33	1	1	10	20.2	5.1
2	Polymannose	Xiang-Sha-Liu-Jun-Zi-Tang	C(C(C(C(C(C=O)O)O)O)O)O	180.16	6	5	5	118	-2.9
2	Poricoic acid A	Xiang-Sha-Liu-Jun-Zi-Tang	CC(C)C(=C)CCC(C1C(CC2(C1(CC=C3C2=CCC(C3(C)CCC(=O)O)C(=C)C)C)C)O)C(=O)O	498.7	5	3	10	94.8	6.4
2	Poricoic acid B	Xiang-Sha-Liu-Jun-Zi-Tang	CC(=CCCC(C1C(CC2(C1(CC=C3C2=CCC(C3(C)CCC(=O)O)C(=C)C)C)C)O)C(=O)O)C	484.7	5	3	9	94.8	5.9
2	Prolinum	Xiang-Sha-Liu-Jun-Zi-Tang	C1CC(NC1)C(=O)O	115.13	3	2	1	49.3	-2.5
2	Prunetin	Xiang-Sha-Liu-Jun-Zi-Tang	COC1=CC(=C2C(=C1)OC=C(C2=O)C3=CC=C(C=C3)O)O	284.26	5	2	2	76	3
2	Psuedohypericin	Xiang-Sha-Liu-Jun-Zi-Tang	CC1=CC(=C2C3=C4C5=C(C(=CC(=C5C2=O)O)O)C6=C7C4=C8C(=C13)C(=CC(=C8C(=O)C7=C(C=C6O)O)O)CO)O	520.4	9	7	1	176	5.6
2	Quercetin der.	Xiang-Sha-Liu-Jun-Zi-Tang	COC1=C(C=CC(=C1)C2=C(C(=O)C3=C(C=C(C=C3O2)O)O)OC)O	330.29	7	3	3	105	2.8
2	Ramalic acid	Xiang-Sha-Liu-Jun-Zi-Tang	CC1=CC(=CC(=C1C(=O)O)O)OC(=O)C2=C(C(=C(C=C2C)OC)C)O	346.3	7	3	5	113	4.3
2	Rikacid SA	Xiang-Sha-Liu-Jun-Zi-Tang	C1CC(=O)OC1=O	100.07	3	0	0	43.4	-0.5
2	Sanchinoside C1	Xiang-Sha-Liu-Jun-Zi-Tang	CC(=CCCC(C)(C1CCC2(C1C(CC3C2(CC(C4C3(CCC(C4(C)C)O)C)OC5C(C(C(C(O5)CO)O)O)O)C)O)C)OC6C(C(C(C(O6)CO)O)O)O)C	801	14	10	10	239	2.7
2	Scopoletol	Xiang-Sha-Liu-Jun-Zi-Tang	COC1=C(C=C2C(=C1)C=CC(=O)O2)O	192.17	4	1	1	55.8	1.5
2	Semilicoisoflavone B	Xiang-Sha-Liu-Jun-Zi-Tang	CC1(C=CC2=C(O1)C(=CC(=C2)C3=COC4=CC(=CC(=C4C3=O)O)O)O)C	352.3	6	3	1	96.2	3.6
2	Sextone B	Xiang-Sha-Liu-Jun-Zi-Tang	CC1CCCCC1	98.19	0	0	0	0	3.6
2	Sigmoidin-B	Xiang-Sha-Liu-Jun-Zi-Tang	CC(=CCC1=C(C(=CC(=C1)C2CC(=O)C3=C(C=C(C=C3O2)O)O)O)O)C	356.4	6	4	3	107	4
2	Sitosteryl acetate	Xiang-Sha-Liu-Jun-Zi-Tang	CCC(CCC(C)C1CCC2C1(CCC3C2CC=C4C3(CCC(C4)OC(=O)C)C)C)C(C)C	456.7	2	0	8	26.3	9.9
2	Spantol	Xiang-Sha-Liu-Jun-Zi-Tang	C1=CC=C(C=C1)CCCOC(=O)N	179.22	2	1	5	52.3	2
2	Stearyl acetate	Xiang-Sha-Liu-Jun-Zi-Tang	CCCCCCCCCCCCCCCCCCOC(=O)C	312.5	2	0	18	26.3	8.8
2	Stigmasta-522-dien-3-beta-yl acetate	Xiang-Sha-Liu-Jun-Zi-Tang	CCC(C=CC(C)C1CCC2C1(CCC3C2CC=C4C3(CCC(C4)OC(=O)C)C)C)C(C)C	454.7	2	0	7	26.3	9.1
2	Sulcatone	Xiang-Sha-Liu-Jun-Zi-Tang	CC(=CCCC(=O)C)C	126.2	1	0	3	17.1	1.9
2	Syrigin	Xiang-Sha-Liu-Jun-Zi-Tang	COC1=CC(=CC(=C1OC2C(C(C(C(O2)CO)O)O)O)OC)C=CCO	372.4	9	5	7	138	-1.3
2	T-Muurolol	Xiang-Sha-Liu-Jun-Zi-Tang	CC1=CC2C(CCC(C2CC1)(C)O)C(C)C	222.37	1	1	1	20.2	3.3
2	TDA	Xiang-Sha-Liu-Jun-Zi-Tang	CCCCCCCCCCCCC(=O)O	214.34	2	1	11	37.3	4.7
2	TRIDECANONE	Xiang-Sha-Liu-Jun-Zi-Tang	CCCCCCCCCCCC(=O)C	198.34	1	0	10	17.1	5.2
2	Tereben	Xiang-Sha-Liu-Jun-Zi-Tang	CC1=CCC(=C(C)C)CC1	136.23	0	0	0	0	2.8
2	Terragon	Xiang-Sha-Liu-Jun-Zi-Tang	COC1=CC=C(C=C1)CC=C	148.2	1	0	3	9.2	3.4
2	Threonin	Xiang-Sha-Liu-Jun-Zi-Tang	CC(C(C(=O)O)N)O	119.12	4	3	2	83.6	-2.9
2	Trifolirhizin	Xiang-Sha-Liu-Jun-Zi-Tang	C1C2C(C3=C(O1)C=C(C=C3)OC4C(C(C(C(O4)CO)O)O)O)OC5=CC6=C(C=C25)OCO6	446.4	10	4	3	136	0.6
2	Trimethyl citrate	Xiang-Sha-Liu-Jun-Zi-Tang	COC(=O)CC(CC(=O)OC)(C(=O)OC)O	234.2	7	1	8	99.1	-1
2	Trochol	Xiang-Sha-Liu-Jun-Zi-Tang	CC(=C)C1CCC2(C1C3CCC4C5(CCC(C(C5CCC4(C3(CC2)C)C)(C)C)O)C)CO	442.7	2	2	2	40.5	8.3
2	Undecane 36-dimethyl	Xiang-Sha-Liu-Jun-Zi-Tang	CCCCCC(C)CCC(C)CC	184.36	0	0	8	0	6.7
2	Undecyl acetate	Xiang-Sha-Liu-Jun-Zi-Tang	CCCCCCCCCCCOC(=O)C	214.34	2	0	11	26.3	5
2	Undekansaeure	Xiang-Sha-Liu-Jun-Zi-Tang	CCCCCCCCCCC(=O)O	186.29	2	1	9	37.3	3.7
2	Uralene	Xiang-Sha-Liu-Jun-Zi-Tang	CC(=CCC1=CC(=C(C=C1C2=C(C(=O)C3=C(O2)C=CC(=C3O)O)OC)O)O)C	384.4	7	4	4	116	4.4
2	Uralenol	Xiang-Sha-Liu-Jun-Zi-Tang	CC(=CCC1=C(C(=CC(=C1)C2=C(C(=O)C3=C(C=C(C=C3O2)O)O)O)O)O)C	370.4	7	5	3	127	3.5
2	Uralenol-3-methylether	Xiang-Sha-Liu-Jun-Zi-Tang	CC(=CCC1=C(C(=CC(=C1)C2=C(C(=O)C3=C(C=C(C=C3O2)O)O)OC)O)O)C	384.4	7	4	4	116	4.4
2	Vestitol	Xiang-Sha-Liu-Jun-Zi-Tang	COC1=CC(=C(C=C1)C2CC3=C(C=C(C=C3)O)OC2)O	272.29	4	2	2	58.9	2.9
2	Vicenin-2	Xiang-Sha-Liu-Jun-Zi-Tang	C1=CC(=CC=C1C2=CC(=O)C3=C(C(=C(C(=C3O2)C4C(C(C(C(O4)CO)O)O)O)O)C5C(C(C(C(O5)CO)O)O)O)O)O	594.5	15	11	5	267	-2.3
2	Vulgarin	Xiang-Sha-Liu-Jun-Zi-Tang	CC1C2CCC3(C(C2OC1=O)C(C=CC3=O)(C)O)C	264.32	4	1	0	63.6	1.2
2	WLN: 4OVR	Xiang-Sha-Liu-Jun-Zi-Tang	CCCCOC(=O)C1=CC=CC=C1	178.23	2	0	5	26.3	3.8
2	WLN: Q1R	Xiang-Sha-Liu-Jun-Zi-Tang	C1=CC=C(C=C1)CO	108.14	1	1	1	20.2	1.1
2	WLN: Q5Q	Xiang-Sha-Liu-Jun-Zi-Tang	C(CCO)CCO	104.15	2	2	4	40.5	-0.1
2	WLN: VH6	Xiang-Sha-Liu-Jun-Zi-Tang	CCCCCCC=O	114.19	1	0	5	17.1	2.3
2	WLN: VHR	Xiang-Sha-Liu-Jun-Zi-Tang	C1=CC=C(C=C1)C=O	106.12	1	0	1	17.1	1.5
2	Xambioona	Xiang-Sha-Liu-Jun-Zi-Tang	CC1(C=CC2=C(O1)C=CC(=C2)C3CC(=O)C4=C(O3)C5=C(C=C4)OC(C=C5)(C)C)C	388.5	4	0	1	44.8	4.8
2	Yinyanghuo D	Xiang-Sha-Liu-Jun-Zi-Tang	CC(=CCC1=C(C=CC(=C1)C2=CC(=O)C3=C(C=C(C=C3O2)O)O)O)C	338.4	5	3	3	87	3.7
2	ZINC00388662	Xiang-Sha-Liu-Jun-Zi-Tang	CC(=O)OC1CC2CCC1(C2(C)C)C	196.29	2	0	2	26.3	3.3
2	ZINC01609418	Xiang-Sha-Liu-Jun-Zi-Tang	CC1=CCC(CC1)C(C)(CCC=C(C)C)O	222.37	1	1	4	20.2	3.8
2	ZINC02040970	Xiang-Sha-Liu-Jun-Zi-Tang	CC(=CCCC(=CCCC(C)(C=C)O)C)C	222.37	1	1	7	20.2	4.6
2	ZINC04026824	Xiang-Sha-Liu-Jun-Zi-Tang	CC1CCC2C13CC(C2(C)C)C(=C)C(C3)O	220.35	1	1	0	20.2	3.6
2	Zingiberene	Xiang-Sha-Liu-Jun-Zi-Tang	CC1=CCC(C=C1)C(C)CCC=C(C)C	204.35	0	0	4	0	5.2
2	[(1S)-endo]-(-)-Borneol	Xiang-Sha-Liu-Jun-Zi-Tang	CC1(C2CCC1(C(C2)O)C)C	154.25	1	1	0	20.2	2.7
2	[(3R)-37-dimethyloct-6-enyl] butanoate	Xiang-Sha-Liu-Jun-Zi-Tang	CCCC(=O)OCCC(C)CCC=C(C)C	226.35	2	0	9	26.3	4.6
2	[(3R)-37-dimethylocta-16-dien-3-yl] acetate	Xiang-Sha-Liu-Jun-Zi-Tang	CC(=CCCC(C)(C=C)OC(=O)C)C	196.29	2	0	6	26.3	3.3
2	[(3S)-37-dimethylocta-16-dien-3-yl] acetate	Xiang-Sha-Liu-Jun-Zi-Tang	CC(=CCCC(C)(C=C)OC(=O)C)C	196.29	2	0	6	26.3	3.3
2	[(3S4R5R)-5-[[(2R3S4S5R6S)-6-(2-acetyl-5-methoxyphenoxy)-345-trihydroxyoxan-2-yl]methoxy]-34-dihydroxyoxolan-3-yl]methyl 345-trihydroxybenzoate	Xiang-Sha-Liu-Jun-Zi-Tang	CC(=O)C1=C(C=C(C=C1)OC)OC2C(C(C(C(O2)COC3C(C(CO3)(COC(=O)C4=CC(=C(C(=C4)O)O)O)O)O)O)O)O	612.5	16	8	11	251	-1.7
2	[5]-gingerol	Xiang-Sha-Liu-Jun-Zi-Tang	CCCCC(CC(=O)CCC1=CC(=C(C=C1)O)OC)O	280.36	4	2	9	66.8	1.9
2	acetic acid	Xiang-Sha-Liu-Jun-Zi-Tang	CC(=O)O	60.05	2	1	0	37.3	-0.2
2	adenine	Xiang-Sha-Liu-Jun-Zi-Tang	C1=NC2=NC=NC(=C2N1)N	135.13	4	2	0	80.5	-0.1
2	adenosine	Xiang-Sha-Liu-Jun-Zi-Tang	C1=NC(=C2C(=N1)N(C=N2)C3C(C(C(O3)CO)O)O)N	267.24	8	4	2	140	-1.1
2	agarospirol	Xiang-Sha-Liu-Jun-Zi-Tang	CC1CCC=C(C12CCC(C2)C(C)(C)O)C	222.37	1	1	1	20.2	3.7
2	alexandrin	Xiang-Sha-Liu-Jun-Zi-Tang	CCC(CCC(C)C1CCC2C1(CCC3C2CC=C4C3(CCC(C4)OC5C(C(C(C(O5)CO)O)O)O)C)C)C(C)C	576.8	6	4	9	99.4	7.7
2	alloaromadedrene	Xiang-Sha-Liu-Jun-Zi-Tang	CC1CCC2C1C3C(C3(C)C)CCC2=C	204.35	0	0	0	0	4.7
2	alpha-Cubebene	Xiang-Sha-Liu-Jun-Zi-Tang	CC1CCC(C2C13C2C(=CC3)C)C(C)C	204.35	0	0	1	0	4.5
2	alpha-Curcumene	Xiang-Sha-Liu-Jun-Zi-Tang	CC1=CC=C(C=C1)C(C)CCC=C(C)C	202.33	0	0	4	0	5.4
2	alpha-Farnesene	Xiang-Sha-Liu-Jun-Zi-Tang	CC(=CCCC(=CCC=C(C)C=C)C)C	204.35	0	0	6	0	6.1
2	alpha-Ocimene	Xiang-Sha-Liu-Jun-Zi-Tang	CC(=C)CCC=C(C)C=C	136.23	0	0	4	0	4.3
2	alpha-Sinensal	Xiang-Sha-Liu-Jun-Zi-Tang	CC(=CCC=C(C)C=C)CCC=C(C)C=O	218.33	1	0	7	17.1	4.8
2	alpha-Thymidine	Xiang-Sha-Liu-Jun-Zi-Tang	CC1=CN(C(=O)NC1=O)C2CC(C(O2)CO)O	242.23	5	3	2	99.1	-1.2
2	alpha-amyrin	Xiang-Sha-Liu-Jun-Zi-Tang	CC1CCC2(CCC3(C(=CCC4C3(CCC5C4(CCC(C5(C)C)O)C)C)C2C1C)C)C	426.7	1	1	0	20.2	9
2	alpha-cadinol	Xiang-Sha-Liu-Jun-Zi-Tang	CC1=CC2C(CCC(C2CC1)(C)O)C(C)C	222.37	1	1	1	20.2	3.3
2	alpha-gurjunene	Xiang-Sha-Liu-Jun-Zi-Tang	CC1CCC2C(C2(C)C)C3=C(CCC13)C	204.35	0	0	0	0	4.1
2	alpha-humulene	Xiang-Sha-Liu-Jun-Zi-Tang	CC1=CCC(C=CCC(=CCC1)C)(C)C	204.35	0	0	0	0	4.5
2	alpha-longipinene	Xiang-Sha-Liu-Jun-Zi-Tang	CC1=CCC2C3C1C2(CCCC3(C)C)C	204.35	0	0	0	0	4.6
2	alpha-muurolene	Xiang-Sha-Liu-Jun-Zi-Tang	CC1=CC2C(CC1)C(=CCC2C(C)C)C	204.35	0	0	1	0	4.1
2	alpha-santalene	Xiang-Sha-Liu-Jun-Zi-Tang	CC(=CCCC1(C2CC3C1(C3C2)C)C)C	204.35	0	0	3	0	5.2
2	alpha-terpinene	Xiang-Sha-Liu-Jun-Zi-Tang	CC1=CC=C(CC1)C(C)C	136.23	0	0	1	0	2.8
2	amomumoside_qt	Xiang-Sha-Liu-Jun-Zi-Tang	CC1(C2CC(C1(CC2O)C)O)C	170.25	2	2	0	40.5	1.4
2	anethole	Xiang-Sha-Liu-Jun-Zi-Tang	CC=CC1=CC=C(C=C1)OC	148.2	1	0	2	9.2	3.3
2	anisaldehyde	Xiang-Sha-Liu-Jun-Zi-Tang	COC1=CC=C(C=C1)C=O	136.15	2	0	2	26.3	1.8
2	apioglycyrrhizin	Xiang-Sha-Liu-Jun-Zi-Tang	CC1(C2CCC3(C(C2(CCC1OC4C(C(C(C(O4)C(=O)O)O)O)OC5C(C(CO5)(CO)O)O)C)C(=O)C=C6C3(CCC7(C6CC(CC7)(C)C(=O)O)C)C)C)C	778.9	14	7	7	230	3.9
2	apioglycyrrhizin_qt	Xiang-Sha-Liu-Jun-Zi-Tang	CC1(C2CCC3(C(C2(CCC1O)C)C(=O)C=C4C3(CCC5(C4CC(CC5)(C)C(=O)O)C)C)C)C	470.7	4	2	1	74.6	6.4
2	arachidonate	Xiang-Sha-Liu-Jun-Zi-Tang	CCCCCC=CCC=CCC=CCC=CCCCC(=O)[O-]	303.5	2	0	13	40.1	6.9
2	aromadendrene	Xiang-Sha-Liu-Jun-Zi-Tang	CC1CCC2C1C3C(C3(C)C)CCC2=C	204.35	0	0	0	0	4.7
2	atractylenolide i	Xiang-Sha-Liu-Jun-Zi-Tang	CC1=C2CC3C(=C)CCCC3(C=C2OC1=O)C	230.3	2	0	0	26.3	3
2	atractylenolide ii	Xiang-Sha-Liu-Jun-Zi-Tang	CC1=C2CC3C(=C)CCCC3(CC2OC1=O)C	232.32	2	0	0	26.3	2.9
2	atractylenolide iii	Xiang-Sha-Liu-Jun-Zi-Tang	CC1=C2CC3C(=C)CCCC3(CC2(OC1=O)O)C	248.32	3	1	0	46.5	2.1
2	atractylone	Xiang-Sha-Liu-Jun-Zi-Tang	CC1=COC2=C1CC3C(=C)CCCC3(C2)C	216.32	1	0	0	13.1	4
2	baicalein	Xiang-Sha-Liu-Jun-Zi-Tang	C1=CC=C(C=C1)C2=CC(=O)C3=C(O2)C=C(C(=C3O)O)O	270.24	5	3	1	87	1.7
2	beta-Citronellol	Xiang-Sha-Liu-Jun-Zi-Tang	CC(CCC=C(C)C)CCO	156.26	1	1	5	20.2	3.2
2	beta-D-Ribofuranoside xanthine-9	Xiang-Sha-Liu-Jun-Zi-Tang	C1=NC2=C(N1C3C(C(C(O3)CO)O)O)NC(=O)NC2=O	284.23	7	5	2	146	-2.4
2	beta-Eudesmol	Xiang-Sha-Liu-Jun-Zi-Tang	CC12CCCC(=C)C1CC(CC2)C(C)(C)O	222.37	1	1	1	20.2	3.7
2	beta-Glycyrrhetinic acid	Xiang-Sha-Liu-Jun-Zi-Tang	CC1(C2CCC3(C(C2(CCC1O)C)C(=O)C=C4C3(CCC5(C4CC(CC5)(C)C(=O)O)C)C)C)C	470.7	4	2	1	74.6	6.4
2	beta-Humulene	Xiang-Sha-Liu-Jun-Zi-Tang	CC1=CCC(C=CCC(=C)CCC1)(C)C	204.35	0	0	0	0	4.8
2	beta-Ionone	Xiang-Sha-Liu-Jun-Zi-Tang	CC1=C(C(CCC1)(C)C)C=CC(=O)C	192.3	1	0	2	17.1	2.9
2	beta-Rhodinol	Xiang-Sha-Liu-Jun-Zi-Tang	CC(CCC=C(C)C)CCO	156.26	1	1	5	20.2	3.2
2	beta-Terpinene	Xiang-Sha-Liu-Jun-Zi-Tang	CC(C)C1=CCC(=C)CC1	136.23	0	0	1	0	2.8
2	beta-amyrin acetate	Xiang-Sha-Liu-Jun-Zi-Tang	CC(=O)OC1CCC2(C(C1(C)C)CCC3(C2CC=C4C3(CCC5(C4CC(CC5)(C)C)C)C)C)C	468.8	2	0	2	26.3	9.7
2	beta-bisabolene	Xiang-Sha-Liu-Jun-Zi-Tang	CC1=CCC(CC1)C(=C)CCC=C(C)C	204.35	0	0	4	0	5.2
2	beta-calacorene	Xiang-Sha-Liu-Jun-Zi-Tang	CC1=CC2=C(C=C1)C(=C)CCC2C(C)C	200.32	0	0	1	0	4.6
2	beta-caryophyllene	Xiang-Sha-Liu-Jun-Zi-Tang	CC1=CCCC(=C)C2CC(C2CC1)(C)C	204.35	0	0	0	0	4.4
2	beta-elemene	Xiang-Sha-Liu-Jun-Zi-Tang	CC(=C)C1CCC(C(C1)C(=C)C)(C)C=C	204.35	0	0	3	0	6.1
2	beta-santalene	Xiang-Sha-Liu-Jun-Zi-Tang	CC(=CCCC1(C2CCC(C2)C1=C)C)C	204.35	0	0	3	0	5.3
2	beta-santalol	Xiang-Sha-Liu-Jun-Zi-Tang	CC(=CCCC1(C2CCC(C2)C1=C)C)CO	220.35	1	1	4	20.2	4
2	beta-seisquiphellandrene	Xiang-Sha-Liu-Jun-Zi-Tang	CC(CCC=C(C)C)C1CCC(=C)C=C1	204.35	0	0	4	0	5.4
2	beta-selinene	Xiang-Sha-Liu-Jun-Zi-Tang	CC(=C)C1CCC2(CCCC(=C)C2C1)C	204.35	0	0	1	0	5.4
2	beta-sesquiphellandrene	Xiang-Sha-Liu-Jun-Zi-Tang	CC(CCC=C(C)C)C1CCC(=C)C=C1	204.35	0	0	4	0	5.4
2	beta-terpineol	Xiang-Sha-Liu-Jun-Zi-Tang	CC(=C)C1CCC(CC1)(C)O	154.25	1	1	1	20.2	2.5
2	biatractylolide	Xiang-Sha-Liu-Jun-Zi-Tang	CC1=C2CC3C(=C)CCCC3(CC2(OC1=O)C45CC6(CCCC(=C)C6CC4=C(C(=O)O5)C)C)C	462.6	4	0	1	52.6	5.1
2	bicyclogermacrene	Xiang-Sha-Liu-Jun-Zi-Tang	CC1=CCCC(=CC2C(C2(C)C)CC1)C	204.35	0	0	0	0	4.1
2	butylated hydroxytoluene	Xiang-Sha-Liu-Jun-Zi-Tang	CC1=CC(=C(C(=C1)C(C)(C)C)O)C(C)(C)C	220.35	1	1	2	20.2	5.3
2	caffeic acid	Xiang-Sha-Liu-Jun-Zi-Tang	C1=CC(=C(C=C1C=CC(=O)O)O)O	180.16	4	3	2	77.8	1.2
2	calacorene	Xiang-Sha-Liu-Jun-Zi-Tang	CC1=CCC(C2=C1C=CC(=C2)C)C(C)C	200.32	0	0	1	0	4.4
2	calarene	Xiang-Sha-Liu-Jun-Zi-Tang	CC1CCC=C2C1(C3C(C3(C)C)CC2)C	204.35	0	0	0	0	4.7
2	campesterol	Xiang-Sha-Liu-Jun-Zi-Tang	CC(C)C(C)CCC(C)C1CCC2C1(CCC3C2CC=C4C3(CCC(C4)O)C)C	400.7	1	1	5	20.2	8.8
2	camphorene	Xiang-Sha-Liu-Jun-Zi-Tang	CC(=CCCC1=CCC(CC1)C(=C)CCC=C(C)C)C	272.5	0	0	7	0	7.1
2	caprylic acid	Xiang-Sha-Liu-Jun-Zi-Tang	CCCCCCCC(=O)O	144.21	2	1	6	37.3	3
2	catechol	Xiang-Sha-Liu-Jun-Zi-Tang	C1=CC=C(C(=C1)O)O	110.11	2	2	0	40.5	0.9
2	chlorogenicacid	Xiang-Sha-Liu-Jun-Zi-Tang	C1C(C(C(CC1(C(=O)O)O)OC(=O)C=CC2=CC(=C(C=C2)O)O)O)O	354.31	9	6	5	165	-0.4
2	choline	Xiang-Sha-Liu-Jun-Zi-Tang	C[N+](C)(C)CCO	104.17	1	1	2	20.2	-0.4
2	cinnamaldehyde	Xiang-Sha-Liu-Jun-Zi-Tang	C1=CC=C(C=C1)C=CC=O	132.16	1	0	2	17.1	1.9
2	cis-26-Dimethyl-26-octadiene	Xiang-Sha-Liu-Jun-Zi-Tang	CC=C(C)CCC=C(C)C	138.25	0	0	3	0	4.1
2	cis-9-Hexadecenal	Xiang-Sha-Liu-Jun-Zi-Tang	CCCCCCC=CCCCCCCCC=O	238.41	1	0	13	17.1	6.1
2	cis-Carveol	Xiang-Sha-Liu-Jun-Zi-Tang	CC1=CCC(CC1O)C(=C)C	152.23	1	1	1	20.2	2.1
2	cis-Widdrol alpha-epoxide	Xiang-Sha-Liu-Jun-Zi-Tang	CC1(CCCC2(C13C(O3)CC(CC2)(C)O)C)C	238.37	2	1	0	32.8	3.1
2	cis-beta-Ocimene	Xiang-Sha-Liu-Jun-Zi-Tang	CC(=CCC=C(C)C=C)C	136.23	0	0	3	0	4.3
2	cis-isoascaridole	Xiang-Sha-Liu-Jun-Zi-Tang	CC(C)C12CCC(C=C1)(OO2)C	168.23	2	0	1	18.5	2.3
2	cis-p-Coumarate	Xiang-Sha-Liu-Jun-Zi-Tang	C1=CC(=CC=C1C=CC(=O)O)O	164.16	3	2	2	57.5	1.5
2	citral	Xiang-Sha-Liu-Jun-Zi-Tang	CC(=CCCC(=CC=O)C)C	152.23	1	0	4	17.1	3
2	coniferin	Xiang-Sha-Liu-Jun-Zi-Tang	COC1=C(C=CC(=C1)C=CCO)OC2C(C(C(C(O2)CO)O)O)O	342.34	8	5	6	129	-1.3
2	costuslactone	Xiang-Sha-Liu-Jun-Zi-Tang	CC1CCC2C(C(=O)OC2C3C1CCC3C)C	236.35	2	0	0	26.3	4.4
2	cubenol	Xiang-Sha-Liu-Jun-Zi-Tang	CC1CCC(C2C1(CCC(=C2)C)O)C(C)C	222.37	1	1	1	20.2	3.7
2	cuparene	Xiang-Sha-Liu-Jun-Zi-Tang	CC1=CC=C(C=C1)C2(CCCC2(C)C)C	202.33	0	0	1	0	5.5
2	cyclo-(leu-tyr)	Xiang-Sha-Liu-Jun-Zi-Tang	CC(C)CC1C(=O)NC(C(=O)N1)CC2=CC=C(C=C2)O	276.33	3	3	4	78.4	2
2	cyclo-(val-tyr)	Xiang-Sha-Liu-Jun-Zi-Tang	CC(C)C1C(=O)NC(C(=O)N1)CC2=CC=C(C=C2)O	262.3	3	3	3	78.4	1.7
2	cyclosativene	Xiang-Sha-Liu-Jun-Zi-Tang	CC(C)C1CCC2(C3C1C4C2(C4C3)C)C	204.35	0	0	1	0	4.9
2	cynaropicrin	Xiang-Sha-Liu-Jun-Zi-Tang	C=C1CC(C2C(C3C1CC(C3=C)O)OC(=O)C2=C)OC(=O)C(=C)CO	346.4	6	2	4	93.1	0.6
2	cyperene	Xiang-Sha-Liu-Jun-Zi-Tang	CC1CCC2CC3=C(CCC13C2(C)C)C	204.35	0	0	0	0	4.3
2	d-limonene	Xiang-Sha-Liu-Jun-Zi-Tang	CC1=CCC(CC1)C(=C)C	136.23	0	0	1	0	3.4
2	darutoside	Xiang-Sha-Liu-Jun-Zi-Tang	CC1CC2C(C(CCC2(C3C1=CC(CC3)(C)C(CO)O)C)OC4C(C(C(C(O4)CO)O)O)O)C	484.6	8	6	5	140	1.5
2	dehydroeburicoic acid	Xiang-Sha-Liu-Jun-Zi-Tang	CC(C)C(=C)CCC(C1CCC2(C1(CC=C3C2=CCC4C3(CCC(C4(C)C)O)C)C)C)C(=O)O	468.7	3	2	6	57.5	7.7
2	delta-cadinene	Xiang-Sha-Liu-Jun-Zi-Tang	CC1=CC2C(CCC(=C2CC1)C)C(C)C	204.35	0	0	1	0	3.8
2	delta-elemene	Xiang-Sha-Liu-Jun-Zi-Tang	CC(C)C1=CC(C(CC1)(C)C=C)C(=C)C	204.35	0	0	3	0	5.3
2	delta-selinene	Xiang-Sha-Liu-Jun-Zi-Tang	CC1=C2C=C(CCC2(CCC1)C)C(C)C	204.35	0	0	1	0	4.3
2	deoxyharringtonine	Xiang-Sha-Liu-Jun-Zi-Tang	CC(C)CCC(CC(=O)OC)(C(=O)OC1C2C3=CC4=C(C=C3CCN5C2(CCC5)C=C1OC)OCO4)O	515.6	9	1	10	104	1.9
2	dihydrocostus lactone	Xiang-Sha-Liu-Jun-Zi-Tang	CC1C2CCC(=CCCC(=CC2OC1=O)C)C	234.33	2	0	0	26.3	2.9
2	dodec-2-enal	Xiang-Sha-Liu-Jun-Zi-Tang	CCCCCCCCCC=CC=O	182.3	1	0	9	17.1	4.8
2	echinatin	Xiang-Sha-Liu-Jun-Zi-Tang	COC1=C(C=CC(=C1)O)C=CC(=O)C2=CC=C(C=C2)O	270.28	4	2	4	66.8	3
2	elemicin	Xiang-Sha-Liu-Jun-Zi-Tang	COC1=CC(=CC(=C1OC)OC)CC=C	208.25	3	0	5	27.7	2.5
2	elemol	Xiang-Sha-Liu-Jun-Zi-Tang	CC(=C)C1CC(CCC1(C)C=C)C(C)(C)O	222.37	1	1	3	20.2	4.4
2	epsilon-Cadinene	Xiang-Sha-Liu-Jun-Zi-Tang	CC(C)C1CCC(=C)C2C1CC(=C)CC2	204.35	0	0	1	0	4.5
2	ergosta-722E-dien-3beta-ol	Xiang-Sha-Liu-Jun-Zi-Tang	CC(C)C(C)C=CC(C)C1CCC2C1(CCC3C2=CCC4C3(CCC(C4)O)C)C	398.7	1	1	4	20.2	7.8
2	ergosterol	Xiang-Sha-Liu-Jun-Zi-Tang	CC(C)C(C)C=CC(C)C1CCC2C1(CCC3C2=CC=C4C3(CCC(C4)O)C)C	396.6	1	1	4	20.2	7.4
2	eudesma-511(13)-dien-812-olide	Xiang-Sha-Liu-Jun-Zi-Tang	CC1CCCC2(C1=CC3C(C2)OC(=O)C3=C)C	232.32	2	0	0	26.3	3.7
2	eugenol	Xiang-Sha-Liu-Jun-Zi-Tang	COC1=C(C=CC(=C1)CC=C)O	164.2	2	1	3	29.5	2
2	farnesane	Xiang-Sha-Liu-Jun-Zi-Tang	CCC(C)CCCC(C)CCCC(C)C	212.41	0	0	9	0	7.5
2	formononetin	Xiang-Sha-Liu-Jun-Zi-Tang	COC1=CC=C(C=C1)C2=COC3=C(C2=O)C=CC(=C3)O	268.26	4	1	2	55.8	2.8
2	gadelaidic acid	Xiang-Sha-Liu-Jun-Zi-Tang	CCCCCCCCCCC=CCCCCCCCC(=O)O	310.5	2	1	17	37.3	7.6
2	gamma-Terpinyl acetate	Xiang-Sha-Liu-Jun-Zi-Tang	CC(=C1CCC(CC1)(C)OC(=O)C)C	196.29	2	0	2	26.3	2.7
2	gamma-aminobutyric acid	Xiang-Sha-Liu-Jun-Zi-Tang	C(CC(=O)O)CN	103.12	3	2	3	63.3	-3.2
2	gamma-elemene	Xiang-Sha-Liu-Jun-Zi-Tang	CC(=C1CCC(C(C1)C(=C)C)(C)C=C)C	204.35	0	0	2	0	5.4
2	gamma-gurjunene	Xiang-Sha-Liu-Jun-Zi-Tang	CC1CCC(C=C2C1CCC2C)C(=C)C	204.35	0	0	1	0	5.3
2	gamma-selinene	Xiang-Sha-Liu-Jun-Zi-Tang	CC(=C1CCC2(CCCC(=C)C2C1)C)C	204.35	0	0	0	0	4.7
2	gamma-terpinene	Xiang-Sha-Liu-Jun-Zi-Tang	CC1=CCC(=CC1)C(C)C	136.23	0	0	1	0	2.8
2	gancaonin T	Xiang-Sha-Liu-Jun-Zi-Tang	CC(=CCC1=C(C2=C(C=C1O)OC(C(C2)O)(C)C)CCC3=CC(=C(C=C3)O)O)C	398.5	5	4	5	90.2	5
2	geraniol	Xiang-Sha-Liu-Jun-Zi-Tang	CC(=CCCC(=CCO)C)C	154.25	1	1	4	20.2	2.9
2	geranyl acetate	Xiang-Sha-Liu-Jun-Zi-Tang	CC(=CCCC(=CCOC(=O)C)C)C	196.29	2	0	6	26.3	3.5
2	germacrene	Xiang-Sha-Liu-Jun-Zi-Tang	CC1=CCCC(=CCC(CC1)C(=C)C)C	204.35	0	0	1	0	4.7
2	gingerglycolipid)A	Xiang-Sha-Liu-Jun-Zi-Tang	CCC=CCC=CCC=CCCCCCCCC(=O)OCC(COC1C(C(C(C(O1)COC2C(C(C(C(O2)CO)O)O)O)O)O)O)O	676.8	14	8	23	225	1.2
2	ginsenoside La	Xiang-Sha-Liu-Jun-Zi-Tang	CC(=CC1CC(C2CCC3(C2C(O1)CC4C3(CCC5C4(CCC(C5(C)C)(C)OC6C(C(C(C(O6)CO)O)O)O)C)C)C)OC7C(C(C(C(O7)CO)O)O)O)C	783	13	8	7	208	3.9
2	ginsenoside Rb1	Xiang-Sha-Liu-Jun-Zi-Tang	CC(=CCCC(C)(C1CCC2(C1C(CC3C2(CCC4C3(CCC(C4(C)C)OC5C(C(C(C(O5)CO)O)O)OC6C(C(C(C(O6)CO)O)O)O)C)C)O)C)OC7C(C(C(C(O7)COC8C(C(C(C(O8)CO)O)O)O)O)O)O)C	1109.3	23	15	16	377	0.3
2	ginsenoside Rg5	Xiang-Sha-Liu-Jun-Zi-Tang	CC(=CCC=C(C)C1CCC2(C1C(CC3C2(CCC4C3(CCC(C4(C)C)OC5C(C(C(C(O5)CO)O)O)OC6C(C(C(C(O6)CO)O)O)O)C)C)O)C)C	767	12	8	9	199	5.4
2	ginsenoside Ro	Xiang-Sha-Liu-Jun-Zi-Tang	CC1(CCC2(CCC3(C(=CCC4C3(CCC5C4(CCC(C5(C)C)OC6C(C(C(C(O6)C(=O)O)O)O)OC7C(C(C(C(O7)CO)O)O)O)C)C)C2C1)C)C(=O)OC8C(C(C(C(O8)CO)O)O)O)C	957.1	19	11	10	312	2.7
2	ginsenoside Ro_qt	Xiang-Sha-Liu-Jun-Zi-Tang	CC1(CCC2(CCC3(C(=CCC4C3(CCC5C4(CCC(C5(C)C)O)C)C)C2C1)C)C(=O)O)C	456.7	3	2	1	57.5	7.5
2	ginsenoside rf	Xiang-Sha-Liu-Jun-Zi-Tang	CC(=CCCC(C)(C1CCC2(C1C(CC3C2(CC(C4C3(CCC(C4(C)C)O)C)OC5C(C(C(C(O5)CO)O)O)OC6C(C(C(C(O6)CO)O)O)O)C)O)C)O)C	801	14	10	10	239	2.7
2	ginsenoside rh2	Xiang-Sha-Liu-Jun-Zi-Tang	CC(=CCCC(C)(C1CCC2(C1C(CC3C2(CCC4C3(CCC(C4(C)C)OC5C(C(C(C(O5)CO)O)O)O)C)C)O)C)O)C	622.9	8	6	7	140	5.6
2	ginsenoside-Rb2	Xiang-Sha-Liu-Jun-Zi-Tang	CC(=CCCC(C)(C1CCC2(C1C(CC3C2(CCC4C3(CCC(C4(C)C)OC5C(C(C(C(O5)CO)O)O)OC6C(C(C(C(O6)CO)O)O)O)C)C)O)C)OC7C(C(C(C(O7)COC8C(C(C(CO8)O)O)O)O)O)O)C	1079.3	22	14	15	357	0.3
2	ginsenoside-Rc	Xiang-Sha-Liu-Jun-Zi-Tang	CC(=CCCC(C)(C1CCC2(C1C(CC3C2(CCC4C3(CCC(C4(C)C)OC5C(C(C(C(O5)CO)O)O)OC6C(C(C(C(O6)CO)O)O)O)C)C)O)C)OC7C(C(C(C(O7)COC8C(C(C(O8)CO)O)O)O)O)O)C	1079.3	22	14	16	357	0.9
2	ginsenoside-Rh1	Xiang-Sha-Liu-Jun-Zi-Tang	CC(=CCCC(C)(C1CCC2(C1C(CC3C2(CC(C4C3(CCC(C4(C)C)O)C)OC5C(C(C(C(O5)CO)O)O)O)C)O)C)O)C	638.9	9	7	7	160	4.3
2	glabrol	Xiang-Sha-Liu-Jun-Zi-Tang	CC(=CCC1=C(C=CC(=C1)C2CC(=O)C3=C(O2)C(=C(C=C3)O)CC=C(C)C)O)C	392.5	4	2	5	66.8	6
2	glabrolide	Xiang-Sha-Liu-Jun-Zi-Tang	CC1(C2CCC3(C(C2(CCC1O)C)C(=O)C=C4C3(CCC5(C4CC6(CC5OC6=O)C)C)C)C)C	468.7	4	1	0	63.6	5.9
2	glucuronic acid	Xiang-Sha-Liu-Jun-Zi-Tang	C(=O)C(C(C(C(C(=O)O)O)O)O)O	194.14	7	5	5	135	-2.6
2	glucuronic acid	Xiang-Sha-Liu-Jun-Zi-Tang	C1(C(C(OC(C1O)O)C(=O)O)O)O	194.14	7	5	1	127	-2.3
2	glyasperin B	Xiang-Sha-Liu-Jun-Zi-Tang	CC(=CCC1=C(C=C2C(=C1O)C(=O)C(CO2)C3=C(C=C(C=C3)O)O)OC)C	370.4	6	3	4	96.2	4.5
2	glyasperin F	Xiang-Sha-Liu-Jun-Zi-Tang	CC1(C=CC2=C(C=CC(=C2O1)C3COC4=CC(=CC(=C4C3=O)O)O)O)C	354.4	6	3	1	96.2	3.5
2	glycyroside	Xiang-Sha-Liu-Jun-Zi-Tang	COC1=CC=C(C=C1)C2=COC3=C(C2=O)C=CC(=C3)OC4C(C(C(C(O4)CO)O)O)OC5C(C(CO5)(CO)O)O	562.5	13	6	8	194	-0.2
2	glycyrrhetol	Xiang-Sha-Liu-Jun-Zi-Tang	CC1(C2CCC3(C(C2(CCC1O)C)C(=O)C=C4C3(CCC5(C4CC(CC5)(C)CO)C)C)C)C	456.7	3	2	1	57.5	6.5
2	glycyrrhizin	Xiang-Sha-Liu-Jun-Zi-Tang	CC1(C2CCC3(C(C2(CCC1OC4C(C(C(C(O4)C(=O)O)O)O)OC5C(C(C(C(O5)C(=O)O)O)O)O)C)C(=O)C=C6C3(CCC7(C6CC(CC7)(C)C(=O)O)C)C)C)C	822.9	16	8	7	267	3.7
2	glyinflanin A	Xiang-Sha-Liu-Jun-Zi-Tang	CC(=CCC1=CC(=C(C=C1O)O)C(=O)C=C(C2=CC(=C(C=C2)O)CC=C(C)C)O)C	408.5	5	4	7	98	6.5
2	gondoic acid	Xiang-Sha-Liu-Jun-Zi-Tang	CCCCCCCCC=CCCCCCCCCCC(=O)O	310.5	2	1	17	37.3	7.6
2	guanosine	Xiang-Sha-Liu-Jun-Zi-Tang	C1=NC2=C(N1C3C(C(C(O3)CO)O)O)NC(=NC2=O)N	283.24	6	5	2	155	-2.7
2	gynesine	Xiang-Sha-Liu-Jun-Zi-Tang	C[N+]1=CC=CC(=C1)C(=O)[O-]	137.14	2	0	0	44	1.2
2	hederagenin	Xiang-Sha-Liu-Jun-Zi-Tang	CC1(CCC2(CCC3(C(=CCC4C3(CCC5C4(CCC(C5(C)CO)O)C)C)C2C1)C)C(=O)O)C	472.7	4	3	2	77.8	6.8
2	heptadecanoic acid 23-dihydroxy-propyl ester	Xiang-Sha-Liu-Jun-Zi-Tang	CCCCCCCCCCCCCCCCC(=O)OCC(CO)O	344.5	4	2	19	66.8	6.9
2	hesperidin	Xiang-Sha-Liu-Jun-Zi-Tang	CC1C(C(C(C(O1)OCC2C(C(C(C(O2)OC3=CC(=C4C(=O)CC(OC4=C3)C5=CC(=C(C=C5)OC)O)O)O)O)O)O)O)O	610.6	15	8	7	234	-1.1
2	hexanal	Xiang-Sha-Liu-Jun-Zi-Tang	CCCCCC=O	100.16	1	0	4	17.1	1.8
2	humulane-16-dien-3-ol	Xiang-Sha-Liu-Jun-Zi-Tang	CC1CC(C=C(CCCC(C=C1)(C)C)C)O	222.37	1	1	0	20.2	4.2
2	hydroquinone	Xiang-Sha-Liu-Jun-Zi-Tang	C1=CC(=CC=C1O)O	110.11	2	2	0	40.5	0.6
2	i-Butanol	Xiang-Sha-Liu-Jun-Zi-Tang	CC(C)CO	74.12	1	1	1	20.2	0.8
2	icos-5-enoic acid	Xiang-Sha-Liu-Jun-Zi-Tang	CCCCCCCCCCCCCCC=CCCCC(=O)O	310.5	2	1	17	37.3	8.4
2	icosa-111417-trienoic acid methyl ester	Xiang-Sha-Liu-Jun-Zi-Tang	CCC=CCC=CCC=CCCCCCCCCCC(=O)OC	320.5	2	0	16	26.3	7.3
2	inosine	Xiang-Sha-Liu-Jun-Zi-Tang	C1=NC(=O)C2=C(N1)N(C=N2)C3C(C(C(O3)CO)O)O	268.23	6	4	2	129	-2.1
2	isodihydrocostunolide	Xiang-Sha-Liu-Jun-Zi-Tang	CC1CCCC(=CC2C(CC1)C(=C)C(=O)O2)C	234.33	2	0	0	26.3	3.2
2	isoeugenol	Xiang-Sha-Liu-Jun-Zi-Tang	CC=CC1=CC(=C(C=C1)O)OC	164.2	2	1	2	29.5	2.6
2	isoglabrolide	Xiang-Sha-Liu-Jun-Zi-Tang	CC1(C2CCC3(C(C2(CCC1O)C)C(=O)C=C4C3(CCC5(C46CC(CC5)(C(=O)O6)C)C)C)C)C	468.7	4	1	0	63.6	5.8
2	isoglycycoumarin	Xiang-Sha-Liu-Jun-Zi-Tang	CC1(CCC2=C(O1)C=C3C(=C2OC)C=C(C(=O)O3)C4=C(C=C(C=C4)O)O)C	368.4	6	2	2	85.2	3.8
2	isolariciresino	Xiang-Sha-Liu-Jun-Zi-Tang	COC1=C(C=C2C(C(C(CC2=C1)CO)CO)C3=CC(=C(C=C3)O)OC)O	360.4	6	4	5	99.4	2
2	isoliquiritigenin	Xiang-Sha-Liu-Jun-Zi-Tang	C1=CC(=CC=C1C=CC(=O)C2=C(C=C(C=C2)O)O)O	256.25	4	3	3	77.8	3.2
2	isopulegyl acetate	Xiang-Sha-Liu-Jun-Zi-Tang	CC1CCC(C(C1)OC(=O)C)C(=C)C	196.29	2	0	3	26.3	3.5
2	isoquercitrin	Xiang-Sha-Liu-Jun-Zi-Tang	C1=CC(=C(C=C1C2=C(C(=O)C3=C(C=C(C=C3O2)O)O)OC4C(C(C(C(O4)CO)O)O)O)O)O	464.4	12	8	4	207	0.4
2	isorhamnetin	Xiang-Sha-Liu-Jun-Zi-Tang	COC1=C(C=CC(=C1)C2=C(C(=O)C3=C(C=C(C=C3O2)O)O)O)O	316.26	7	4	2	116	1.9
2	isospathulenol	Xiang-Sha-Liu-Jun-Zi-Tang	CC1=C2CCC(C2C3C(C3(C)C)CC1)(C)O	220.35	1	1	0	20.2	2.6
2	junipene	Xiang-Sha-Liu-Jun-Zi-Tang	CC1(CCCC2(C3C1C(C2=C)CC3)C)C	204.35	0	0	0	0	5.1
2	juniper camphor	Xiang-Sha-Liu-Jun-Zi-Tang	CC(=C1CCC2(CCCC(C2C1)(C)O)C)C	222.37	1	1	0	20.2	3.9
2	kaempferol	Xiang-Sha-Liu-Jun-Zi-Tang	C1=CC(=CC=C1C2=C(C(=O)C3=C(C=C(C=C3O2)O)O)O)O	286.24	6	4	1	107	1.9
2	kanzonols K	Xiang-Sha-Liu-Jun-Zi-Tang	CC(=CCC1=C(C=CC(=C1O)C2=COC3=CC(=C(C(=C3C2=O)O)CC=C(C)C)OC)O)C	436.5	6	3	6	96.2	6.5
2	kanzonols W	Xiang-Sha-Liu-Jun-Zi-Tang	CC1(C=CC2=C(O1)C=CC3=C2OC(=O)C(=C3)C4=C(C=C(C=C4)O)O)C	336.3	5	2	1	76	3.8
2	l-Pseudoephedrine	Xiang-Sha-Liu-Jun-Zi-Tang	CC(C(C1=CC=CC=C1)O)NC	165.23	2	2	3	32.3	0.9
2	l-carvone	Xiang-Sha-Liu-Jun-Zi-Tang	CC1=CCC(CC1=O)C(=C)C	150.22	1	0	1	17.1	2.4
2	lanceol	Xiang-Sha-Liu-Jun-Zi-Tang	CC1=CCC(CC1)C(=C)CCC=C(C)CO	220.35	1	1	5	20.2	4
2	lappadilactone	Xiang-Sha-Liu-Jun-Zi-Tang	CC1(CCC(=O)C2(C1C3C(CC2)C(=C)C(=O)O3)C)CC4(C5CCC(=C)C6CCC(=C)C6C5OC4=O)O	494.6	6	1	2	89.9	3.8
2	lauric acid	Xiang-Sha-Liu-Jun-Zi-Tang	CCCCCCCCCCCC(=O)O	200.32	2	1	10	37.3	4.2
2	licochalcone C	Xiang-Sha-Liu-Jun-Zi-Tang	CC(=CCC1=C(C=CC(=C1OC)C=CC(=O)C2=CC=C(C=C2)O)O)C	338.4	4	2	6	66.8	4.9
2	licochalcone G	Xiang-Sha-Liu-Jun-Zi-Tang	CC(C)(C=C)C1=C(C=C(C(=C1)C=CC(=O)C2=C(C=C(C=C2)O)O)OC)O	354.4	5	3	6	87	5.1
2	licochalcone a	Xiang-Sha-Liu-Jun-Zi-Tang	CC(C)(C=C)C1=C(C=C(C(=C1)C=CC(=O)C2=CC=C(C=C2)O)OC)O	338.4	4	2	6	66.8	4.9
2	licoisoflavanone	Xiang-Sha-Liu-Jun-Zi-Tang	CC1(C=CC2=C(O1)C=CC(=C2O)C3COC4=CC(=CC(=C4C3=O)O)O)C	354.4	6	3	1	96.2	3.5
2	licopyranocoumarin	Xiang-Sha-Liu-Jun-Zi-Tang	CC1(CCC2=C(O1)C=C3C(=C2OC)C=C(C(=O)O3)C4=C(C=C(C=C4)O)O)CO	384.4	7	3	3	105	2.7
2	licorice glycoside E	Xiang-Sha-Liu-Jun-Zi-Tang	C1C(OC2=C(C1=O)C=CC(=C2)O)C3=CC=C(C=C3)OC4C(C(C(C(O4)CO)O)O)OC5C(C(CO5)(COC(=O)C6=CNC7=CC=CC=C76)O)O	693.6	14	7	10	227	1
2	licorice-saponin B2	Xiang-Sha-Liu-Jun-Zi-Tang	CC1(C2CCC3(C(C2(CCC1OC4C(C(C(C(O4)C(=O)O)O)O)OC5C(C(C(C(O5)C(=O)O)O)O)O)C)CC=C6C3(CCC7(C6CC(CC7)(C)C(=O)O)C)C)C)C	808.9	15	8	7	250	4.8
2	licorice-saponin C2	Xiang-Sha-Liu-Jun-Zi-Tang	CC1(C2CCC3(C(C2(CCC1OC4C(C(C(C(O4)C(=O)O)O)O)OC5C(C(C(C(O5)C(=O)O)O)O)O)C)C=CC6=C7CC(CCC7(CCC63C)C)(C)C(=O)O)C)C	806.9	15	8	7	250	4.5
2	licorice-saponin F3	Xiang-Sha-Liu-Jun-Zi-Tang	CC1C(C(C(C(O1)OC2C(C(C(OC2OC3C(C(C(OC3OC4CCC5(C(C4(C)C)CCC6(C5CC=C7C6(CCC8(C7CC9(CC8OC9=O)C)C)C)C)C)C(=O)O)O)O)C(=O)O)O)O)O)O)O	953.1	19	9	8	298	3.1
2	licorice-saponin G2	Xiang-Sha-Liu-Jun-Zi-Tang	CC12CCC(CC1C3=CC(=O)C4C5(CCC(C(C5CCC4(C3(CC2)C)C)(C)CO)OC6C(C(C(C(O6)C(=O)O)O)O)OC7C(C(C(C(O7)C(=O)O)O)O)O)C)(C)C(=O)O	838.9	17	9	8	287	2.5
2	licorice-saponin H2	Xiang-Sha-Liu-Jun-Zi-Tang	CC1(C2CCC3(C(C2(CCC1OC4C(C(C(C(O4)C(=O)O)O)O)OC5C(C(C(C(O5)C(=O)O)O)O)O)C)C(=O)C=C6C3(CCC7(C6CC(CC7)(C)C(=O)O)C)C)C)C	822.9	16	8	7	267	3.7
2	licorice-saponin J2	Xiang-Sha-Liu-Jun-Zi-Tang	CC12CCC(CC1C3=CCC4C5(CCC(C(C5CCC4(C3(CC2)C)C)(C)CO)OC6C(C(C(C(O6)C(=O)O)O)O)OC7C(C(C(C(O7)C(=O)O)O)O)O)C)(C)C(=O)O	824.9	16	9	8	270	3.6
2	licorice-saponin K2	Xiang-Sha-Liu-Jun-Zi-Tang	CC12CCC(CC1=C3C=CC4C5(CCC(C(C5CCC4(C3(CC2)C)C)(C)CO)OC6C(C(C(C(O6)C(=O)O)O)O)OC7C(C(C(C(O7)C(=O)O)O)O)O)C)(C)C(=O)O	822.9	16	9	8	270	3.2
2	licuraside	Xiang-Sha-Liu-Jun-Zi-Tang	C1C(C(C(O1)OC2C(C(C(OC2OC3=CC(=C(C=C3)C(=O)C=CC4=CC=C(C=C4)O)O)CO)O)O)O)(CO)O	550.5	13	8	9	216	0.1
2	linalool	Xiang-Sha-Liu-Jun-Zi-Tang	CC(=CCCC(C)(C=C)O)C	154.25	1	1	4	20.2	2.7
2	linolenic acid	Xiang-Sha-Liu-Jun-Zi-Tang	CCC=CCC=CCC=CCCCCCCCC(=O)O	278.4	2	1	13	37.3	5.9
2	liquiritin	Xiang-Sha-Liu-Jun-Zi-Tang	C1C(OC2=C(C1=O)C=CC(=C2)O)C3=CC=C(C=C3)OC4C(C(C(C(O4)CO)O)O)O	418.4	9	5	4	146	0.4
2	liquoric acid	Xiang-Sha-Liu-Jun-Zi-Tang	CC1(C2CCC3(C(C2(CCC1O)C)C(=O)C=C4C3(CC5C6(C4CC(C(C6)O5)(C)C(=O)O)C)C)C)C	484.7	5	2	1	83.8	4.9
2	longifolene	Xiang-Sha-Liu-Jun-Zi-Tang	CC1(CCCC2(C3C1C(C2=C)CC3)C)C	204.35	0	0	0	0	5.1
2	m-xylene	Xiang-Sha-Liu-Jun-Zi-Tang	CC1=CC(=CC=C1)C	106.16	0	0	0	0	3.2
2	malkangunin	Xiang-Sha-Liu-Jun-Zi-Tang	CC1CCC(C2(C13CC(C(C2OC(=O)C)OC(=O)C4=CC=CC=C4)C(O3)(C)C)CO)O	432.5	7	2	6	102	3
2	methyl (Z)-icos-11-enoate	Xiang-Sha-Liu-Jun-Zi-Tang	CCCCCCCCC=CCCCCCCCCCC(=O)OC	324.5	2	0	18	26.3	8.7
2	methyl icosa-1114-dienoate	Xiang-Sha-Liu-Jun-Zi-Tang	CCCCCC=CCC=CCCCCCCCCCC(=O)OC	322.5	2	0	17	26.3	8
2	methyl palmitate	Xiang-Sha-Liu-Jun-Zi-Tang	CCCCCCCCCCCCCCCC(=O)OC	270.5	2	0	15	26.3	7.9
2	muurolene	Xiang-Sha-Liu-Jun-Zi-Tang	CC1=CC2C(CC1)C(=CCC2C(C)C)C	204.35	0	0	1	0	4.1
2	myrcene	Xiang-Sha-Liu-Jun-Zi-Tang	CC(=CCCC(=C)C=C)C	136.23	0	0	4	0	4.3
2	myristic acid	Xiang-Sha-Liu-Jun-Zi-Tang	CCCCCCCCCCCCCC(=O)O	228.37	2	1	12	37.3	5.3
2	n-Heptadecanol	Xiang-Sha-Liu-Jun-Zi-Tang	CCCCCCCCCCCCCCCCCO	256.5	1	1	15	20.2	7.8
2	n-Triacontanol	Xiang-Sha-Liu-Jun-Zi-Tang	CCCCCCCCCCCCCCCCCCCCCCCCCCCCCCO	438.8	1	1	28	20.2	14.9
2	naringenin	Xiang-Sha-Liu-Jun-Zi-Tang	C1C(OC2=CC(=CC(=C2C1=O)O)O)C3=CC=C(C=C3)O	272.25	5	3	1	87	2.4
2	naringin	Xiang-Sha-Liu-Jun-Zi-Tang	CC1C(C(C(C(O1)OC2C(C(C(OC2OC3=CC(=C4C(=O)CC(OC4=C3)C5=CC=C(C=C5)O)O)CO)O)O)O)O)O	580.5	14	8	6	225	-0.5
2	neocnidilide	Xiang-Sha-Liu-Jun-Zi-Tang	CCCCC1C2CCCC=C2C(=O)O1	194.27	2	0	3	26.3	3.3
2	neoisoliquiritin	Xiang-Sha-Liu-Jun-Zi-Tang	C1=CC(=CC=C1C=CC(=O)C2=C(C=C(C=C2)OC3C(C(C(C(O3)CO)O)O)O)O)O	418.4	9	6	6	157	1.7
2	neoliquiritin	Xiang-Sha-Liu-Jun-Zi-Tang	C1C(OC2=C(C1=O)C=CC(=C2)OC3C(C(C(C(O3)CO)O)O)O)C4=CC=C(C=C4)O	418.4	9	5	4	146	0.4
2	nicotiflorin	Xiang-Sha-Liu-Jun-Zi-Tang	CC1C(C(C(C(O1)OCC2C(C(C(C(O2)OC3=C(OC4=CC(=CC(=C4C3=O)O)O)C5=CC=C(C=C5)O)O)O)O)O)O)O	594.5	15	9	6	245	-0.9
2	nobiletin	Xiang-Sha-Liu-Jun-Zi-Tang	COC1=C(C=C(C=C1)C2=CC(=O)C3=C(O2)C(=C(C(=C3OC)OC)OC)OC)OC	402.4	8	0	7	81.7	3
2	notoginsenoside R2	Xiang-Sha-Liu-Jun-Zi-Tang	CC(=CCCC(C)(C1CCC2(C1C(CC3C2(CC(C4C3(CCC(C4(C)C)O)C)OC5C(C(C(C(O5)CO)O)O)OC6C(C(C(CO6)O)O)O)C)O)C)O)C	771	13	9	9	219	2.7
2	o-Thymol	Xiang-Sha-Liu-Jun-Zi-Tang	CC1=C(C=C(C=C1)C(C)C)O	150.22	1	1	1	20.2	3.1
2	o-xylene	Xiang-Sha-Liu-Jun-Zi-Tang	CC1=CC=CC=C1C	106.16	0	0	0	0	3.1
2	oleanane	Xiang-Sha-Liu-Jun-Zi-Tang	CC1(CCC2(CCC3(C(C2C1)CCC4C3(CCC5C4(CCCC5(C)C)C)C)C)C)C	412.7	0	0	0	0	11.6
2	oleanolic acid	Xiang-Sha-Liu-Jun-Zi-Tang	CC1(CCC2(CCC3(C(=CCC4C3(CCC5C4(CCC(C5(C)C)O)C)C)C2C1)C)C(=O)O)C	456.7	3	2	1	57.5	7.5
2	oleic acid	Xiang-Sha-Liu-Jun-Zi-Tang	CCCCCCCCC=CCCCCCCCC(=O)O	282.5	2	1	15	37.3	6.5
2	p-Cymen-8-ol	Xiang-Sha-Liu-Jun-Zi-Tang	CC1=CC=C(C=C1)C(C)(C)O	150.22	1	1	1	20.2	2
2	p-Glucosyloxymandelonitrile	Xiang-Sha-Liu-Jun-Zi-Tang	C1=CC(=CC=C1C(C#N)O)OC2C(C(C(C(O2)CO)O)O)O	311.29	8	5	4	143	-0.8
2	p-Ocimene	Xiang-Sha-Liu-Jun-Zi-Tang	CC(=CCC=C(C)C=C)C	136.23	0	0	3	0	4.3
2	p-coumaric acid	Xiang-Sha-Liu-Jun-Zi-Tang	C1=CC(=CC=C1C=CC(=O)O)O	164.16	3	2	2	57.5	1.5
2	p-cymene	Xiang-Sha-Liu-Jun-Zi-Tang	CC1=CC=C(C=C1)C(C)C	134.22	0	0	1	0	4.1
2	p-xylene	Xiang-Sha-Liu-Jun-Zi-Tang	CC1=CC=C(C=C1)C	106.16	0	0	0	0	3.2
2	pachymic acid	Xiang-Sha-Liu-Jun-Zi-Tang	CC(C)C(=C)CCC(C1C(CC2(C1(CCC3=C2CCC4C3(CCC(C4(C)C)OC(=O)C)C)C)C)O)C(=O)O	528.8	5	2	8	83.8	7.2
2	paeonol	Xiang-Sha-Liu-Jun-Zi-Tang	CC(=O)C1=C(C=C(C=C1)OC)O	166.17	3	1	2	46.5	2
2	palmitic acid	Xiang-Sha-Liu-Jun-Zi-Tang	CCCCCCCCCCCCCCCC(=O)O	256.42	2	1	14	37.3	6.4
2	panaxatriol	Xiang-Sha-Liu-Jun-Zi-Tang	CC1(CCCC(O1)(C)C2CCC3(C2C(CC4C3(CC(C5C4(CCC(C5(C)C)O)C)O)C)O)C)C	476.7	4	3	1	69.9	5.5
2	panaxynol	Xiang-Sha-Liu-Jun-Zi-Tang	CCCCCCCC=CCC#CC#CC(C=C)O	244.37	1	1	9	20.2	5.5
2	pedatisectine f	Xiang-Sha-Liu-Jun-Zi-Tang	CC1=CN=CC(=N1)C(C(C(CO)O)O)O	214.22	6	4	4	107	-2.6
2	pentatriacont-17-ene	Xiang-Sha-Liu-Jun-Zi-Tang	CCCCCCCCCCCCCCCCCC=CCCCCCCCCCCCCCCCC	490.9	0	0	31	0	18.2
2	phytol	Xiang-Sha-Liu-Jun-Zi-Tang	CC(C)CCCC(C)CCCC(C)CCCC(=CCO)C	296.5	1	1	13	20.2	8.2
2	poricoic acid C	Xiang-Sha-Liu-Jun-Zi-Tang	CC(C)C(=C)CCC(C1CCC2(C1(CC=C3C2=CCC(C3(C)CCC(=O)O)C(=C)C)C)C)C(=O)O	482.7	4	2	10	74.6	7.8
2	poricoic acid D	Xiang-Sha-Liu-Jun-Zi-Tang	CC(=C)C1CC=C2C(=CCC3(C2(CC(C3C(CCC(=C)C(C)(C)O)C(=O)O)O)C)C)C1(C)CCC(=O)O	514.7	6	4	10	115	5
2	poricoic acid DM	Xiang-Sha-Liu-Jun-Zi-Tang	CC(=C)C1CC=C2C(=CCC3(C2(CC(C3C(CCC(=C)C(C)(C)O)C(=O)O)O)C)C)C1(C)CCC(=O)OC	528.7	6	3	11	104	5.3
2	poriferast-5-en-3beta-ol	Xiang-Sha-Liu-Jun-Zi-Tang	CCC(CCC(C)C1CCC2C1(CCC3C2CC=C4C3(CCC(C4)O)C)C)C(C)C	414.7	1	1	6	20.2	9.3
2	protocatechualdehyde	Xiang-Sha-Liu-Jun-Zi-Tang	C1=CC(=C(C=C1C=O)O)O	138.12	3	2	1	57.5	1.3
2	protocatechuic acid	Xiang-Sha-Liu-Jun-Zi-Tang	C1=CC(=C(C=C1C(=O)O)O)O	154.12	4	3	1	77.8	1.1
2	pyrrole-2-aldehyde	Xiang-Sha-Liu-Jun-Zi-Tang	C1=CNC(=C1)C=O	95.1	1	1	1	32.9	0.6
2	quercetin	Xiang-Sha-Liu-Jun-Zi-Tang	C1=CC(=C(C=C1C2=C(C(=O)C3=C(C=C(C=C3O2)O)O)O)O)O	302.23	7	5	1	127	1.5
2	rutin	Xiang-Sha-Liu-Jun-Zi-Tang	CC1C(C(C(C(O1)OCC2C(C(C(C(O2)OC3=C(OC4=CC(=CC(=C4C3=O)O)O)C5=CC(=C(C=C5)O)O)O)O)O)O)O)O	610.5	16	10	6	266	-1.3
2	santalol	Xiang-Sha-Liu-Jun-Zi-Tang	CC(=CCCC1(C2CCC(C2)C1=C)C)CO.CC(=CCCC1(C2CC3C1(C3C2)C)C)CO	440.365	2	2	15	40.46	8.895
2	santalyl acetate	Xiang-Sha-Liu-Jun-Zi-Tang	CC(=CCCC1(C2CCC(C2)C1=C)C)COC(=O)C	262.4	2	0	6	26.3	4.6
2	schaftoside	Xiang-Sha-Liu-Jun-Zi-Tang	C1C(C(C(C(O1)C2=C3C(=C(C(=C2O)C4C(C(C(C(O4)CO)O)O)O)O)C(=O)C=C(O3)C5=CC=C(C=C5)O)O)O)O	564.5	14	10	4	247	-2.2
2	selina-4(14)7(11)-dien-8-one	Xiang-Sha-Liu-Jun-Zi-Tang	CC(=C1CC2C(=C)CCCC2(CC1=O)C)C	218.33	1	0	0	17.1	3.8
2	sesquicineole	Xiang-Sha-Liu-Jun-Zi-Tang	CC(=CCCC1(C2CCC(O1)(CC2)C)C)C	222.37	1	0	3	9.2	4.5
2	shinpterocarpin	Xiang-Sha-Liu-Jun-Zi-Tang	CC1(C=CC2=C(O1)C=CC3=C2OCC4C3OC5=C4C=CC(=C5)O)C	322.4	4	1	0	47.9	3.6
2	sitosterol	Xiang-Sha-Liu-Jun-Zi-Tang	CCC(CCC(C)C1CCC2C1(CCC3C2CC=C4C3(CCC(C4)O)C)C)C(C)C	414.7	1	1	6	20.2	9.3
2	soya-cerebroside i	Xiang-Sha-Liu-Jun-Zi-Tang	CCCCCCCCCCCCCCC(C(=O)NC(COC1C(C(C(C(O1)CO)O)O)O)C(C=CCCC=CCCCCCCCCC)O)O	714	9	7	32	169	9.6
2	soya-cerebroside i_qt	Xiang-Sha-Liu-Jun-Zi-Tang	CCCCCCCCCCCCCCC(C(=O)NC(CO)C(C=CCCC=CCCCCCCCCC)O)O	551.9	4	4	29	89.8	11.2
2	soya-cerebroside ii	Xiang-Sha-Liu-Jun-Zi-Tang	CCCCCCCCCCCCCCC(C(=O)NC(COC1C(C(C(C(O1)CO)O)O)O)C(C=CCCC=CCCCCCCCCC)O)O	714	9	7	32	169	9.6
2	soya-cerebroside ii_qt	Xiang-Sha-Liu-Jun-Zi-Tang	CCCCCCCCCCCCCCC(C(=O)NC(CO)C(C=CCCC=CCCCCCCCCC)O)O	551.9	4	4	29	89.8	11.2
2	spathulenol	Xiang-Sha-Liu-Jun-Zi-Tang	CC1(C2C1C3C(CCC3(C)O)C(=C)CC2)C	220.35	1	1	0	20.2	3.1
2	stearic acid	Xiang-Sha-Liu-Jun-Zi-Tang	CCCCCCCCCCCCCCCCCC(=O)O	284.5	2	1	16	37.3	7.4
2	stigmast-22E-en-3beta-ol	Xiang-Sha-Liu-Jun-Zi-Tang	CCC(C=CC(C)C1CCC2C1(CCC3C2CCC4C3(CCC(C4)O)C)C)C(C)C	414.7	1	1	5	20.2	9.4
2	stigmasterol	Xiang-Sha-Liu-Jun-Zi-Tang	CCC(C=CC(C)C1CCC2C1(CCC3C2CC=C4C3(CCC(C4)O)C)C)C(C)C	412.7	1	1	5	20.2	8.6
2	succinic acid	Xiang-Sha-Liu-Jun-Zi-Tang	C(CC(=O)O)C(=O)O	118.09	4	2	3	74.6	-0.6
2	suchilactone	Xiang-Sha-Liu-Jun-Zi-Tang	COC1=C(C=C(C=C1)CC2COC(=O)C2=CC3=CC4=C(C=C3)OCO4)OC	368.4	6	0	5	63.2	3.7
2	tangeretin	Xiang-Sha-Liu-Jun-Zi-Tang	COC1=CC=C(C=C1)C2=CC(=O)C3=C(O2)C(=C(C(=C3OC)OC)OC)OC	372.4	7	0	6	72.4	3
2	tetradecane	Xiang-Sha-Liu-Jun-Zi-Tang	CCCCCCCCCCCCCC	198.39	0	0	11	0	7.2
2	thymidine	Xiang-Sha-Liu-Jun-Zi-Tang	CC1=CN(C(=O)NC1=O)C2CC(C(O2)CO)O	242.23	5	3	2	99.1	-1.2
2	thymine	Xiang-Sha-Liu-Jun-Zi-Tang	CC1=CNC(=O)NC1=O	126.11	2	2	0	58.2	-0.6
2	thymol	Xiang-Sha-Liu-Jun-Zi-Tang	CC1=CC(=C(C=C1)C(C)C)O	150.22	1	1	1	20.2	3.3
2	toluene	Xiang-Sha-Liu-Jun-Zi-Tang	CC1=CC=CC=C1	92.14	0	0	0	0	2.7
2	trametenolic acid	Xiang-Sha-Liu-Jun-Zi-Tang	CC(=CCCC(C1CCC2(C1(CCC3=C2CCC4C3(CCC(C4(C)C)O)C)C)C)C(=O)O)C	456.7	3	2	5	57.5	7.5
2	trans-2-nonenal	Xiang-Sha-Liu-Jun-Zi-Tang	CCCCCCC=CC=O	140.22	1	0	6	17.1	3.1
2	trans-4-(Isopropyl)-1-methylcyclohex-2-en-1-ol	Xiang-Sha-Liu-Jun-Zi-Tang	CC(C)C1CCC(C=C1)(C)O	154.25	1	1	1	20.2	2.3
2	trans-beta-Santalol	Xiang-Sha-Liu-Jun-Zi-Tang	CC(=CCCC1(C2CCC(C2)C1=C)C)CO	220.35	1	1	4	20.2	4
2	trans-limonene oxide	Xiang-Sha-Liu-Jun-Zi-Tang	CC(=C)C1CCC2(C(C1)O2)C	152.23	1	0	1	12.5	2.5
2	tricyclene	Xiang-Sha-Liu-Jun-Zi-Tang	CC1(C2CC3C1(C3C2)C)C	136.23	0	0	0	0	3.2
2	tumulosic acid	Xiang-Sha-Liu-Jun-Zi-Tang	CC(C)C(=C)CCC(C1C(CC2(C1(CCC3=C2CCC4C3(CCC(C4(C)C)O)C)C)C)O)C(=O)O	486.7	4	3	6	77.8	6.7
2	undecanal	Xiang-Sha-Liu-Jun-Zi-Tang	CCCCCCCCCCC=O	170.29	1	0	9	17.1	4.3
2	uracil	Xiang-Sha-Liu-Jun-Zi-Tang	C1=CNC(=O)NC1=O	112.09	2	2	0	58.2	-1.1
2	uralenneoside	Xiang-Sha-Liu-Jun-Zi-Tang	C1C(C(C(C(O1)OC(=O)C2=CC(=C(C=C2)O)O)O)O)O	286.23	8	5	3	137	-1
2	uralsaponin B	Xiang-Sha-Liu-Jun-Zi-Tang	CC1(C2CCC3(C(C2(CCC1OC4C(C(C(C(O4)C(=O)O)O)OC5C(C(C(C(O5)C(=O)O)O)O)O)O)C)C(=O)C=C6C3(CCC7(C6CC(CC7)(C)C(=O)O)C)C)C)C	822.9	16	8	7	267	3.7
2	uridine	Xiang-Sha-Liu-Jun-Zi-Tang	C1=CN(C(=O)NC1=O)C2C(C(C(O2)CO)O)O	244.2	6	4	2	119	-2
2	ursolic acid	Xiang-Sha-Liu-Jun-Zi-Tang	CC1CCC2(CCC3(C(=CCC4C3(CCC5C4(CCC(C5(C)C)O)C)C)C2C1C)C)C(=O)O	456.7	3	2	1	57.5	7.3
2	valeraldoxime	Xiang-Sha-Liu-Jun-Zi-Tang	CCCCC=NO	101.15	2	1	3	32.6	1.4
2	vanillic acid	Xiang-Sha-Liu-Jun-Zi-Tang	COC1=C(C=CC(=C1)C(=O)O)O	168.15	4	2	2	66.8	1.4
2	vanillin	Xiang-Sha-Liu-Jun-Zi-Tang	COC1=C(C=CC(=C1)C=O)O	152.15	3	1	2	46.5	1.2
2	violanthin	Xiang-Sha-Liu-Jun-Zi-Tang	CC1C(C(C(C(O1)C2=C3C(=C(C(=C2O)C4C(C(C(C(O4)CO)O)O)O)O)C(=O)C=C(O3)C5=CC=C(C=C5)O)O)O)O	578.5	14	10	4	247	-1.8
2	viridiflorine	Xiang-Sha-Liu-Jun-Zi-Tang	CC(C)C(C(C)O)(C(=O)OCC1CCN2C1CCC2)O	285.38	5	2	6	70	1.4
2	vitamin-e	Xiang-Sha-Liu-Jun-Zi-Tang	CC1=C(C(=C(C2=C1OC(CC2)(C)CCCC(C)CCCC(C)CCCC(C)C)C)OC(=O)CCC(=O)[O-])C.CC1=C(C(=C(C2=C1OC(CC2)(C)CCCC(C)CCCC(C)CCCC(C)C)C)OC(=O)CCC(=O)[O-])C.[Ca+2]	1098.74	6	0	52	151.32	21.022
2	vitexin	Xiang-Sha-Liu-Jun-Zi-Tang	C1=CC(=CC=C1C2=CC(=O)C3=C(O2)C(=C(C=C3O)O)C4C(C(C(C(O4)CO)O)O)O)O	432.4	10	7	3	177	0.2
2	widdrene	Xiang-Sha-Liu-Jun-Zi-Tang	CC1=CCC2(CCCC(C23C1C3)(C)C)C	204.35	0	0	0	0	4.8
2	zingerone	Xiang-Sha-Liu-Jun-Zi-Tang	CC(=O)CCC1=CC(=C(C=C1)O)OC	194.23	3	1	4	46.5	0.8
2	zingiberol	Xiang-Sha-Liu-Jun-Zi-Tang	CC12CCCC(=C)C1CC(CC2)CC(C)(C)O	236.39	1	1	2	20.2	4.5
2	zoomaric acid	Xiang-Sha-Liu-Jun-Zi-Tang	CCCCCCC=CCCCCCCCC(=O)O	254.41	2	1	13	37.3	6.4
2	()-Borneol	Xiao-Qing-Long-Tang	CC1(C2CCC1(C(C2)O)C)C	154.25	1	1	0	20.2	2.7
2	()-Bornyl acetate	Xiao-Qing-Long-Tang	CC(=O)OC1CC2CCC1(C2(C)C)C	196.29	2	0	2	26.3	3.3
2	()-Menthol	Xiao-Qing-Long-Tang	CC1CCC(C(C1)O)C(C)C	156.26	1	1	1	20.2	3
2	()-N-Methylephedrine	Xiao-Qing-Long-Tang	CC(C(C1=CC=CC=C1)O)N(C)C	179.26	2	1	3	23.5	1.7
2	()-N-Methylpseudoephedrine	Xiao-Qing-Long-Tang	CC(C(C1=CC=CC=C1)O)N(C)C	179.26	2	1	3	23.5	1.7
2	()-Terpinen-4-ol	Xiao-Qing-Long-Tang	CC1=CCC(CC1)(C(C)C)O	154.25	1	1	1	20.2	2.2
2	()-alpha-Longipinene	Xiao-Qing-Long-Tang	CC1=CCC2C3C1C2(CCCC3(C)C)C	204.35	0	0	0	0	4.6
2	()-alpha-Terpineol	Xiao-Qing-Long-Tang	CC1=CCC(CC1)C(C)(C)O	154.25	1	1	1	20.2	1.8
2	()-beta-Citronellene	Xiao-Qing-Long-Tang	CC(CCC=C(C)C)C=C	138.25	0	0	4	0	4.2
2	()-beta-Pinene	Xiao-Qing-Long-Tang	CC1(C2CCC(=C)C1C2)C	136.23	0	0	0	0	3.1
2	()-trans-Myrtanol	Xiao-Qing-Long-Tang	CC1(C2CCC(C1C2)CO)C	154.25	1	1	1	20.2	2.5
2	(+)-15-Epoxy-nor-ketoguaia-11-ene	Xiao-Qing-Long-Tang	CC1CCC23C1(O2)CC(CCC3=O)C(=C)C	220.31	2	0	1	29.6	2.7
2	(+)-alpha-Curcumene	Xiao-Qing-Long-Tang	CC1=CC=C(C=C1)C(C)CCC=C(C)C	202.33	0	0	4	0	5.4
2	(+)-beta-Phellandrene	Xiao-Qing-Long-Tang	CC(C)C1CCC(=C)C=C1	136.23	0	0	1	0	3.4
2	(+)-gomisin m2	Xiao-Qing-Long-Tang	CC1CC2=CC3=C(C(=C2C4=C(C(=C(C=C4CC1C)OC)OC)OC)O)OCO3	386.4	6	1	3	66.4	4.8
2	(+/-)-Isoborneol	Xiao-Qing-Long-Tang	CC1(C2CCC1(C(C2)O)C)C	154.25	1	1	0	20.2	2.7
2	(-)-Caryophyllene oxide	Xiao-Qing-Long-Tang	CC1(CC2C1CCC3(C(O3)CCC2=C)C)C	220.35	1	0	0	12.5	3.6
2	(-)-Citronellal	Xiao-Qing-Long-Tang	CC(CCC=C(C)C)CC=O	154.25	1	0	5	17.1	3
2	(-)-Comphene	Xiao-Qing-Long-Tang	CC1(C2CCC(C2)C1=C)C	136.23	0	0	0	0	3.3
2	(-)-Medicocarpin	Xiao-Qing-Long-Tang	COC1=CC2=C(C=C1)C3COC4=C(C3O2)C=CC(=C4)OC5C(C(C(C(O5)CO)O)O)O	432.4	9	4	4	127	0.8
2	(-)-alpha-Pinene	Xiao-Qing-Long-Tang	CC1=CCC2CC1C2(C)C	136.23	0	0	0	0	2.8
2	(-)-beta-Phellandrene	Xiao-Qing-Long-Tang	CC(C)C1CCC(=C)C=C1	136.23	0	0	1	0	3.4
2	(-)-gomisin l2	Xiao-Qing-Long-Tang	CC1CC2=CC(=C(C(=C2C3=C(C4=C(C=C3CC1C)OCO4)OC)OC)OC)O	386.4	6	1	3	66.4	4.8
2	(-)-nopinene	Xiao-Qing-Long-Tang	CC1(C2CCC(=C)C1C2)C	136.23	0	0	0	0	3.1
2	(-)-taxifolin	Xiao-Qing-Long-Tang	C1=CC(=C(C=C1C2C(C(=O)C3=C(C=C(C=C3O2)O)O)O)O)O	304.25	7	5	1	127	1.5
2	(1R)-()-Nopinone	Xiao-Qing-Long-Tang	CC1(C2CCC(=O)C1C2)C	138.21	1	0	0	17.1	1.6
2	(1R2R4R)-Dihydrocarveol	Xiao-Qing-Long-Tang	CC1CCC(CC1O)C(=C)C	154.25	1	1	1	20.2	3
2	(1R3R4S)-34-dimethylcyclohexan-1-ol	Xiao-Qing-Long-Tang	CC1CCC(CC1C)O	128.21	1	1	0	20.2	2
2	(1R4R)-4-isopropyl-16-dimethyltetralin	Xiao-Qing-Long-Tang	CC1CCC(C2=C1C=CC(=C2)C)C(C)C	202.33	0	0	1	0	5.1
2	(1R5R7S)-47-dimethyl-7-(4-methylpent-3-enyl)bicyclo[3.1.1]hept-3-ene	Xiao-Qing-Long-Tang	CC1=CCC2CC1C2(C)CCC=C(C)C	204.35	0	0	3	0	4.8
2	(1S2S)-12-dimethylcyclopentane	Xiao-Qing-Long-Tang	CC1CCCC1C	98.19	0	0	0	0	3.2
2	(1S4R)-177-trimethylbicyclo[2.2.1]hept-2-ene	Xiao-Qing-Long-Tang	CC1(C2CCC1(C=C2)C)C	136.23	0	0	0	0	3.6
2	(1S4R5R)-1-isopropyl-4-methyl-4-bicyclo[3.1.0]hexanol	Xiao-Qing-Long-Tang	CC(C)C12CCC(C1C2)(C)O	154.25	1	1	1	20.2	2.1
2	(1S5S)-1-isopropyl-4-methylenebicyclo[3.1.0]hexane	Xiao-Qing-Long-Tang	CC(C)C12CCC(=C)C1C2	136.23	0	0	1	0	3.1
2	(2R)-1-[24-dihydroxy-5-(3-methylbut-2-enyl)phenyl]-2-hydroxy-3-[4-hydroxy-3-(3-methylbut-2-enyl)phenyl]propan-1-one	Xiao-Qing-Long-Tang	CC(=CCC1=CC(=C(C=C1O)O)C(=O)C(CC2=CC(=C(C=C2)O)CC=C(C)C)O)C	410.5	5	4	8	98	6.3
2	(2R)-1-ethoxypropan-2-ol	Xiao-Qing-Long-Tang	CCOCC(C)O	104.15	2	1	3	29.5	0.2
2	(2R)-26-dimethylhept-5-enal	Xiao-Qing-Long-Tang	CC(CCC=C(C)C)C=O	140.22	1	0	4	17.1	2.5
2	(2R)-2-[34-dihydroxy-5-(3-methylbut-2-enyl)phenyl]-57-dihydroxy-8-(3-methylbut-2-enyl)chroman-4-one	Xiao-Qing-Long-Tang	CC(=CCC1=C(C(=CC(=C1)C2CC(=O)C3=C(C=C(C(=C3O2)CC=C(C)C)O)O)O)O)C	424.5	6	4	5	107	5.9
2	(2R)-2-acetamidoglutaric acid	Xiao-Qing-Long-Tang	CC(=O)NC(CCC(=O)O)C(=O)O	189.17	5	3	5	104	-1.8
2	(2R)-2-ethylhexan-1-ol	Xiao-Qing-Long-Tang	CCCCC(CC)CO	130.23	1	1	5	20.2	3.1
2	(2R)-2-methylbutan-1-ol	Xiao-Qing-Long-Tang	CCC(C)CO	88.15	1	1	2	20.2	1.2
2	(2R)-7-hydroxy-2-(4-hydroxyphenyl)chroman-4-one	Xiao-Qing-Long-Tang	C1C(OC2=C(C1=O)C=CC(=C2)O)C3=CC=C(C=C3)O	256.25	4	2	1	66.8	2.2
2	(2R)-7-hydroxy-2-[4-hydroxy-3-(3-methylbut-2-enyl)phenyl]chroman-4-one	Xiao-Qing-Long-Tang	CC(=CCC1=C(C=CC(=C1)C2CC(=O)C3=C(O2)C=C(C=C3)O)O)C	324.4	4	2	3	66.8	4.1
2	(2R)-heptan-2-ol	Xiao-Qing-Long-Tang	CCCCCC(C)O	116.2	1	1	4	20.2	2.3
2	(2S)-2-[4-hydroxy-3-(3-methylbut-2-enyl)phenyl]-88-dimethyl-23-dihydropyrano[23-f]chromen-4-one	Xiao-Qing-Long-Tang	CC(=CCC1=C(C=CC(=C1)C2CC(=O)C3=C(O2)C4=C(C=C3)OC(C=C4)(C)C)O)C	390.5	4	1	3	55.8	5.4
2	(2S)-2-amino-3-[(2R)-2-amino-3-hydroxy-3-oxopropyl]disulfanylpropanoic acid	Xiao-Qing-Long-Tang	C(C(C(=O)[O-])[NH3+])SSCC(C(=O)[O-])[NH3+]	240.3	6	2	5	186	-5
2	(2S)-2-methylpentanal	Xiao-Qing-Long-Tang	CCCC(C)C=O	100.16	1	0	3	17.1	1.7
2	(2S)-6-(24-dihydroxyphenyl)-2-(2-hydroxypropan-2-yl)-4-methoxy-23-dihydrofuro[32-g]chromen-7-one	Xiao-Qing-Long-Tang	CC(C)(C1CC2=C(O1)C=C3C(=C2OC)C=C(C(=O)O3)C4=C(C=C(C=C4)O)O)O	384.4	7	3	3	105	2.8
2	(2S)-7-hydroxy-2-(4-hydroxyphenyl)-8-(3-methylbut-2-enyl)chroman-4-one	Xiao-Qing-Long-Tang	CC(=CCC1=C(C=CC2=C1OC(CC2=O)C3=CC=C(C=C3)O)O)C	324.4	4	2	3	66.8	4.1
2	(2S)-heptane-12-diol	Xiao-Qing-Long-Tang	CCCCCC(CO)O	132.2	2	2	5	40.5	1.3
2	(2S4S)-4-methyl-2-(2-methylprop-1-enyl)oxane	Xiao-Qing-Long-Tang	CC1CCOC(C1)C=C(C)C	154.25	1	0	1	9.2	2.9
2	(3R3aR6S7aR)-6-hydroxy-36-dimethyl-3a477a-tetrahydro-3H-benzofuran-25-dione	Xiao-Qing-Long-Tang	CC1C2CC(=O)C(CC2OC1=O)(C)O	198.22	4	1	0	63.6	0.2
2	(3S)-23-dimethylpentane	Xiao-Qing-Long-Tang	CCC(C)C(C)C	100.2	0	0	2	0	3.4
2	(3S)-7-hydroxy-3-(234-trimethoxyphenyl)chroman-4-one	Xiao-Qing-Long-Tang	COC1=C(C(=C(C=C1)C2COC3=C(C2=O)C=CC(=C3)O)OC)OC	330.3	6	1	4	74.2	2.6
2	(3S3aR5S6S7aR)-56-dihydroxy-36-dimethyl-33a4577a-hexahydrobenzofuran-2-one	Xiao-Qing-Long-Tang	CC1C2CC(C(CC2OC1=O)(C)O)O	200.23	4	2	0	66.8	0.2
2	(3S5R8R9R10S14S)-317-dihydroxy-4481014-pentamethyl-235679-hexahydro-1H-cyclopenta[a]phenanthrene-1516-dione	Xiao-Qing-Long-Tang	CC1(C2CCC3(C(C2(CCC1O)C)C=CC4=C(C(=O)C(=O)C43C)O)C)C	358.5	4	2	0	74.6	3.7
2	(3S6S)-3-(benzyl)-6-(4-hydroxybenzyl)piperazine-25-quinone	Xiao-Qing-Long-Tang	C1=CC=C(C=C1)CC2C(=O)NC(C(=O)N2)CC3=CC=C(C=C3)O	310.3	3	3	4	78.4	2.3
2	(3aR6S7aR)-6-hydroxy-6-methyl-3-methylene-3a477a-tetrahydrobenzofuran-25-dione	Xiao-Qing-Long-Tang	CC1(CC2C(CC1=O)C(=C)C(=O)O2)O	196.2	4	1	0	63.6	0.1
2	(4S)-24-dimethylhexane	Xiao-Qing-Long-Tang	CCC(C)CC(C)C	114.23	0	0	3	0	4
2	(4S)-4-[(1Z)-15-dimethylhexa-14-dienyl]-1-methylcyclohexene	Xiao-Qing-Long-Tang	CC1=CCC(CC1)C(=CCC=C(C)C)C	204.35	0	0	3	0	5.2
2	(4S)-4-isopropylcyclohexene-1-carbaldehyde	Xiao-Qing-Long-Tang	CC(C)C1CCC(=CC1)C=O	152.23	1	0	2	17.1	2.7
2	(5R)-5-hydroxy-1-(4-hydroxy-3-methoxyphenyl)tetradecan-3-one	Xiao-Qing-Long-Tang	CCCCCCCCCC(CC(=O)CCC1=CC(=C(C=C1)O)OC)O	350.5	4	2	14	66.8	5.3
2	(6R)-6-isopropyl-3-methyl-1-cyclohex-2-enone	Xiao-Qing-Long-Tang	CC1=CC(=O)C(CC1)C(C)C	152.23	1	0	1	17.1	2.2
2	(E)-1-(24-dihydroxyphenyl)-3-(22-dimethylchromen-6-yl)prop-2-en-1-one	Xiao-Qing-Long-Tang	CC1(C=CC2=C(O1)C=CC(=C2)C=CC(=O)C3=C(C=C(C=C3)O)O)C	322.4	4	2	3	66.8	4.5
2	(E)-1-(24-dihydroxyphenyl)-3-[4-hydroxy-3-(3-methylbut-2-enyl)phenyl]prop-2-en-1-one	Xiao-Qing-Long-Tang	CC(=CCC1=C(C=CC(=C1)C=CC(=O)C2=C(C=C(C=C2)O)O)O)C	324.4	4	3	5	77.8	5.1
2	(E)-1-[24-dihydroxy-3-(3-methylbut-2-enyl)phenyl]-3-(24-dihydroxyphenyl)prop-2-en-1-one	Xiao-Qing-Long-Tang	CC(=CCC1=C(C=CC(=C1O)C(=O)C=CC2=C(C=C(C=C2)O)O)O)C	340.4	5	4	5	98	4.7
2	(E)-1-[24-dihydroxy-3-(3-methylbut-2-enyl)phenyl]-3-[4-hydroxy-3-(3-methylbut-2-enyl)phenyl]prop-2-en-1-one	Xiao-Qing-Long-Tang	CC(=CCC1=C(C=CC(=C1)C=CC(=O)C2=C(C(=C(C=C2)O)CC=C(C)C)O)O)C	392.5	4	3	7	77.8	7
2	(E)-1-butoxyhex-2-ene	Xiao-Qing-Long-Tang	CCCCOCC=CCCC	156.26	1	0	7	9.2	3.2
2	(E)-3-[34-dihydroxy-5-(3-methylbut-2-enyl)phenyl]-1-(24-dihydroxyphenyl)prop-2-en-1-one	Xiao-Qing-Long-Tang	CC(=CCC1=C(C(=CC(=C1)C=CC(=O)C2=C(C=C(C=C2)O)O)O)O)C	340.4	5	4	5	98	4.7
2	(E)-Pent-2-en-1-ol	Xiao-Qing-Long-Tang	CCC=CCO	86.13	1	1	2	20.2	0.9
2	(E)-dodec-2-ene	Xiao-Qing-Long-Tang	CCCCCCCCCC=CC	168.32	0	0	8	0	6.5
2	(E)-oct-2-en-4-one	Xiao-Qing-Long-Tang	CCCCC(=O)C=CC	126.2	1	0	4	17.1	2.1
2	(E)-oct-3-en-1-yne	Xiao-Qing-Long-Tang	CCCCC=CC#C	108.18	0	0	3	0	3.1
2	(E7S11R)-371115-tetramethylhexadec-2-en-1-ol	Xiao-Qing-Long-Tang	CC(C)CCCC(C)CCCC(C)CCCC(=CCO)C	296.5	1	1	13	20.2	8.2
2	(L)-alpha-Terpineol	Xiao-Qing-Long-Tang	CC1=CCC(CC1)C(C)(C)O	154.25	1	1	1	20.2	1.8
2	(R)-linalool	Xiao-Qing-Long-Tang	CC(=CCCC(C)(C=C)O)C	154.25	1	1	4	20.2	2.7
2	(S)-(+)-alpha-Phellandrene	Xiao-Qing-Long-Tang	CC1=CCC(C=C1)C(C)C	136.23	0	0	1	0	3.2
2	(S)-1-Boc-3-methylpiperazine	Xiao-Qing-Long-Tang	CC1CN(CCN1)C(=O)OC(C)(C)C	200.28	3	1	2	41.6	0.9
2	(S)-5-Hydroxy-1-(4-hydroxy-3-methoxyphenyl)-3-tetradecanone	Xiao-Qing-Long-Tang	CCCCCCCCCC(CC(=O)CCC1=CC(=C(C=C1)O)OC)O	350.5	4	2	14	66.8	5.3
2	(S)-Matsutake alcohol	Xiao-Qing-Long-Tang	CCCCCC(C=C)O	128.21	1	1	5	20.2	2.6
2	(S)-p-Mentha-18-dien-7-al	Xiao-Qing-Long-Tang	CC(=C)C1CCC(=CC1)C=O	150.22	1	0	2	17.1	2.6
2	(Z)-13-di(phenyl)prop-2-en-1-one	Xiao-Qing-Long-Tang	C1=CC=C(C=C1)C=CC(=O)C2=CC=CC=C2	208.25	1	0	3	17.1	3.1
2	(Z)-1-(24-dihydroxyphenyl)-3-phenylprop-2-en-1-one	Xiao-Qing-Long-Tang	C1=CC=C(C=C1)C=CC(=O)C2=C(C=C(C=C2)O)O	240.25	3	2	3	57.5	3.5
2	(Z)-Ethyl cinnamate	Xiao-Qing-Long-Tang	CCOC(=O)C=CC1=CC=CC=C1	176.21	2	0	4	26.3	3
2	(Z)-caryophyllene	Xiao-Qing-Long-Tang	CC1=CCCC(=C)C2CC(C2CC1)(C)C	204.35	0	0	0	0	4.4
2	(ZZ)-farnesol	Xiao-Qing-Long-Tang	CC(=CCCC(=CCCC(=CCO)C)C)C	222.37	1	1	7	20.2	4.8
2	(e)-9-isopropyl-6-methyl-59-decadiene-2-one	Xiao-Qing-Long-Tang	CC(C)C(=C)CCC(=CCCC(=O)C)C	208.34	1	0	7	17.1	4.2
2	-cis-.beta.-Elemene diastereomer	Xiao-Qing-Long-Tang	CC(=C)C1CCC(C(C1)C(=C)C)(C)C=C	204.35	0	0	3	0	6.1
2	.alpha.-Ionene	Xiao-Qing-Long-Tang	CC1=CC2=C(C=C1)C(CCC2)(C)C	174.28	0	0	0	0	4.5
2	.beta.-Fenchyl acetate exo-	Xiao-Qing-Long-Tang	CC(=O)OC1C(C2CCC1(C2)C)(C)C	196.29	2	0	2	26.3	3.1
2	1233alpha88alpha-hexahydro-228-trimethyl-56-azulenedimethanol	Xiao-Qing-Long-Tang	CC1C=C(C(=CC2C1CC(C2)(C)C)CO)CO	236.35	2	2	2	40.5	1.9
2	123-trimethylcyclohexane	Xiao-Qing-Long-Tang	CC1CCCC(C1C)C	126.24	0	0	0	0	4
2	12-Dibenzoylethane	Xiao-Qing-Long-Tang	C1=CC=C(C=C1)C(=O)CCC(=O)C2=CC=CC=C2	238.28	2	0	5	34.1	2.9
2	134-trimethyl-3-cyclohexene-1-carboxaldehyde	Xiao-Qing-Long-Tang	CC1=C(CC(CC1)(C)C=O)C	152.23	1	0	1	17.1	1.4
2	13-dihydroxy-89-dimethoxy-6-benzofurano[32-c]chromenone	Xiao-Qing-Long-Tang	COC1=C(C=C2C(=C1)C3=C(O2)C4=C(C=C(C=C4OC3=O)O)O)OC	328.27	7	2	2	98.4	2.7
2	13-dihydroxy-9-methoxy-6-benzofurano[32-c]chromenone	Xiao-Qing-Long-Tang	COC1=CC2=C(C=C1)C3=C(O2)C4=C(C=C(C=C4OC3=O)O)O	298.25	6	2	1	89.1	2.7
2	13-p-Menthadien-7-al	Xiao-Qing-Long-Tang	CC(C)C1=CC=C(CC1)C=O	150.22	1	0	2	17.1	2
2	158-trimethyl-12-dihydro-naphthalene	Xiao-Qing-Long-Tang	CC1CC=CC2=C(C=CC(=C12)C)C	172.27	0	0	0	0	4.1
2	1-(15-dimethyl-4-hexenyl)-4-methyl benzene	Xiao-Qing-Long-Tang	CC1=CC=C(C=C1)C(C)CCC=C(C)C	202.33	0	0	4	0	5.4
2	1-(4-Hydroxy-3-methoxyphenyl)decan-5-one	Xiao-Qing-Long-Tang	CCCCCC(=O)CCCCC1=CC(=C(C=C1)O)OC	278.4	3	1	10	46.5	3.6
2	1-(5-hydroxy-22-dimethylchromen-6-yl)-3-(4-hydroxyphenyl)prop-2-en-1-one	Xiao-Qing-Long-Tang	CC1(C=CC2=C(O1)C=CC(=C2O)C(=O)C=CC3=CC=C(C=C3)O)C	322.4	4	2	3	66.8	4.5
2	1-Methoxyficifolinol	Xiao-Qing-Long-Tang	CC(=CCC1=CC2=C(C=C1O)OC3C2COC4=C3C(=C(C(=C4)O)CC=C(C)C)OC)C	422.5	5	2	5	68.2	6.1
2	1-Methoxyphaseollidin	Xiao-Qing-Long-Tang	CC(=CCC1=C(C=CC2=C1OC3C2COC4=C3C(=CC(=C4)O)OC)O)C	354.4	5	2	3	68.2	4.2
2	1-Monolinolein	Xiao-Qing-Long-Tang	CCCCCC=CCC=CCCCCCCCC(=O)OCC(CO)O	354.5	4	2	18	66.8	5.8
2	1-[(2R3R4S5S)-34-dihydroxy-5-(hydroxymethyl)oxolan-2-yl]pyrimidine-24-dione	Xiao-Qing-Long-Tang	C1=CN(C(=O)NC1=O)C2C(C(C(O2)CO)O)O	244.2	6	4	2	119	-2
2	1-hexanol	Xiao-Qing-Long-Tang	CCCCCCO	102.17	1	1	4	20.2	2
2	1-phenyl-13-butanedion	Xiao-Qing-Long-Tang	CC(=O)CC(=O)C1=CC=CC=C1	162.18	2	0	3	34.1	1.6
2	1-terpineol	Xiao-Qing-Long-Tang	CC(C)C1=CCC(CC1)(C)O	154.25	1	1	1	20.2	2
2	1013-eicosadienoic	Xiao-Qing-Long-Tang	CCCCCCC=CCC=CCCCCCCCCC(=O)OC	322.5	2	0	17	26.3	8
2	10-Gingerdione	Xiao-Qing-Long-Tang	CCCCCCCCCC(=O)C=C(CCC1=CC(=C(C=C1)O)OC)O	348.5	4	2	13	66.8	6.3
2	11-deoxyglycyrrhetic acid	Xiao-Qing-Long-Tang	CC1(C2CCC3(C(C2(CCC1O)C)CC=C4C3(CCC5(C4CC(CC5)(C)C(=O)O)C)C)C)C	456.7	3	2	1	57.5	7.5
2	1213-epoxy-9-hydroxynonadeca-710-dienoic acid	Xiao-Qing-Long-Tang	CCCCCCC1C(O1)C=CC(C=CCCCCCC(=O)O)O	324.5	4	2	14	70.1	4.4
2	12-Gingerol	Xiao-Qing-Long-Tang	CCCCCCCCCCCC(CC(=O)CCC1=CC(=C(C=C1)O)OC)O	378.5	4	2	16	66.8	6.4
2	12-methyltetradecanoate	Xiao-Qing-Long-Tang	CCC(C)CCCCCCCCCCC(=O)[O-]	241.39	2	0	11	40.1	6.9
2	18alpha-hydroxyglycyrrhetic acid	Xiao-Qing-Long-Tang	CC1(C2CCC3(C(C2(CCC1O)C)C(=O)C=C4C3(CCC5(C4(CC(CC5)(C)C(=O)O)O)C)C)C)C	486.7	5	3	1	94.8	5
2	18beta-glycyrrhetinic acid	Xiao-Qing-Long-Tang	CC1(C2CCC3(C(C2(CCC1O)C)C(=O)C=C4C3(CCC5(C4CC(CC5)(C)C(=O)O)C)C)C)C	470.7	4	2	1	74.6	6.4
2	19889-94-2	Xiao-Qing-Long-Tang	CC1C2CC(C2(C)C)CC1O	154.25	1	1	0	20.2	2.6
2	19894-97-4	Xiao-Qing-Long-Tang	CC1(C2CC=C(C1C2)CO)C	152.23	1	1	1	20.2	1.6
2	1Ph5SHTetrazol	Xiao-Qing-Long-Tang	C1=CC=C(C=C1)N2C(=NN=N2)S	178.22	4	1	1	44.6	1
2	2 - methyl - 3 - (2 - propenyl) - phenol	Xiao-Qing-Long-Tang	CC1=C(C=CC=C1O)CC=C	148.2	1	1	2	20.2	3
2	22-DIMETHYLPENTANE	Xiao-Qing-Long-Tang	CCCC(C)(C)C	100.2	0	0	2	0	3.6
2	22-dimethylcyclohexanol	Xiao-Qing-Long-Tang	CC1(CCCCC1O)C	128.21	1	1	0	20.2	2.2
2	234-Trimethyl-5-phenyloxazolidine	Xiao-Qing-Long-Tang	CC1C(OC(N1C)C)C2=CC=CC=C2	191.27	2	0	1	12.5	2.4
2	23-dimethyl-1-pentene	Xiao-Qing-Long-Tang	CCC(C)C(=C)C	98.19	0	0	2	0	3.4
2	23-dimethylhexane	Xiao-Qing-Long-Tang	CCCC(C)C(C)C	114.23	0	0	3	0	4
2	25-Dimethylpyrazole	Xiao-Qing-Long-Tang	CC1=NN(C=C1)C	96.13	1	0	0	17.8	0.6
2	261015-tetramethylheptadecane	Xiao-Qing-Long-Tang	CCC(C)CCCCC(C)CCCC(C)CCCC(C)C	296.6	0	0	14	0	10.4
2	26-Dimethyl-1357-octatetraene EE-	Xiao-Qing-Long-Tang	CC(=C)C=CC=C(C)C=C	134.22	0	0	3	0	4.4
2	26-Dimethylnaphthalene	Xiao-Qing-Long-Tang	CC1=CC2=C(C=C1)C=C(C=C2)C	156.22	0	0	0	0	4.3
2	26-Nonamethylene pyridine	Xiao-Qing-Long-Tang	C1CCCCC2=NC(=CC=C2)CCCC1	203.32	1	0	0	12.9	4.6
2	2-(2-phenyl cyclohexyloxy)ethanol	Xiao-Qing-Long-Tang	C1CCC(C(C1)C2=CC=CC=C2)OCCO	220.31	2	1	4	29.5	2.6
2	2-(34-dihydroxyphenyl)-57-dihydroxy-6-(3-methylbut-2-enyl)chromone	Xiao-Qing-Long-Tang	CC(=CCC1=C(C2=C(C=C1O)OC(=CC2=O)C3=CC(=C(C=C3)O)O)O)C	354.4	6	4	3	107	4.2
2	2-(5-ethenyl-5-methyl-2-tetrahydrofuranyl)-6-methyl-5-hepten-3-one	Xiao-Qing-Long-Tang	CC(C1CCC(O1)(C)C=C)C(=O)CC=C(C)C	236.35	2	0	5	26.3	3.3
2	2-(p-cyclohexyl-phenoxy)ethanol	Xiao-Qing-Long-Tang	C1CCC(CC1)C2=CC=C(C=C2)OCCO	220.31	2	1	4	29.5	3.9
2	2-Butene 2-phenyl- (Z)-	Xiao-Qing-Long-Tang	CC=C(C)C1=CC=CC=C1	132.2	0	0	1	0	3.7
2	2-Caren-10-al	Xiao-Qing-Long-Tang	CC1(C2C1C=C(CC2)C=O)C	150.22	1	0	1	17.1	2.1
2	2-Coumarinate	Xiao-Qing-Long-Tang	C1=CC=C(C(=C1)C=CC(=O)O)O	164.16	3	2	2	57.5	1.5
2	2-Ethyl-p-xylene	Xiao-Qing-Long-Tang	CCC1=C(C=CC(=C1)C)C	134.22	0	0	1	0	3.4
2	2-Hexenol	Xiao-Qing-Long-Tang	CCCC=CCO	100.16	1	1	3	20.2	1.4
2	2-Hexyl-1-decanol	Xiao-Qing-Long-Tang	CCCCCCCCC(CCCCCC)CO	242.44	1	1	13	20.2	7
2	2-Methoxycinnamic Acid	Xiao-Qing-Long-Tang	COC1=CC=CC=C1C=CC(=O)O	178.18	3	1	3	46.5	1.8
2	2-Methoxyphenylacetone	Xiao-Qing-Long-Tang	CC(=O)CC1=CC=CC=C1OC	164.2	2	0	3	26.3	1.6
2	2-Methyl-1-naphthol	Xiao-Qing-Long-Tang	CC1=C(C2=CC=CC=C2C=C1)O	158.2	1	1	0	20.2	3.2
2	2-Methyl-N-phenylmaleimide	Xiao-Qing-Long-Tang	CC1=CC(=O)N(C1=O)C2=CC=CC=C2	187.19	2	0	1	37.4	1.4
2	2-Methylhept-2-ene	Xiao-Qing-Long-Tang	CCCCC=C(C)C	112.21	0	0	3	0	3.8
2	2-Methylpent-2-en-1-ol	Xiao-Qing-Long-Tang	CCC=C(C)CO	100.16	1	1	2	20.2	1.5
2	2-Methylpentan-3-one	Xiao-Qing-Long-Tang	CCC(=O)C(C)C	100.16	1	0	2	17.1	1.5
2	2-NONANONE	Xiao-Qing-Long-Tang	CCCCCCCC(=O)C	142.24	1	0	6	17.1	3.1
2	2-PENTADECANONE	Xiao-Qing-Long-Tang	CCCCCCCCCCCCCC(=O)C	226.4	1	0	12	17.1	6.3
2	2-Phenylpropenal	Xiao-Qing-Long-Tang	C=C(C=O)C1=CC=CC=C1	132.16	1	0	2	17.1	2
2	2-Tetradecanone	Xiao-Qing-Long-Tang	CCCCCCCCCCCCC(=O)C	212.37	1	0	11	17.1	5.7
2	2-[(1R)-4-methyl-1-cyclohex-3-enyl]propan-2-yl acetate	Xiao-Qing-Long-Tang	CC1=CCC(CC1)C(C)(C)OC(=O)C	196.29	2	0	3	26.3	2.4
2	2-[(2S5R)-5-ethenyl-5-methyloxolan-2-yl]propan-2-ol	Xiao-Qing-Long-Tang	CC1(CCC(O1)C(C)(C)O)C=C	170.25	2	1	2	29.5	1.4
2	2-[(3R)-88-dimethyl-34-dihydro-2H-pyrano[65-f]chromen-3-yl]-5-methoxyphenol	Xiao-Qing-Long-Tang	CC1(C=CC2=C(O1)C=CC3=C2OCC(C3)C4=C(C=C(C=C4)OC)O)C	338.4	4	1	2	47.9	4.2
2	2-ethoxypropanol	Xiao-Qing-Long-Tang	CCOC(C)CO	104.15	2	1	3	29.5	0.2
2	2-ethylidene-11-dimethyl-cyclopentane	Xiao-Qing-Long-Tang	CC=C1CCCC1(C)C	124.22	0	0	0	0	3.2
2	2-heptanone	Xiao-Qing-Long-Tang	CCCCCC(=O)C	114.19	1	0	4	17.1	2
2	2-methyl-5-propyl -nonane	Xiao-Qing-Long-Tang	CCCCC(CCC)CCC(C)C	184.36	0	0	8	0	6.7
2	2-methyl-6-ethyl decane	Xiao-Qing-Long-Tang	CCCCC(CC)CCCC(C)C	184.36	0	0	8	0	6.7
2	2-methyl-butanol-1-ol	Xiao-Qing-Long-Tang	CCC(C)C(O)O	104.15	2	2	2	40.5	0.7
2	2-octyldodecan-1-ol	Xiao-Qing-Long-Tang	CCCCCCCCCCC(CCCCCCCC)CO	298.5	1	1	17	20.2	9.2
2	21987_FLUKA	Xiao-Qing-Long-Tang	CC1CC2C(C2(C)C)C=C1	136.23	0	0	0	0	3.3
2	24-Ethylcholest-4-en-3-one	Xiao-Qing-Long-Tang	CCC(CCC(C)C1CCC2C1(CCC3C2CCC4=CC(=O)CCC34C)C)C(C)C	412.7	1	0	6	17.1	9.3
2	24-Hydroxy-11-deoxyglycyrrhetic acid	Xiao-Qing-Long-Tang	CC12CCC(CC1C3=CCC4C5(CCC(C(C5CCC4(C3(CC2)C)C)(C)O)O)C)(C)C(=O)O	458.7	4	3	1	77.8	5.7
2	24-Hydroxyglycyrrhetic acid	Xiao-Qing-Long-Tang	CC12CCC(CC1C3=CC(=O)C4C5(CCC(C(C5CCC4(C3(CC2)C)C)(C)CO)O)C)(C)C(=O)O	486.7	5	3	2	94.8	5.8
2	24-Methylenecycloartanol	Xiao-Qing-Long-Tang	CC(C)C(=C)CCC(C)C1CCC2(C1(CCC34C2CCC5C3(C4)CCC(C5(C)C)O)C)C	440.7	1	1	5	20.2	10.3
2	24253-30-3	Xiao-Qing-Long-Tang	CCC(=O)CC=C	98.14	1	0	3	17.1	1.2
2	2Z-hexadecenoic acid	Xiao-Qing-Long-Tang	CCCCCCCCCCCCCC=CC(=O)O	254.41	2	1	13	37.3	7
[truncated: 5,749 more rows]

## Sheet: S3.WM
DrugGroup	DrugNameENG	TypeWM	MW	Structure	XLogP	TPSA	HBD	HBA	RB
7	cetirizine	Anti-histamines	388.9	C1CN(CCN1CCOCC(=O)O)C(C2=CC=CC=C2)C3=CC=C(C=C3)Cl	1.7	53	1	5	8
7	cyproheptadine	Anti-histamines	287.4	CN1CCC(=C2C3=CC=CC=C3C=CC4=CC=CC=C42)CC1	4.7	3.2	0	1	0
7	desloratadine	Anti-histamines	310.8	C1CC2=C(C=CC(=C2)Cl)C(=C3CCNCC3)C4=C1C=CC=N4	4.5	24.9	1	2	0
7	fexofenadine	Anti-histamines	501.7	CC(C)(C1=CC=C(C=C1)C(CCCN2CCC(CC2)C(C3=CC=CC=C3)(C4=CC=CC=C4)O)O)C(=O)O	3	81	3	5	10
7	ketotifen	Anti-histamines	309.4	CN1CCC(=C2C3=C(C(=O)CC4=CC=CC=C42)SC=C3)CC1	3.2	48.6	0	3	0
7	loratadine	Anti-histamines	382.9	CCOC(=O)N1CCC(=C2C3=C(CCC4=C2N=CC=C4)C=C(C=C3)Cl)CC1	5.2	42.4	0	3	2
8	beclometasone	Glucocorticoids	408.9	CC1CC2C3CCC4=CC(=O)C=CC4(C3(C(CC2(C1(C(=O)CO)O)C)O)Cl)C	2.2	94.8	3	5	2
8	betamethasone	Glucocorticoids	392.5	CC1CC2C3CCC4=CC(=O)C=CC4(C3(C(CC2(C1(C(=O)CO)O)C)O)F)C	1.9	94.8	3	6	2
8	budesonide	Glucocorticoids	430.5	CCCC1OC2CC3C4CCC5=CC(=O)C=CC5(C4C(CC3(C2(O1)C(=O)CO)C)O)C	2.5	93.1	2	6	4
8	ciclesonide	Glucocorticoids	540.7	CC(C)C(=O)OCC(=O)C12C(CC3C1(CC(C4C3CCC5=CC(=O)C=CC45C)O)C)OC(O2)C6CCCCC6	5.3	99.1	1	7	6
8	dexamethasone	Glucocorticoids	392.5	CC1CC2C3CCC4=CC(=O)C=CC4(C3(C(CC2(C1(C(=O)CO)O)C)O)F)C	1.9	94.8	3	6	2
8	flunisolide	Glucocorticoids	434.5	CC1(OC2CC3C4CC(C5=CC(=O)C=CC5(C4C(CC3(C2(O1)C(=O)CO)C)O)C)F)C	2.5	93.1	2	7	2
8	fluticasone	Glucocorticoids	444.5	CC1CC2C3CC(C4=CC(=O)C=CC4(C3(C(CC2(C1(C(=O)SCF)O)C)O)F)C)F	3.2	99.9	2	8	3
8	mometasone	Glucocorticoids	427.4	CC1CC2C3CCC4=CC(=O)C=CC4(C3(C(CC2(C1(C(=O)CCl)O)C)O)Cl)C	2.7	74.6	2	4	2
8	prednisolone	Glucocorticoids	360.4	CC12CC(C3C(C1CCC2(C(=O)CO)O)CCC4=CC(=O)C=CC34C)O	1.6	94.8	3	5	2
8	tixocortol	Glucocorticoids	378.5	CC12CCC(=O)C=C1CCC3C2C(CC4(C3CCC4(C(=O)CS)O)C)O	2	75.6	3	5	2
8	triamcinolone	Glucocorticoids	394.4	CC12CC(C3(C(C1CC(C2(C(=O)CO)O)O)CCC4=CC(=O)C=CC43C)F)O	1.2	115	4	7	2
9	montelukast	Leukotriene receptor antagonist	586.2	CC(C)(C1=CC=CC=C1CCC(C2=CC=CC(=C2)C=CC3=NC4=C(C=CC(=C4)Cl)C=C3)SCC5(CC5)CC(=O)O)O	7.7	95.7	2	5	12
10	antazoline	Sympathomimetics	265.35	C1CN=C(N1)CN(CC2=CC=CC=C2)C3=CC=CC=C3	2.6	27.6	1	2	5
10	ephedrine	Sympathomimetics	165.23	CC(C(C1=CC=CC=C1)O)NC	0.9	32.3	2	2	3
10	epinephrine	Sympathomimetics	183.2	CNCC(C1=CC(=C(C=C1)O)O)O	-1.4	72.7	4	4	3
10	fenoxazoline	Sympathomimetics	218.29	CC(C)C1=CC=CC=C1OCC2=NCCN2	2	33.6	1	2	4
10	indanazoline	Sympathomimetics	201.27	C1CC2=C(C1)C(=CC=C2)NC3=NCCN3	1.4	36.4	2	1	2
10	levocabastine	Sympathomimetics	420.5	CC1CN(CCC1(C2=CC=CC=C2)C(=O)O)C3CCC(CC3)(C#N)C4=CC=C(C=C4)F	2.5	64.3	1	5	4
10	metizoline	Sympathomimetics	230.33	CC1=C(C2=CC=CC=C2S1)CC3=NCCN3	2.2	52.6	1	2	2
10	naphazoline	Sympathomimetics	210.27	C1CN=C(N1)CC2=CC=CC3=CC=CC=C32	2.1	24.4	1	1	2
10	nedocromil	Sympathomimetics	371.3	CCCC1=C2C(=CC3=C1OC(=CC3=O)C(=O)O)C(=O)C=C(N2CC)C(=O)O	2.2	121	2	8	5
10	olopatadine	Sympathomimetics	337.4	CN(C)CCC=C1C2=CC=CC=C2COC3=C1C=C(C=C3)CC(=O)O	1.5	49.8	1	4	5
10	oxymetazoline	Sympathomimetics	260.37	CC1=CC(=C(C(=C1CC2=NCCN2)C)O)C(C)(C)C	2.9	44.6	2	2	3
10	phenylephrine	Sympathomimetics	167.2	CNCC(C1=CC(=CC=C1)O)O	-0.3	52.5	3	3	3
10	phenylephrine	Sympathomimetics	167.2	CNCC(C1=CC(=CC=C1)O)O	-0.3	52.5	3	3	3
10	phenylpropanolamine	Sympathomimetics	151.21	CC(C(C1=CC=CC=C1)O)N	0.8	46.2	2	2	2
10	pseudoephedrine	Sympathomimetics	165.23	CC(C(C1=CC=CC=C1)O)NC	0.9	32.3	2	2	3
10	tetryzoline	Sympathomimetics	200.28	C1CC(C2=CC=CC=C2C1)C3=NCCN3	1.8	24.4	1	1	1
10	thonzylamine	Sympathomimetics	286.37	CN(C)CCN(CC1=CC=C(C=C1)OC)C2=NC=CC=N2	2.6	41.5	0	5	7
10	tramazoline	Sympathomimetics	215.29	C1CCC2=C(C1)C=CC=C2NC3=NCCN3	2	36.4	2	1	2
10	tuaminoheptane	Sympathomimetics	115.22	CCCCCC(C)N	2.4	26	1	1	4
10	tymazoline	Sympathomimetics	232.32	CC1=CC(=C(C=C1)C(C)C)OCC2=NCCN2	2.4	33.6	1	2	4
10	xylometazoline	Sympathomimetics	244.37	CC1=CC(=CC(=C1CC2=NCCN2)C)C(C)(C)C	3.2	24.4	1	1	3

## Sheet: S4.BindingProtein
Drug type	Drug cluster	Protein UniprotID	Protein name	Protein full name
CHM	Cluster 1	A0A0A0MQV1	A0A0A0MQV1	Corticosteroid 11-beta-dehydrogenase isozyme 1
CHM	Cluster 1	A0A0A0MR51	A0A0A0MR51	Acyl-CoA (8-3)-desaturase
CHM	Cluster 1	A0A0A6YY92	A0A0A6YY92	Adenylosuccinate lyase
CHM	Cluster 1	A0A0C4DFN3	A0A0C4DFN3	Monoglyceride lipase
CHM	Cluster 1	A0A0C4DG49	A0A0C4DG49	Poliovirus receptor
CHM	Cluster 1	A0A2C9F2P4	A0A2C9F2P4	Palmitoyl-protein thioesterase 1
CHM	Cluster 1	A0A499FJM4	A0A499FJM4	Cytochrome P450 3A4
CHM	Cluster 1	H0YE66	H0YE66	Uncharacterized protein
CHM	Cluster 1	J3KPA4	J3KPA4	Vascular endothelial growth factor A
CHM	Cluster 1	J3KPD6	J3KPD6	Tyrosine-protein kinase
CHM	Cluster 1	J3KPF3	J3KPF3	4F2 cell-surface antigen heavy chain
CHM	Cluster 1	O00154	BACH	Cytosolic acyl coenzyme A thioester hydrolase
CHM	Cluster 1	O00206	TLR4	Toll-like receptor 4
CHM	Cluster 1	O00231	PSD11	26S proteasome non-ATPase regulatory subunit 11
CHM	Cluster 1	O00519	FAAH1	Fatty-acid amide hydrolase 1
CHM	Cluster 1	O00748	EST2	Cocaine esterase
CHM	Cluster 1	O14520	AQP7	Aquaporin-7
CHM	Cluster 1	O14521	DHSD	Succinate dehydrogenase [ubiquinone] cytochrome b small subunit mitochondrial
CHM	Cluster 1	O14727	APAF	Apoptotic protease-activating factor 1
CHM	Cluster 1	O14732	IMPA2	Inositol monophosphatase 2
CHM	Cluster 1	O14735	CDIPT	CDP-diacylglycerol--inositol 3-phosphatidyltransferase
CHM	Cluster 1	O14756	H17B6	17-beta-hydroxysteroid dehydrogenase type 6
CHM	Cluster 1	O14757	CHK1	Serine/threonine-protein kinase Chk1
CHM	Cluster 1	O14842	FFAR1	Free fatty acid receptor 1
CHM	Cluster 1	O14843	FFAR3	Free fatty acid receptor 3
CHM	Cluster 1	O15296	LX15B	Arachidonate 15-lipoxygenase B
CHM	Cluster 1	O15382	BCAT2	Branched-chain-amino-acid aminotransferase mitochondrial
CHM	Cluster 1	O15552	FFAR2	Free fatty acid receptor 2
CHM	Cluster 1	O43315	AQP9	Aquaporin-9
CHM	Cluster 1	O43776	SYNC	Asparagine--tRNA ligase cytoplasmic
CHM	Cluster 1	O43837	IDH3B	Isocitrate dehydrogenase [NAD] subunit beta mitochondrial
CHM	Cluster 1	O43868	S28A2	Sodium/nucleoside cotransporter 2
CHM	Cluster 1	O60427	FADS1	Acyl-CoA (8-3)-desaturase
CHM	Cluster 1	O60488	ACSL4	Long-chain-fatty-acid--CoA ligase 4
CHM	Cluster 1	O60656	UD19	UDP-glucuronosyltransferase 1-9
CHM	Cluster 1	O60733	PLPL9	85/88 kDa calcium-independent phospholipase A2
CHM	Cluster 1	O60779	S19A2	Thiamine transporter 1
CHM	Cluster 1	O75106	AOC2	Retina-specific copper amine oxidase
CHM	Cluster 1	O75310	UDB11	UDP-glucuronosyltransferase 2B11
CHM	Cluster 1	O75387	LAT3	Large neutral amino acids transporter small subunit 3
CHM	Cluster 1	O75390	CISY	Citrate synthase mitochondrial
CHM	Cluster 1	O75469	NR1I2	Nuclear receptor subfamily 1 group I member 2
CHM	Cluster 1	O75762	TRPA1	Transient receptor potential cation channel subfamily A member 1
CHM	Cluster 1	O94768	ST17B	Serine/threonine-protein kinase 17B
CHM	Cluster 1	O95136	S1PR2	Sphingosine 1-phosphate receptor 2
CHM	Cluster 1	O95477	ABCA1	Phospholipid-transporting ATPase ABCA1
CHM	Cluster 1	O95497	VNN1	Pantetheinase
CHM	Cluster 1	O95498	VNN2	Vascular non-inflammatory molecule 2
CHM	Cluster 1	O95573	ACSL3	Long-chain-fatty-acid--CoA ligase 3
CHM	Cluster 1	O95837	GNA14	Guanine nucleotide-binding protein subunit alpha-14
CHM	Cluster 1	O95864	FADS2	Acyl-CoA 6-desaturase
CHM	Cluster 1	P00156	CYB	Cytochrome b
CHM	Cluster 1	P00325	ADH1B	All-trans-retinol dehydrogenase [NAD(+)] ADH1B
CHM	Cluster 1	P00352	AL1A1	Retinal dehydrogenase 1
CHM	Cluster 1	P00390	GSHR	Glutathione reductase mitochondrial
CHM	Cluster 1	P00491	PNPH	Purine nucleoside phosphorylase
CHM	Cluster 1	P00492	HPRT	Hypoxanthine-guanine phosphoribosyltransferase
CHM	Cluster 1	P00519	ABL1	Tyrosine-protein kinase ABL1
CHM	Cluster 1	P00749	UROK	Urokinase-type plasminogen activator
CHM	Cluster 1	P01100	FOS	Proto-oncogene c-Fos
CHM	Cluster 1	P01178	NEU1	Oxytocin-neurophysin 1
CHM	Cluster 1	P01189	COLI	Pro-opiomelanocortin
CHM	Cluster 1	P01275	GLUC	Glucagon
CHM	Cluster 1	P01375	TNFA	Tumor necrosis factor
CHM	Cluster 1	P01889	HLAB	HLA class I histocompatibility antigen B alpha chain
CHM	Cluster 1	P02647	APOA1	Apolipoprotein A-I
CHM	Cluster 1	P02649	APOE	Apolipoprotein E
CHM	Cluster 1	P02766	TTHY	Transthyretin
CHM	Cluster 1	P02768	ALBU	Serum albumin
CHM	Cluster 1	P02788	TRFL	Lactotransferrin
CHM	Cluster 1	P04035	HMDH	3-hydroxy-3-methylglutaryl-coenzyme A reductase
CHM	Cluster 1	P04040	CATA	Catalase
CHM	Cluster 1	P04054	PA21B	Phospholipase A2
CHM	Cluster 1	P04062	GLCM	Lysosomal acid glucosylceramidase
CHM	Cluster 1	P04114	APOB	Apolipoprotein B-100
CHM	Cluster 1	P04150	GCR	Glucocorticoid receptor
CHM	Cluster 1	P04180	LCAT	Phosphatidylcholine-sterol acyltransferase
CHM	Cluster 1	P04278	SHBG	Sex hormone-binding globulin
CHM	Cluster 1	P04637	P53	Cellular tumor antigen p53
CHM	Cluster 1	P04798	CP1A1	Cytochrome P450 1A1
CHM	Cluster 1	P05067	A4	Amyloid-beta precursor protein
CHM	Cluster 1	P05091	ALDH2	Aldehyde dehydrogenase mitochondrial
CHM	Cluster 1	P05108	CP11A	Cholesterol side-chain cleavage enzyme mitochondrial
CHM	Cluster 1	P05177	CP1A2	Cytochrome P450 1A2
CHM	Cluster 1	P05181	CP2E1	Cytochrome P450 2E1
CHM	Cluster 1	P05305	EDN1	Endothelin-1
CHM	Cluster 1	P05412	JUN	Transcription factor AP-1
CHM	Cluster 1	P06133	UD2B4	UDP-glucuronosyltransferase 2B4
CHM	Cluster 1	P06276	CHLE	Cholinesterase
CHM	Cluster 1	P06307	CCKN	Cholecystokinin
CHM	Cluster 1	P06493	CDK1	Cyclin-dependent kinase 1
CHM	Cluster 1	P06576	ATPB	ATP synthase subunit beta mitochondrial
CHM	Cluster 1	P06858	LIPL	Lipoprotein lipase
CHM	Cluster 1	P07203	GPX1	Glutathione peroxidase 1
CHM	Cluster 1	P07327	ADH1A	Alcohol dehydrogenase 1A
CHM	Cluster 1	P07477	TRY1	Trypsin-1
CHM	Cluster 1	P07954	FUMH	Fumarate hydratase mitochondrial
CHM	Cluster 1	P08100	OPSD	Rhodopsin
CHM	Cluster 1	P08195	4F2	4F2 cell-surface antigen heavy chain
CHM	Cluster 1	P08236	BGLR	Beta-glucuronidase
CHM	Cluster 1	P08243	ASNS	Asparagine synthetase [glutamine-hydrolyzing]
CHM	Cluster 1	P08253	MMP2	72 kDa type IV collagenase
CHM	Cluster 1	P08684	CP3A4	Cytochrome P450 3A4
CHM	Cluster 1	P08913	ADA2A	Alpha-2A adrenergic receptor
CHM	Cluster 1	P09172	DOPO	Dopamine beta-hydroxylase
CHM	Cluster 1	P09601	HMOX1	Heme oxygenase 1
CHM	Cluster 1	P09874	PARP1	Poly [ADP-ribose] polymerase 1
CHM	Cluster 1	P09958	FURIN	Furin
CHM	Cluster 1	P0CJ75	HMN8	Humanin-like 8
CHM	Cluster 1	P0DMP1	HMN12	Humanin-like 12
CHM	Cluster 1	P0DMS9	TMIG3	Transmembrane domain-containing protein TMIGD3
CHM	Cluster 1	P0DP24	CALM2	Calmodulin-2
CHM	Cluster 1	P10145	IL8	Interleukin-8
CHM	Cluster 1	P10275	ANDR	Androgen receptor
CHM	Cluster 1	P10632	CP2C8	Cytochrome P450 2C8
CHM	Cluster 1	P11168	GTR2	Solute carrier family 2 facilitated glucose transporter member 2
CHM	Cluster 1	P11309	PIM1	Serine/threonine-protein kinase pim-1
CHM	Cluster 1	P11509	CP2A6	Cytochrome P450 2A6
CHM	Cluster 1	P11597	CETP	Cholesteryl ester transfer protein
CHM	Cluster 1	P11712	CP2C9	Cytochrome P450 2C9
CHM	Cluster 1	P12872	MOTI	Promotilin
CHM	Cluster 1	P13569	CFTR	Cystic fibrosis transmembrane conductance regulator
CHM	Cluster 1	P13716	HEM2	Delta-aminolevulinic acid dehydratase
CHM	Cluster 1	P14061	DHB1	Estradiol 17-beta-dehydrogenase 1
CHM	Cluster 1	P14174	MIF	Macrophage migration inhibitory factor
CHM	Cluster 1	P14550	AK1A1	Aldo-keto reductase family 1 member A1
CHM	Cluster 1	P14555	PA2GA	Phospholipase A2 membrane associated
CHM	Cluster 1	P14618	KPYM	Pyruvate kinase PKM
CHM	Cluster 1	P14679	TYRO	Tyrosinase
CHM	Cluster 1	P14780	MMP9	Matrix metalloproteinase-9
CHM	Cluster 1	P14920	OXDA	D-amino-acid oxidase
CHM	Cluster 1	P15086	CBPB1	Carboxypeptidase B
CHM	Cluster 1	P15090	FABP4	Fatty acid-binding protein adipocyte
CHM	Cluster 1	P15121	ALDR	Aldo-keto reductase family 1 member B1
CHM	Cluster 1	P15151	PVR	Poliovirus receptor
CHM	Cluster 1	P15559	NQO1	NAD(P)H dehydrogenase [quinone] 1
CHM	Cluster 1	P16233	LIPP	Pancreatic triacylglycerol lipase
CHM	Cluster 1	P16278	BGAL	Beta-galactosidase
CHM	Cluster 1	P16662	UD2B7	UDP-glucuronosyltransferase 2B7
CHM	Cluster 1	P17252	KPCA	Protein kinase C alpha type
CHM	Cluster 1	P17302	CXA1	Gap junction alpha-1 protein
CHM	Cluster 1	P17612	KAPCA	cAMP-dependent protein kinase catalytic subunit alpha
CHM	Cluster 1	P17900	SAP3	Ganglioside GM2 activator
CHM	Cluster 1	P18054	LOX12	Arachidonate 12-lipoxygenase 12S-type
CHM	Cluster 1	P18283	GPX2	Glutathione peroxidase 2
CHM	Cluster 1	P18825	ADA2C	Alpha-2C adrenergic receptor
CHM	Cluster 1	P19224	UD16	UDP-glucuronosyltransferase 1-6
CHM	Cluster 1	P20366	TKN1	Protachykinin-1
CHM	Cluster 1	P20382	MCH	Pro-MCH
CHM	Cluster 1	P20853	CP2A7	Cytochrome P450 2A7
CHM	Cluster 1	P21397	AOFA	Amine oxidase [flavin-containing] A
CHM	Cluster 1	P21399	ACOC	Cytoplasmic aconitate hydratase
CHM	Cluster 1	P21731	TA2R	Thromboxane A2 receptor
CHM	Cluster 1	P21817	RYR1	Ryanodine receptor 1
CHM	Cluster 1	P21912	SDHB	Succinate dehydrogenase [ubiquinone] iron-sulfur subunit mitochondrial
CHM	Cluster 1	P21964	COMT	Catechol O-methyltransferase
CHM	Cluster 1	P22309	UD11	UDP-glucuronosyltransferase 1-1
CHM	Cluster 1	P22352	GPX3	Glutathione peroxidase 3
CHM	Cluster 1	P22680	CP7A1	Cytochrome P450 7A1
CHM	Cluster 1	P23141	EST1	Liver carboxylesterase 1
CHM	Cluster 1	P23368	MAOM	NAD-dependent malic enzyme mitochondrial
CHM	Cluster 1	P23786	CPT2	Carnitine O-palmitoyltransferase 2 mitochondrial
CHM	Cluster 1	P24386	RAE1	Rab proteins geranylgeranyltransferase component A 1
CHM	Cluster 1	P24903	CP2F1	Cytochrome P450 2F1
CHM	Cluster 1	P24941	CDK2	Cyclin-dependent kinase 2
CHM	Cluster 1	P25774	CATS	Cathepsin S
CHM	Cluster 1	P25874	UCP1	Mitochondrial brown fat uncoupling protein 1
CHM	Cluster 1	P25929	NPY1R	Neuropeptide Y receptor type 1
CHM	Cluster 1	P26358	DNMT1	DNA (cytosine-5)-methyltransferase 1
CHM	Cluster 1	P27338	AOFB	Amine oxidase [flavin-containing] B
CHM	Cluster 1	P28332	ADH6	Alcohol dehydrogenase 6
CHM	Cluster 1	P28482	MK01	Mitogen-activated protein kinase 1
CHM	Cluster 1	P28907	CD38	ADP-ribosyl cyclase/cyclic ADP-ribose hydrolase 1
CHM	Cluster 1	P29120	NEC1	Neuroendocrine convertase 1
CHM	Cluster 1	P29218	IMPA1	Inositol monophosphatase 1
CHM	Cluster 1	P29274	AA2AR	Adenosine receptor A2a
CHM	Cluster 1	P29474	NOS3	Nitric oxide synthase endothelial
CHM	Cluster 1	P29992	GNA11	Guanine nucleotide-binding protein subunit alpha-11
CHM	Cluster 1	P30044	PRDX5	Peroxiredoxin-5 mitochondrial
CHM	Cluster 1	P30837	AL1B1	Aldehyde dehydrogenase X mitochondrial
CHM	Cluster 1	P30838	AL3A1	Aldehyde dehydrogenase dimeric NADP-preferring
CHM	Cluster 1	P31040	SDHA	Succinate dehydrogenase [ubiquinone] flavoprotein subunit mitochondrial
CHM	Cluster 1	P31431	SDC4	Syndecan-4
CHM	Cluster 1	P32320	CDD	Cytidine deaminase
CHM	Cluster 1	P33261	CP2CJ	Cytochrome P450 2C19
CHM	Cluster 1	P35225	IL13	Interleukin-13
CHM	Cluster 1	P35354	PGH2	Prostaglandin G/H synthase 2
CHM	Cluster 1	P35503	UD13	UDP-glucuronosyltransferase 1-3
CHM	Cluster 1	P36537	UDB10	UDP-glucuronosyltransferase 2B10
CHM	Cluster 1	P36969	GPX4	Phospholipid hydroperoxide glutathione peroxidase
CHM	Cluster 1	P37059	DHB2	Estradiol 17-beta-dehydrogenase 2
CHM	Cluster 1	P37231	PPARG	Peroxisome proliferator-activated receptor gamma
CHM	Cluster 1	P38936	CDN1A	Cyclin-dependent kinase inhibitor 1
CHM	Cluster 1	P40261	NNMT	Nicotinamide N-methyltransferase
CHM	Cluster 1	P40394	ADH7	All-trans-retinol dehydrogenase [NAD(+)] ADH7
CHM	Cluster 1	P40925	MDHC	Malate dehydrogenase cytoplasmic
CHM	Cluster 1	P40926	MDHM	Malate dehydrogenase mitochondrial
CHM	Cluster 1	P41180	CASR	Extracellular calcium-sensing receptor
CHM	Cluster 1	P41235	HNF4A	Hepatocyte nuclear factor 4-alpha
CHM	Cluster 1	P41594	GRM5	Metabotropic glutamate receptor 5
CHM	Cluster 1	P42330	AK1C3	Aldo-keto reductase family 1 member C3
CHM	Cluster 1	P42574	CASP3	Caspase-3
CHM	Cluster 1	P43490	NAMPT	Nicotinamide phosphoribosyltransferase
CHM	Cluster 1	P45844	ABCG1	ATP-binding cassette sub-family G member 1
CHM	Cluster 1	P46531	NOTC1	Neurogenic locus notch homolog protein 1
CHM	Cluster 1	P47895	AL1A3	Aldehyde dehydrogenase family 1 member A3
CHM	Cluster 1	P47989	XDH	Xanthine dehydrogenase/oxidase
CHM	Cluster 1	P48163	MAOX	NADP-dependent malic enzyme
CHM	Cluster 1	P48448	AL3B2	Aldehyde dehydrogenase family 3 member B2
CHM	Cluster 1	P48544	KCNJ5	G protein-activated inward rectifier potassium channel 4
CHM	Cluster 1	P48735	IDHP	Isocitrate dehydrogenase [NADP] mitochondrial
CHM	Cluster 1	P48736	PK3CG	Phosphatidylinositol 45-bisphosphate 3-kinase catalytic subunit gamma isoform
CHM	Cluster 1	P49019	HCAR3	Hydroxycarboxylic acid receptor 3
CHM	Cluster 1	P49146	NPY2R	Neuropeptide Y receptor type 2
CHM	Cluster 1	P49189	AL9A1	4-trimethylaminobutyraldehyde dehydrogenase
CHM	Cluster 1	P49354	FNTA	Protein farnesyltransferase/geranylgeranyltransferase type-1 subunit alpha
CHM	Cluster 1	P49356	FNTB	Protein farnesyltransferase subunit beta
CHM	Cluster 1	P49638	TTPA	Alpha-tocopherol transfer protein
CHM	Cluster 1	P49753	ACOT2	Acyl-coenzyme A thioesterase 2 mitochondrial
CHM	Cluster 1	P49888	ST1E1	Sulfotransferase 1E1
CHM	Cluster 1	P50148	GNAQ	Guanine nucleotide-binding protein G(q) subunit alpha
CHM	Cluster 1	P50213	IDH3A	Isocitrate dehydrogenase [NAD] subunit alpha mitochondrial
CHM	Cluster 1	P50226	ST1A2	Sulfotransferase 1A2
CHM	Cluster 1	P50416	CPT1A	Carnitine O-palmitoyltransferase 1 liver isoform
CHM	Cluster 1	P50897	PPT1	Palmitoyl-protein thioesterase 1
CHM	Cluster 1	P51151	RAB9A	Ras-related protein Rab-9A
CHM	Cluster 1	P51553	IDH3G	Isocitrate dehydrogenase [NAD] subunit gamma mitochondrial
CHM	Cluster 1	P51648	AL3A2	Aldehyde dehydrogenase family 3 member A2
CHM	Cluster 1	P51649	SSDH	Succinate-semialdehyde dehydrogenase mitochondrial
CHM	Cluster 1	P51654	GPC3	Glypican-3
CHM	Cluster 1	P51677	CCR3	C-C chemokine receptor type 3
CHM	Cluster 1	P51689	ARSD	Arylsulfatase D
CHM	Cluster 1	P51690	ARSE	Arylsulfatase E
CHM	Cluster 1	P52758	RIDA	2-iminobutanoate/2-iminopropanoate deaminase
CHM	Cluster 1	P52803	EFNA5	Ephrin-A5
CHM	Cluster 1	P53396	ACLY	ATP-citrate synthase
CHM	Cluster 1	P53611	PGTB2	Geranylgeranyl transferase type-2 subunit beta
CHM	Cluster 1	P53794	SC5A3	Sodium/myo-inositol cotransporter
CHM	Cluster 1	P54687	BCAT1	Branched-chain-amino-acid aminotransferase cytosolic
CHM	Cluster 1	P54793	ARSF	Arylsulfatase F
CHM	Cluster 1	P55085	PAR2	Proteinase-activated receptor 2
CHM	Cluster 1	P55851	UCP2	Mitochondrial uncoupling protein 2
CHM	Cluster 1	P55916	UCP3	Mitochondrial uncoupling protein 3
CHM	Cluster 1	P56937	DHB7	3-keto-steroid reductase
CHM	Cluster 1	P59533	T2R38	Taste receptor type 2 member 38
CHM	Cluster 1	P59541	T2R30	Taste receptor type 2 member 30
CHM	Cluster 1	P59543	T2R20	Taste receptor type 2 member 20
CHM	Cluster 1	P59796	GPX6	Glutathione peroxidase 6
CHM	Cluster 1	P61278	SMS	Somatostatin
CHM	Cluster 1	P63211	GBG1	Guanine nucleotide-binding protein G(T) subunit gamma-T1
CHM	Cluster 1	P68400	CSK21	Casein kinase II subunit alpha
CHM	Cluster 1	P69892	HBG2	Hemoglobin subunit gamma-2
CHM	Cluster 1	P78417	GSTO1	Glutathione S-transferase omega-1
CHM	Cluster 1	P78540	ARGI2	Arginase-2 mitochondrial
CHM	Cluster 1	P80365	DHI2	Corticosteroid 11-beta-dehydrogenase isozyme 2
CHM	Cluster 1	Q01650	LAT1	Large neutral amino acids transporter small subunit 1
CHM	Cluster 1	Q02127	PYRD	Dihydroorotate dehydrogenase (quinone) mitochondrial
CHM	Cluster 1	Q02928	CP4AB	Cytochrome P450 4A11
CHM	Cluster 1	Q04206	TF65	Transcription factor p65
CHM	Cluster 1	Q05469	LIPS	Hormone-sensitive lipase
CHM	Cluster 1	Q06278	AOXA	Aldehyde oxidase
CHM	Cluster 1	Q07820	MCL1	Induced myeloid leukemia cell differentiation protein Mcl-1
CHM	Cluster 1	Q07954	LRP1	Prolow-density lipoprotein receptor-related protein 1
CHM	Cluster 1	Q08AH1	ACSM1	Acyl-coenzyme A synthetase ACSM1 mitochondrial
CHM	Cluster 1	Q10588	BST1	ADP-ribosyl cyclase/cyclic ADP-ribose hydrolase 2
CHM	Cluster 1	Q12772	SRBP2	Sterol regulatory element-binding protein 2
CHM	Cluster 1	Q13183	S13A2	Solute carrier family 13 member 2
CHM	Cluster 1	Q13315	ATM	Serine-protein kinase ATM
CHM	Cluster 1	Q13402	MYO7A	Unconventional myosin-VIIa
CHM	Cluster 1	Q13423	NNTM	NAD(P) transhydrogenase mitochondrial
CHM	Cluster 1	Q13547	HDAC1	Histone deacetylase 1
CHM	Cluster 1	Q14542	S29A2	Equilibrative nucleoside transporter 2
CHM	Cluster 1	Q14643	ITPR1	Inositol 145-trisphosphate receptor type 1
CHM	Cluster 1	Q15392	DHC24	Delta(24)-sterol reductase
CHM	Cluster 1	Q15743	OGR1	Ovarian cancer G-protein coupled receptor 1
CHM	Cluster 1	Q16696	CP2AD	Cytochrome P450 2A13
CHM	Cluster 1	Q16762	THTR	Thiosulfate sulfurtransferase
CHM	Cluster 1	Q16831	UPP1	Uridine phosphorylase 1
CHM	Cluster 1	Q16853	AOC3	Membrane primary amine oxidase
CHM	Cluster 1	Q53TN4	CYBR1	Cytochrome b reductase 1
CHM	Cluster 1	Q58HT5	AWAT1	Acyl-CoA wax alcohol acyltransferase 1
CHM	Cluster 1	Q5NUL3	FFAR4	Free fatty acid receptor 4
CHM	Cluster 1	Q5XG92	EST4A	Carboxylesterase 4A
CHM	Cluster 1	Q68CK6	ACS2B	Acyl-coenzyme A synthetase ACSM2B mitochondrial
CHM	Cluster 1	Q6E213	AWAT2	Acyl-CoA wax alcohol acyltransferase 2
CHM	Cluster 1	Q6NT32	EST5A	Carboxylesterase 5A
CHM	Cluster 1	Q6NUS8	UD3A1	UDP-glucuronosyltransferase 3A1
CHM	Cluster 1	Q6NVY1	HIBCH	3-hydroxyisobutyryl-CoA hydrolase mitochondrial
CHM	Cluster 1	Q6P1M0	S27A4	Long-chain fatty acid transport protein 4
CHM	Cluster 1	Q6P587	FAHD1	Acylpyruvase FAHD1 mitochondrial
CHM	Cluster 1	Q6UWW8	EST3	Carboxylesterase 3
CHM	Cluster 1	Q6UWY0	ARSK	Arylsulfatase K
CHM	Cluster 1	Q6XQN6	PNCB	Nicotinate phosphoribosyltransferase
CHM	Cluster 1	Q7Z2W7	TRPM8	Transient receptor potential cation channel subfamily M member 8
CHM	Cluster 1	Q7Z3A0	Q7Z3A0	NAD-dependent protein deacylase sirtuin-5 mitochondrial
CHM	Cluster 1	Q86TX2	ACOT1	Acyl-coenzyme A thioesterase 1
CHM	Cluster 1	Q86U10	LPP60	60 kDa lysophospholipase
CHM	Cluster 1	Q8IXJ6	SIR2	NAD-dependent protein deacetylase sirtuin-2
CHM	Cluster 1	Q8N695	SC5A8	Sodium-coupled monocarboxylate transporter 1
CHM	Cluster 1	Q8N6T7	SIR6	NAD-dependent protein deacetylase sirtuin-6
CHM	Cluster 1	Q8N9L9	ACOT4	Peroxisomal succinyl-coenzyme A thioesterase
CHM	Cluster 1	Q8TAV3	CP2W1	Cytochrome P450 2W1
CHM	Cluster 1	Q8TCD5	NT5C	5'(3')-deoxyribonucleotidase cytosolic type
CHM	Cluster 1	Q8TDS4	HCAR2	Hydroxycarboxylic acid receptor 2
CHM	Cluster 1	Q8TDX5	ACMSD	2-amino-3-carboxymuconate-6-semialdehyde decarboxylase
CHM	Cluster 1	Q8TE04	PANK1	Pantothenate kinase 1
CHM	Cluster 1	Q8WWT9	S13A3	Solute carrier family 13 member 3
CHM	Cluster 1	Q8WWX8	SC5AB	Sodium/myo-inositol cotransporter 2
CHM	Cluster 1	Q92482	AQP3	Aquaporin-3
CHM	Cluster 1	Q92696	PGTA	Geranylgeranyl transferase type-2 subunit alpha
CHM	Cluster 1	Q92731	ESR2	Estrogen receptor beta
CHM	Cluster 1	Q92736	RYR2	Ryanodine receptor 2
CHM	Cluster 1	Q969T7	5NT3B	7-methylguanosine phosphate-specific 5'-nucleotidase
CHM	Cluster 1	Q96EB6	SIR1	NAD-dependent protein deacetylase sirtuin-1
CHM	Cluster 1	Q96EG1	ARSG	Arylsulfatase G
CHM	Cluster 1	Q96H96	COQ2	4-hydroxybenzoate polyprenyltransferase mitochondrial
CHM	Cluster 1	Q96I59	SYNM	Probable asparagine--tRNA ligase mitochondrial
CHM	Cluster 1	Q96QE2	MYCT	Proton myo-inositol cotransporter
CHM	Cluster 1	Q96T53	MBOA4	Ghrelin O-acyltransferase
CHM	Cluster 1	Q99527	GPER1	G-protein coupled estrogen receptor 1
CHM	Cluster 1	Q99643	C560	Succinate dehydrogenase cytochrome b560 subunit mitochondrial
CHM	Cluster 1	Q99685	MGLL	Monoglyceride lipase
CHM	Cluster 1	Q99798	ACON	Aconitate hydratase mitochondrial
CHM	Cluster 1	Q9BXA5	SUCR1	Succinate receptor 1
CHM	Cluster 1	Q9BY76	ANGL4	Angiopoietin-related protein 4
CHM	Cluster 1	Q9BYV7	BCDO2	Betabeta-carotene 9'10'-oxygenase
CHM	Cluster 1	Q9BZ23	PANK2	Pantothenate kinase 2 mitochondrial
CHM	Cluster 1	Q9BZD2	S29A3	Equilibrative nucleoside transporter 3
CHM	Cluster 1	Q9BZV2	S19A3	Thiamine transporter 2
CHM	Cluster 1	Q9H2A7	CXL16	C-X-C motif chemokine 16
CHM	Cluster 1	Q9H2K2	TNKS2	Poly [ADP-ribose] polymerase tankyrase-2
CHM	Cluster 1	Q9H3S4	TPK1	Thiamin pyrophosphokinase 1
CHM	Cluster 1	Q9H999	PANK3	Pantothenate kinase 3
CHM	Cluster 1	Q9HAS3	S28A3	Solute carrier family 28 member 3
CHM	Cluster 1	Q9HAY6	BCDO1	Betabeta-carotene 1515'-dioxygenase
CHM	Cluster 1	Q9HBW0	LPAR2	Lysophosphatidic acid receptor 2
CHM	Cluster 1	Q9NPB1	NT5M	5'(3')-deoxyribonucleotidase mitochondrial
CHM	Cluster 1	Q9NPC1	LT4R2	Leukotriene B4 receptor 2
CHM	Cluster 1	Q9NPJ3	ACO13	Acyl-coenzyme A thioesterase 13
CHM	Cluster 1	Q9NR19	ACSA	Acetyl-coenzyme A synthetase cytoplasmic
CHM	Cluster 1	Q9NUB1	ACS2L	Acetyl-coenzyme A synthetase 2-like mitochondrial
CHM	Cluster 1	Q9NUJ1	ABHDA	Mycophenolic acid acyl-glucuronide esterase mitochondrial
CHM	Cluster 1	Q9NUN7	ACER3	Alkaline ceramidase 3
CHM	Cluster 1	Q9NVE7	PANK4	4'-phosphopantetheine phosphatase
CHM	Cluster 1	Q9NWZ5	UCKL1	Uridine-cytidine kinase-like 1
CHM	Cluster 1	Q9NX18	SDHF2	Succinate dehydrogenase assembly factor 2 mitochondrial
CHM	Cluster 1	Q9NYV8	T2R14	Taste receptor type 2 member 14
CHM	Cluster 1	Q9NZD2	GLTP	Glycolipid transfer protein
CHM	Cluster 1	Q9P2J5	SYLC	Leucine--tRNA ligase cytoplasmic
CHM	Cluster 1	Q9UBK2	PRGC1	Peroxisome proliferator-activated receptor gamma coactivator 1-alpha
CHM	Cluster 1	Q9UEF7	KLOT	Klotho
CHM	Cluster 1	Q9UGB7	MIOX	Inositol oxygenase
CHM	Cluster 1	Q9UHG3	PCYOX	Prenylcysteine oxidase 1
CHM	Cluster 1	Q9UHI5	LAT2	Large neutral amino acids transporter small subunit 2
CHM	Cluster 1	Q9UHI7	S23A1	Solute carrier family 23 member 1
CHM	Cluster 1	Q9UIQ6	LCAP	Leucyl-cystinyl aminopeptidase
CHM	Cluster 1	Q9UJM8	HAOX1	Hydroxyacid oxidase 1
CHM	Cluster 1	Q9ULC5	ACSL5	Long-chain-fatty-acid--CoA ligase 5
CHM	Cluster 1	Q9Y2T3	GUAD	Guanine deaminase
CHM	Cluster 1	Q9Y2Z9	COQ6	Ubiquinone biosynthesis monooxygenase COQ6 mitochondrial
CHM	Cluster 1	Q9Y4U1	MMAC	Methylmalonic aciduria and homocystinuria type C protein
CHM	Cluster 1	Q9Y5Y4	PD2R2	Prostaglandin D2 receptor 2
CHM	Cluster 1	Q9Y6Y9	LY96	Lymphocyte antigen 96
WM	Sympathomimetics	A0A0A0MSE6	A0A0A0MSE6	Calcium-activated potassium channel subunit alpha-1
WM	Sympathomimetics	O95665	NTR2	Neurotensin receptor type 2
WM	Sympathomimetics	P00797	RENI	Renin
WM	Sympathomimetics	P01019	ANGT	Angiotensinogen
WM	Sympathomimetics	P01100	FOS	Proto-oncogene c-Fos
WM	Sympathomimetics	P01189	COLI	Pro-opiomelanocortin
WM	Sympathomimetics	P01275	GLUC	Glucagon
WM	Sympathomimetics	P01375	TNFA	Tumor necrosis factor
WM	Sympathomimetics	P05187	PPB1	Alkaline phosphatase placental type
WM	Sympathomimetics	P05305	EDN1	Endothelin-1
WM	Sympathomimetics	P05362	ICAM1	Intercellular adhesion molecule 1
WM	Sympathomimetics	P06850	CRF	Corticoliberin
WM	Sympathomimetics	P07550	ADRB2	Beta-2 adrenergic receptor
WM	Sympathomimetics	P07900	HS90A	Heat shock protein HSP 90-alpha
WM	Sympathomimetics	P08588	ADRB1	Beta-1 adrenergic receptor
WM	Sympathomimetics	P08913	ADA2A	Alpha-2A adrenergic receptor
WM	Sympathomimetics	P09683	SECR	Secretin
WM	Sympathomimetics	P10145	IL8	Interleukin-8
WM	Sympathomimetics	P10696	PPBN	Alkaline phosphatase germ cell type
WM	Sympathomimetics	P10997	IAPP	Islet amyloid polypeptide
WM	Sympathomimetics	P11086	PNMT	Phenylethanolamine N-methyltransferase
WM	Sympathomimetics	P13945	ADRB3	Beta-3 adrenergic receptor
WM	Sympathomimetics	P14174	MIF	Macrophage migration inhibitory factor
WM	Sympathomimetics	P18825	ADA2C	Alpha-2C adrenergic receptor
WM	Sympathomimetics	P18846	ATF1	Cyclic AMP-dependent transcription factor ATF-1
WM	Sympathomimetics	P21462	FPR1	fMet-Leu-Phe receptor
WM	Sympathomimetics	P22303	ACES	Acetylcholinesterase
WM	Sympathomimetics	P23297	S10A1	Protein S100-A1
WM	Sympathomimetics	P23975	SC6A2	Sodium-dependent noradrenaline transporter
WM	Sympathomimetics	P25021	HRH2	Histamine H2 receptor
WM	Sympathomimetics	P25100	ADA1D	Alpha-1D adrenergic receptor
WM	Sympathomimetics	P25815	S100P	Protein S100-P
WM	Sympathomimetics	P27361	MK03	Mitogen-activated protein kinase 3
WM	Sympathomimetics	P28222	5HT1B	5-hydroxytryptamine receptor 1B
WM	Sympathomimetics	P28566	5HT1E	5-hydroxytryptamine receptor 1E
WM	Sympathomimetics	P29034	S10A2	Protein S100-A2
WM	Sympathomimetics	P29279	CCN2	CCN family member 2
WM	Sympathomimetics	P30989	NTR1	Neurotensin receptor type 1
WM	Sympathomimetics	P30990	NEUT	Neurotensin/neuromedin N
WM	Sympathomimetics	P35318	ADML	ADM
WM	Sympathomimetics	P35348	ADA1A	Alpha-1A adrenergic receptor
WM	Sympathomimetics	P35367	HRH1	Histamine H1 receptor
WM	Sympathomimetics	P35368	ADA1B	Alpha-1B adrenergic receptor
WM	Sympathomimetics	P80511	S10AC	Protein S100-A12
WM	Sympathomimetics	Q01959	SC6A3	Sodium-dependent dopamine transporter
WM	Sympathomimetics	Q05940	VMAT2	Synaptic vesicular amine transporter
WM	Sympathomimetics	Q13258	PD2R	Prostaglandin D2 receptor
WM	Sympathomimetics	Q4KMQ2	ANO6	Anoctamin-6
WM	Sympathomimetics	Q92583	CCL17	C-C motif chemokine 17
WM	Sympathomimetics	Q969D9	TSLP	Thymic stromal lymphopoietin
WM	Sympathomimetics	Q99584	S10AD	Protein S100-A13
WM	Sympathomimetics	Q9NS75	CLTR2	Cysteinyl leukotriene receptor 2
WM	Sympathomimetics	Q9UHI8	ATS1	A disintegrin and metalloproteinase with thrombospondin motifs 1
WM	Sympathomimetics	Q9Y271	CLTR1	Cysteinyl leukotriene receptor 1
WM	Sympathomimetics	Q9Y5N1	HRH3	Histamine H3 receptor
CHM	Cluster 2	A0A087WWM6	A0A087WWM6	Proline dehydrogenase
CHM	Cluster 2	A0A0A0MQS1	A0A0A0MQS1	Pyrroline-5-carboxylate reductase
CHM	Cluster 2	A0A0A0MQV1	A0A0A0MQV1	Corticosteroid 11-beta-dehydrogenase isozyme 1
CHM	Cluster 2	A0A0A0MR51	A0A0A0MR51	Acyl-CoA (8-3)-desaturase
CHM	Cluster 2	A0A0A6YY92	A0A0A6YY92	Adenylosuccinate lyase
CHM	Cluster 2	A0A0A6YYL1	A0A0A6YYL1	5-formyltetrahydrofolate cyclo-ligase
CHM	Cluster 2	A0A0B4J1R4	A0A0B4J1R4	4-hydroxyphenylpyruvate dioxygenase
CHM	Cluster 2	A0A0C4DFN3	A0A0C4DFN3	Monoglyceride lipase
CHM	Cluster 2	A0A0C4DG49	A0A0C4DG49	Poliovirus receptor
CHM	Cluster 2	A0A2C9F2P4	A0A2C9F2P4	Palmitoyl-protein thioesterase 1
CHM	Cluster 2	A0A2Q3DQE3	A0A2Q3DQE3	Calcium/calmodulin-dependent protein kinase (CaM kinase) II gamma isoform CRA_d
CHM	Cluster 2	A0A499FJL2	A0A499FJL2	Probable leucine--tRNA ligase mitochondrial
CHM	Cluster 2	A0A499FJM4	A0A499FJM4	Cytochrome P450 3A4
CHM	Cluster 2	A2RTX5	SYTC2	Threonine--tRNA ligase 2 cytoplasmic
CHM	Cluster 2	D6W601	D6W601	HCG22695 isoform CRA_a
CHM	Cluster 2	F2Z2F3	F2Z2F3	PNP_UDP_1 domain-containing protein
CHM	Cluster 2	H3BT56	H3BT56	CHKB-CPT1B readthrough (NMD candidate)
CHM	Cluster 2	J3KPA4	J3KPA4	Vascular endothelial growth factor A
CHM	Cluster 2	J3KPD6	J3KPD6	Tyrosine-protein kinase
CHM	Cluster 2	J3KPF3	J3KPF3	4F2 cell-surface antigen heavy chain
CHM	Cluster 2	J3KR12	J3KR12	Uncharacterized protein
CHM	Cluster 2	J3KRW8	J3KRW8	dNK domain-containing protein
CHM	Cluster 2	O00154	BACH	Cytosolic acyl coenzyme A thioester hydrolase
CHM	Cluster 2	O00204	ST2B1	Sulfotransferase 2B1
CHM	Cluster 2	O00206	TLR4	Toll-like receptor 4
CHM	Cluster 2	O00231	PSD11	26S proteasome non-ATPase regulatory subunit 11
CHM	Cluster 2	O00462	MANBA	Beta-mannosidase
CHM	Cluster 2	O00519	FAAH1	Fatty-acid amide hydrolase 1
CHM	Cluster 2	O00748	EST2	Cocaine esterase
CHM	Cluster 2	O00763	ACACB	Acetyl-CoA carboxylase 2
CHM	Cluster 2	O14520	AQP7	Aquaporin-7
CHM	Cluster 2	O14521	DHSD	Succinate dehydrogenase [ubiquinone] cytochrome b small subunit mitochondrial
CHM	Cluster 2	O14727	APAF	Apoptotic protease-activating factor 1
CHM	Cluster 2	O14757	CHK1	Serine/threonine-protein kinase Chk1
CHM	Cluster 2	O14832	PAHX	Phytanoyl-CoA dioxygenase peroxisomal
CHM	Cluster 2	O14842	FFAR1	Free fatty acid receptor 1
CHM	Cluster 2	O14843	FFAR3	Free fatty acid receptor 3
CHM	Cluster 2	O14920	IKKB	Inhibitor of nuclear factor kappa-B kinase subunit beta
CHM	Cluster 2	O14939	PLD2	Phospholipase D2
CHM	Cluster 2	O15054	KDM6B	Lysine-specific demethylase 6B
CHM	Cluster 2	O15296	LX15B	Arachidonate 15-lipoxygenase B
CHM	Cluster 2	O15382	BCAT2	Branched-chain-amino-acid aminotransferase mitochondrial
CHM	Cluster 2	O15427	MOT4	Monocarboxylate transporter 4
CHM	Cluster 2	O15552	FFAR2	Free fatty acid receptor 2
CHM	Cluster 2	O43272	PROD	Proline dehydrogenase 1 mitochondrial
CHM	Cluster 2	O43315	AQP9	Aquaporin-9
CHM	Cluster 2	O43451	MGA	Maltase-glucoamylase intestinal
CHM	Cluster 2	O43776	SYNC	Asparagine--tRNA ligase cytoplasmic
CHM	Cluster 2	O43868	S28A2	Sodium/nucleoside cotransporter 2
CHM	Cluster 2	O60391	NMD3B	Glutamate receptor ionotropic NMDA 3B
CHM	Cluster 2	O60427	FADS1	Acyl-CoA (8-3)-desaturase
CHM	Cluster 2	O60488	ACSL4	Long-chain-fatty-acid--CoA ligase 4
CHM	Cluster 2	O60656	UD19	UDP-glucuronosyltransferase 1-9
CHM	Cluster 2	O60669	MOT2	Monocarboxylate transporter 2
CHM	Cluster 2	O60733	PLPL9	85/88 kDa calcium-independent phospholipase A2
CHM	Cluster 2	O75106	AOC2	Retina-specific copper amine oxidase
CHM	Cluster 2	O75310	UDB11	UDP-glucuronosyltransferase 2B11
CHM	Cluster 2	O75387	LAT3	Large neutral amino acids transporter small subunit 3
CHM	Cluster 2	O75469	NR1I2	Nuclear receptor subfamily 1 group I member 2
CHM	Cluster 2	O75746	CMC1	Calcium-binding mitochondrial carrier protein Aralar1
CHM	Cluster 2	O75762	TRPA1	Transient receptor potential cation channel subfamily A member 1
CHM	Cluster 2	O75874	IDHC	Isocitrate dehydrogenase [NADP] cytoplasmic
CHM	Cluster 2	O75881	CP7B1	Cytochrome P450 7B1
CHM	Cluster 2	O75899	GABR2	Gamma-aminobutyric acid type B receptor subunit 2
CHM	Cluster 2	O94768	ST17B	Serine/threonine-protein kinase 17B
CHM	Cluster 2	O95136	S1PR2	Sphingosine 1-phosphate receptor 2
CHM	Cluster 2	O95243	MBD4	Methyl-CpG-binding domain protein 4
CHM	Cluster 2	O95363	SYFM	Phenylalanine--tRNA ligase mitochondrial
CHM	Cluster 2	O95573	ACSL3	Long-chain-fatty-acid--CoA ligase 3
CHM	Cluster 2	O95864	FADS2	Acyl-CoA 6-desaturase
CHM	Cluster 2	O95954	FTCD	Formimidoyltransferase-cyclodeaminase
CHM	Cluster 2	P00156	CYB	Cytochrome b
CHM	Cluster 2	P00325	ADH1B	All-trans-retinol dehydrogenase [NAD(+)] ADH1B
CHM	Cluster 2	P00338	LDHA	L-lactate dehydrogenase A chain
CHM	Cluster 2	P00352	AL1A1	Retinal dehydrogenase 1
CHM	Cluster 2	P00367	DHE3	Glutamate dehydrogenase 1 mitochondrial
CHM	Cluster 2	P00374	DYR	Dihydrofolate reductase
CHM	Cluster 2	P00390	GSHR	Glutathione reductase mitochondrial
CHM	Cluster 2	P00439	PH4H	Phenylalanine-4-hydroxylase
CHM	Cluster 2	P00450	CERU	Ceruloplasmin
CHM	Cluster 2	P00491	PNPH	Purine nucleoside phosphorylase
CHM	Cluster 2	P00492	HPRT	Hypoxanthine-guanine phosphoribosyltransferase
CHM	Cluster 2	P00519	ABL1	Tyrosine-protein kinase ABL1
CHM	Cluster 2	P00749	UROK	Urokinase-type plasminogen activator
CHM	Cluster 2	P00797	RENI	Renin
CHM	Cluster 2	P00813	ADA	Adenosine deaminase
CHM	Cluster 2	P00966	ASSY	Argininosuccinate synthase
CHM	Cluster 2	P01100	FOS	Proto-oncogene c-Fos
CHM	Cluster 2	P01178	NEU1	Oxytocin-neurophysin 1
CHM	Cluster 2	P01189	COLI	Pro-opiomelanocortin
CHM	Cluster 2	P01275	GLUC	Glucagon
CHM	Cluster 2	P01375	TNFA	Tumor necrosis factor
CHM	Cluster 2	P01889	HLAB	HLA class I histocompatibility antigen B alpha chain
CHM	Cluster 2	P02647	APOA1	Apolipoprotein A-I
CHM	Cluster 2	P02649	APOE	Apolipoprotein E
CHM	Cluster 2	P02671	FIBA	Fibrinogen alpha chain
CHM	Cluster 2	P02675	FIBB	Fibrinogen beta chain
CHM	Cluster 2	P02766	TTHY	Transthyretin
CHM	Cluster 2	P02768	ALBU	Serum albumin
CHM	Cluster 2	P04040	CATA	Catalase
CHM	Cluster 2	P04054	PA21B	Phospholipase A2
CHM	Cluster 2	P04114	APOB	Apolipoprotein B-100
CHM	Cluster 2	P04150	GCR	Glucocorticoid receptor
CHM	Cluster 2	P04183	KITH	Thymidine kinase cytosolic
CHM	Cluster 2	P04637	P53	Cellular tumor antigen p53
CHM	Cluster 2	P04798	CP1A1	Cytochrome P450 1A1
CHM	Cluster 2	P04818	TYSY	Thymidylate synthase
CHM	Cluster 2	P05067	A4	Amyloid-beta precursor protein
CHM	Cluster 2	P05091	ALDH2	Aldehyde dehydrogenase mitochondrial
CHM	Cluster 2	P05093	CP17A	Steroid 17-alpha-hydroxylase/1720 lyase
CHM	Cluster 2	P05108	CP11A	Cholesterol side-chain cleavage enzyme mitochondrial
CHM	Cluster 2	P05129	KPCG	Protein kinase C gamma type
CHM	Cluster 2	P05177	CP1A2	Cytochrome P450 1A2
CHM	Cluster 2	P05181	CP2E1	Cytochrome P450 2E1
CHM	Cluster 2	P05305	EDN1	Endothelin-1
CHM	Cluster 2	P06133	UD2B4	UDP-glucuronosyltransferase 2B4
CHM	Cluster 2	P06276	CHLE	Cholinesterase
CHM	Cluster 2	P06280	AGAL	Alpha-galactosidase A
CHM	Cluster 2	P06307	CCKN	Cholecystokinin
CHM	Cluster 2	P06493	CDK1	Cyclin-dependent kinase 1
CHM	Cluster 2	P06576	ATPB	ATP synthase subunit beta mitochondrial
CHM	Cluster 2	P06858	LIPL	Lipoprotein lipase
CHM	Cluster 2	P07101	TY3H	Tyrosine 3-monooxygenase
CHM	Cluster 2	P07195	LDHB	L-lactate dehydrogenase B chain
CHM	Cluster 2	P07203	GPX1	Glutathione peroxidase 1
CHM	Cluster 2	P07327	ADH1A	Alcohol dehydrogenase 1A
CHM	Cluster 2	P07477	TRY1	Trypsin-1
CHM	Cluster 2	P07741	APT	Adenine phosphoribosyltransferase
CHM	Cluster 2	P07814	SYEP	Bifunctional glutamate/proline--tRNA ligase
CHM	Cluster 2	P07864	LDHC	L-lactate dehydrogenase C chain
CHM	Cluster 2	P07954	FUMH	Fumarate hydratase mitochondrial
CHM	Cluster 2	P08100	OPSD	Rhodopsin
CHM	Cluster 2	P08195	4F2	4F2 cell-surface antigen heavy chain
CHM	Cluster 2	P08236	BGLR	Beta-glucuronidase
CHM	Cluster 2	P08237	PFKAM	ATP-dependent 6-phosphofructokinase muscle type
CHM	Cluster 2	P08243	ASNS	Asparagine synthetase [glutamine-hydrolyzing]
CHM	Cluster 2	P08253	MMP2	72 kDa type IV collagenase
CHM	Cluster 2	P08684	CP3A4	Cytochrome P450 3A4
CHM	Cluster 2	P08686	CP21A	Steroid 21-hydroxylase
CHM	Cluster 2	P08842	STS	Steryl-sulfatase
CHM	Cluster 2	P08913	ADA2A	Alpha-2A adrenergic receptor
CHM	Cluster 2	P09012	SNRPA	U1 small nuclear ribonucleoprotein A
CHM	Cluster 2	P09172	DOPO	Dopamine beta-hydroxylase
CHM	Cluster 2	P09601	HMOX1	Heme oxygenase 1
CHM	Cluster 2	P09874	PARP1	Poly [ADP-ribose] polymerase 1
CHM	Cluster 2	P09917	LOX5	Arachidonate 5-lipoxygenase
CHM	Cluster 2	P09958	FURIN	Furin
CHM	Cluster 2	P0CG48	UBC	Polyubiquitin-C
CHM	Cluster 2	P0CJ75	HMN8	Humanin-like 8
CHM	Cluster 2	P0DMP1	HMN12	Humanin-like 12
CHM	Cluster 2	P0DMS9	TMIG3	Transmembrane domain-containing protein TMIGD3
CHM	Cluster 2	P0DP24	CALM2	Calmodulin-2
CHM	Cluster 2	P10145	IL8	Interleukin-8
CHM	Cluster 2	P10253	LYAG	Lysosomal alpha-glucosidase
CHM	Cluster 2	P10632	CP2C8	Cytochrome P450 2C8
CHM	Cluster 2	P11168	GTR2	Solute carrier family 2 facilitated glucose transporter member 2
CHM	Cluster 2	P11309	PIM1	Serine/threonine-protein kinase pim-1
CHM	Cluster 2	P11509	CP2A6	Cytochrome P450 2A6
CHM	Cluster 2	P11712	CP2C9	Cytochrome P450 2C9
CHM	Cluster 2	P12081	SYHC	Histidine--tRNA ligase cytoplasmic
CHM	Cluster 2	P12429	ANXA3	Annexin A3
CHM	Cluster 2	P12872	MOTI	Promotilin
CHM	Cluster 2	P13051	UNG	Uracil-DNA glycosylase
CHM	Cluster 2	P13569	CFTR	Cystic fibrosis transmembrane conductance regulator
CHM	Cluster 2	P14060	3BHS1	3 beta-hydroxysteroid dehydrogenase/Delta 5-->4-isomerase type 1
CHM	Cluster 2	P14174	MIF	Macrophage migration inhibitory factor
CHM	Cluster 2	P14207	FOLR2	Folate receptor beta
CHM	Cluster 2	P14410	SUIS	Sucrase-isomaltase intestinal
CHM	Cluster 2	P14550	AK1A1	Aldo-keto reductase family 1 member A1
CHM	Cluster 2	P14555	PA2GA	Phospholipase A2 membrane associated
CHM	Cluster 2	P14679	TYRO	Tyrosinase
CHM	Cluster 2	P14780	MMP9	Matrix metalloproteinase-9
CHM	Cluster 2	P14867	GBRA1	Gamma-aminobutyric acid receptor subunit alpha-1
CHM	Cluster 2	P14920	OXDA	D-amino-acid oxidase
CHM	Cluster 2	P15090	FABP4	Fatty acid-binding protein adipocyte
CHM	Cluster 2	P15104	GLNA	Glutamine synthetase
CHM	Cluster 2	P15121	ALDR	Aldo-keto reductase family 1 member B1
CHM	Cluster 2	P15151	PVR	Poliovirus receptor
CHM	Cluster 2	P15328	FOLR1	Folate receptor alpha
CHM	Cluster 2	P15559	NQO1	NAD(P)H dehydrogenase [quinone] 1
CHM	Cluster 2	P15813	CD1D	Antigen-presenting glycoprotein CD1d
CHM	Cluster 2	P16233	LIPP	Pancreatic triacylglycerol lipase
CHM	Cluster 2	P16662	UD2B7	UDP-glucuronosyltransferase 2B7
CHM	Cluster 2	P17252	KPCA	Protein kinase C alpha type
CHM	Cluster 2	P17302	CXA1	Gap junction alpha-1 protein
CHM	Cluster 2	P17612	KAPCA	cAMP-dependent protein kinase catalytic subunit alpha
CHM	Cluster 2	P17900	SAP3	Ganglioside GM2 activator
CHM	Cluster 2	P18054	LOX12	Arachidonate 12-lipoxygenase 12S-type
CHM	Cluster 2	P18283	GPX2	Glutathione peroxidase 2
CHM	Cluster 2	P18505	GBRB1	Gamma-aminobutyric acid receptor subunit beta-1
CHM	Cluster 2	P18507	GBRG2	Gamma-aminobutyric acid receptor subunit gamma-2
CHM	Cluster 2	P18825	ADA2C	Alpha-2C adrenergic receptor
CHM	Cluster 2	P19113	DCHS	Histidine decarboxylase
CHM	Cluster 2	P19224	UD16	UDP-glucuronosyltransferase 1-6
CHM	Cluster 2	P20132	SDHL	L-serine dehydratase/L-threonine deaminase
CHM	Cluster 2	P20382	MCH	Pro-MCH
CHM	Cluster 2	P20618	PSB1	Proteasome subunit beta type-1
CHM	Cluster 2	P20853	CP2A7	Cytochrome P450 2A7
CHM	Cluster 2	P20933	ASPG	N(4)-(beta-N-acetylglucosaminyl)-L-asparaginase
CHM	Cluster 2	P21397	AOFA	Amine oxidase [flavin-containing] A
CHM	Cluster 2	P21549	SPYA	Serine--pyruvate aminotransferase
CHM	Cluster 2	P21589	5NTD	5'-nucleotidase
CHM	Cluster 2	P21731	TA2R	Thromboxane A2 receptor
CHM	Cluster 2	P21817	RYR1	Ryanodine receptor 1
CHM	Cluster 2	P21912	SDHB	Succinate dehydrogenase [ubiquinone] iron-sulfur subunit mitochondrial
CHM	Cluster 2	P21964	COMT	Catechol O-methyltransferase
CHM	Cluster 2	P22234	PUR6	Multifunctional protein ADE2
CHM	Cluster 2	P22303	ACES	Acetylcholinesterase
CHM	Cluster 2	P22309	UD11	UDP-glucuronosyltransferase 1-1
CHM	Cluster 2	P22352	GPX3	Glutathione peroxidase 3
CHM	Cluster 2	P22557	HEM0	5-aminolevulinate synthase erythroid-specific mitochondrial
CHM	Cluster 2	P23141	EST1	Liver carboxylesterase 1
CHM	Cluster 2	P23219	PGH1	Prostaglandin G/H synthase 1
CHM	Cluster 2	P23368	MAOM	NAD-dependent malic enzyme mitochondrial
CHM	Cluster 2	P23526	SAHH	Adenosylhomocysteinase
CHM	Cluster 2	P23786	CPT2	Carnitine O-palmitoyltransferase 2 mitochondrial
CHM	Cluster 2	P24298	ALAT1	Alanine aminotransferase 1
CHM	Cluster 2	P24903	CP2F1	Cytochrome P450 2F1
CHM	Cluster 2	P25774	CATS	Cathepsin S
CHM	Cluster 2	P25786	PSA1	Proteasome subunit alpha type-1
CHM	Cluster 2	P25789	PSA4	Proteasome subunit alpha type-4
CHM	Cluster 2	P25874	UCP1	Mitochondrial brown fat uncoupling protein 1
CHM	Cluster 2	P25929	NPY1R	Neuropeptide Y receptor type 1
CHM	Cluster 2	P26358	DNMT1	DNA (cytosine-5)-methyltransferase 1
CHM	Cluster 2	P27338	AOFB	Amine oxidase [flavin-containing] B
CHM	Cluster 2	P27708	PYR1	CAD protein
CHM	Cluster 2	P28066	PSA5	Proteasome subunit alpha type-5
CHM	Cluster 2	P28329	CLAT	Choline O-acetyltransferase
CHM	Cluster 2	P28332	ADH6	Alcohol dehydrogenase 6
CHM	Cluster 2	P28482	MK01	Mitogen-activated protein kinase 1
CHM	Cluster 2	P28907	CD38	ADP-ribosyl cyclase/cyclic ADP-ribose hydrolase 1
CHM	Cluster 2	P29120	NEC1	Neuroendocrine convertase 1
CHM	Cluster 2	P29274	AA2AR	Adenosine receptor A2a
CHM	Cluster 2	P29275	AA2BR	Adenosine receptor A2b
CHM	Cluster 2	P29372	3MG	DNA-3-methyladenine glycosylase
CHM	Cluster 2	P29474	NOS3	Nitric oxide synthase endothelial
CHM	Cluster 2	P29508	SPB3	Serpin B3
CHM	Cluster 2	P30044	PRDX5	Peroxiredoxin-5 mitochondrial
CHM	Cluster 2	P30837	AL1B1	Aldehyde dehydrogenase X mitochondrial
CHM	Cluster 2	P30838	AL3A1	Aldehyde dehydrogenase dimeric NADP-preferring
CHM	Cluster 2	P31040	SDHA	Succinate dehydrogenase [ubiquinone] flavoprotein subunit mitochondrial
CHM	Cluster 2	P31431	SDC4	Syndecan-4
CHM	Cluster 2	P31513	FMO3	Dimethylaniline monooxygenase [N-oxide-forming] 3
CHM	Cluster 2	P31644	GBRA5	Gamma-aminobutyric acid receptor subunit alpha-5
CHM	Cluster 2	P32320	CDD	Cytidine deaminase
CHM	Cluster 2	P32754	HPPD	4-hydroxyphenylpyruvate dioxygenase
CHM	Cluster 2	P32929	CGL	Cystathionine gamma-lyase
CHM	Cluster 2	P33261	CP2CJ	Cytochrome P450 2C19
CHM	Cluster 2	P34896	GLYC	Serine hydroxymethyltransferase cytosolic
CHM	Cluster 2	P34897	GLYM	Serine hydroxymethyltransferase mitochondrial
CHM	Cluster 2	P35225	IL13	Interleukin-13
CHM	Cluster 2	P35228	NOS2	Nitric oxide synthase inducible
CHM	Cluster 2	P35354	PGH2	Prostaglandin G/H synthase 2
CHM	Cluster 2	P35790	CHKA	Choline kinase alpha
CHM	Cluster 2	P36537	UDB10	UDP-glucuronosyltransferase 2B10
CHM	Cluster 2	P36969	GPX4	Phospholipid hydroperoxide glutathione peroxidase
CHM	Cluster 2	P37231	PPARG	Peroxisome proliferator-activated receptor gamma
CHM	Cluster 2	P39086	GRIK1	Glutamate receptor ionotropic kainate 1
CHM	Cluster 2	P40261	NNMT	Nicotinamide N-methyltransferase
CHM	Cluster 2	P40306	PSB10	Proteasome subunit beta type-10
CHM	Cluster 2	P40394	ADH7	All-trans-retinol dehydrogenase [NAD(+)] ADH7
CHM	Cluster 2	P40925	MDHC	Malate dehydrogenase cytoplasmic
CHM	Cluster 2	P40926	MDHM	Malate dehydrogenase mitochondrial
CHM	Cluster 2	P41180	CASR	Extracellular calcium-sensing receptor
CHM	Cluster 2	P41231	P2RY2	P2Y purinoceptor 2
CHM	Cluster 2	P41235	HNF4A	Hepatocyte nuclear factor 4-alpha
CHM	Cluster 2	P41250	GARS	Glycine--tRNA ligase
CHM	Cluster 2	P41440	S19A1	Reduced folate transporter
CHM	Cluster 2	P41594	GRM5	Metabotropic glutamate receptor 5
CHM	Cluster 2	P42330	AK1C3	Aldo-keto reductase family 1 member C3
CHM	Cluster 2	P42357	HUTH	Histidine ammonia-lyase
CHM	Cluster 2	P42574	CASP3	Caspase-3
CHM	Cluster 2	P43003	EAA1	Excitatory amino acid transporter 1
CHM	Cluster 2	P43490	NAMPT	Nicotinamide phosphoribosyltransferase
CHM	Cluster 2	P46531	NOTC1	Neurogenic locus notch homolog protein 1
CHM	Cluster 2	P46976	GLYG	Glycogenin-1
CHM	Cluster 2	P47712	PA24A	Cytosolic phospholipase A2
CHM	Cluster 2	P47870	GBRB2	Gamma-aminobutyric acid receptor subunit beta-2
CHM	Cluster 2	P47895	AL1A3	Aldehyde dehydrogenase family 1 member A3
CHM	Cluster 2	P47900	P2RY1	P2Y purinoceptor 1
CHM	Cluster 2	P47989	XDH	Xanthine dehydrogenase/oxidase
CHM	Cluster 2	P48058	GRIA4	Glutamate receptor 4
CHM	Cluster 2	P48061	SDF1	Stromal cell-derived factor 1
CHM	Cluster 2	P48163	MAOX	NADP-dependent malic enzyme
CHM	Cluster 2	P48448	AL3B2	Aldehyde dehydrogenase family 3 member B2
CHM	Cluster 2	P48544	KCNJ5	G protein-activated inward rectifier potassium channel 4
CHM	Cluster 2	P48664	EAA4	Excitatory amino acid transporter 4
CHM	Cluster 2	P48728	GCST	Aminomethyltransferase mitochondrial
CHM	Cluster 2	P49019	HCAR3	Hydroxycarboxylic acid receptor 3
CHM	Cluster 2	P49146	NPY2R	Neuropeptide Y receptor type 2
CHM	Cluster 2	P49189	AL9A1	4-trimethylaminobutyraldehyde dehydrogenase
CHM	Cluster 2	P49448	DHE4	Glutamate dehydrogenase 2 mitochondrial
CHM	Cluster 2	P49588	SYAC	Alanine--tRNA ligase cytoplasmic
CHM	Cluster 2	P49590	SYHM	Probable histidine--tRNA ligase mitochondrial
CHM	Cluster 2	P49591	SYSC	Serine--tRNA ligase cytoplasmic
CHM	Cluster 2	P49638	TTPA	Alpha-tocopherol transfer protein
CHM	Cluster 2	P49721	PSB2	Proteasome subunit beta type-2
CHM	Cluster 2	P49753	ACOT2	Acyl-coenzyme A thioesterase 2 mitochondrial
CHM	Cluster 2	P49902	5NTC	Cytosolic purine 5'-nucleotidase
CHM	Cluster 2	P49914	MTHFS	5-formyltetrahydrofolate cyclo-ligase
CHM	Cluster 2	P50416	CPT1A	Carnitine O-palmitoyltransferase 1 liver isoform
CHM	Cluster 2	P50440	GATM	Glycine amidinotransferase mitochondrial
CHM	Cluster 2	P50897	PPT1	Palmitoyl-protein thioesterase 1
CHM	Cluster 2	P51151	RAB9A	Ras-related protein Rab-9A
CHM	Cluster 2	P51575	P2RX1	P2X purinoceptor 1
CHM	Cluster 2	P51648	AL3A2	Aldehyde dehydrogenase family 3 member A2
CHM	Cluster 2	P51649	SSDH	Succinate-semialdehyde dehydrogenase mitochondrial
CHM	Cluster 2	P51654	GPC3	Glypican-3
CHM	Cluster 2	P51677	CCR3	C-C chemokine receptor type 3
CHM	Cluster 2	P52758	RIDA	2-iminobutanoate/2-iminopropanoate deaminase
CHM	Cluster 2	P54577	SYYC	Tyrosine--tRNA ligase cytoplasmic
CHM	Cluster 2	P54687	BCAT1	Branched-chain-amino-acid aminotransferase cytosolic
CHM	Cluster 2	P54855	UDB15	UDP-glucuronosyltransferase 2B15
CHM	Cluster 2	P55085	PAR2	Proteinase-activated receptor 2
CHM	Cluster 2	P55263	ADK	Adenosine kinase
CHM	Cluster 2	P55786	PSA	Puromycin-sensitive aminopeptidase
CHM	Cluster 2	P55851	UCP2	Mitochondrial uncoupling protein 2
CHM	Cluster 2	P55899	FCGRN	IgG receptor FcRn large subunit p51
CHM	Cluster 2	P55916	UCP3	Mitochondrial uncoupling protein 3
CHM	Cluster 2	P59533	T2R38	Taste receptor type 2 member 38
CHM	Cluster 2	P59541	T2R30	Taste receptor type 2 member 30
CHM	Cluster 2	P59543	T2R20	Taste receptor type 2 member 20
CHM	Cluster 2	P59796	GPX6	Glutathione peroxidase 6
CHM	Cluster 2	P60763	RAC3	Ras-related C3 botulinum toxin substrate 3
CHM	Cluster 2	P61073	CXCR4	C-X-C chemokine receptor type 4
CHM	Cluster 2	P61278	SMS	Somatostatin
CHM	Cluster 2	P61586	RHOA	Transforming protein RhoA
CHM	Cluster 2	P62937	PPIA	Peptidyl-prolyl cis-trans isomerase A
CHM	Cluster 2	P62979	RS27A	Ubiquitin-40S ribosomal protein S27a
CHM	Cluster 2	P62987	RL40	Ubiquitin-60S ribosomal protein L40
CHM	Cluster 2	P63000	RAC1	Ras-related C3 botulinum toxin substrate 1
CHM	Cluster 2	P68400	CSK21	Casein kinase II subunit alpha
CHM	Cluster 2	P78330	SERB	Phosphoserine phosphatase
CHM	Cluster 2	P78417	GSTO1	Glutathione S-transferase omega-1
CHM	Cluster 2	P78540	ARGI2	Arginase-2 mitochondrial
CHM	Cluster 2	P80365	DHI2	Corticosteroid 11-beta-dehydrogenase isozyme 2
CHM	Cluster 2	P80404	GABT	4-aminobutyrate aminotransferase mitochondrial
CHM	Cluster 2	Q01650	LAT1	Large neutral amino acids transporter small subunit 1
CHM	Cluster 2	Q02127	PYRD	Dihydroorotate dehydrogenase (quinone) mitochondrial
CHM	Cluster 2	Q02928	CP4AB	Cytochrome P450 4A11
CHM	Cluster 2	Q05329	DCE2	Glutamate decarboxylase 2
CHM	Cluster 2	Q05469	LIPS	Hormone-sensitive lipase
CHM	Cluster 2	Q05586	NMDZ1	Glutamate receptor ionotropic NMDA 1
CHM	Cluster 2	Q05932	FOLC	Folylpolyglutamate synthase mitochondrial
CHM	Cluster 2	Q06278	AOXA	Aldehyde oxidase
CHM	Cluster 2	Q07820	MCL1	Induced myeloid leukemia cell differentiation protein Mcl-1
CHM	Cluster 2	Q07954	LRP1	Prolow-density lipoprotein receptor-related protein 1
CHM	Cluster 2	Q08AH1	ACSM1	Acyl-coenzyme A synthetase ACSM1 mitochondrial
CHM	Cluster 2	Q10588	BST1	ADP-ribosyl cyclase/cyclic ADP-ribose hydrolase 2
CHM	Cluster 2	Q12772	SRBP2	Sterol regulatory element-binding protein 2
CHM	Cluster 2	Q12882	DPYD	Dihydropyrimidine dehydrogenase [NADP(+)]
CHM	Cluster 2	Q13002	GRIK2	Glutamate receptor ionotropic kainate 2
CHM	Cluster 2	Q13126	MTAP	S-methyl-5'-thioadenosine phosphorylase
CHM	Cluster 2	Q13155	AIMP2	Aminoacyl tRNA synthase complex-interacting multifunctional protein 2
CHM	Cluster 2	Q13183	S13A2	Solute carrier family 13 member 2
CHM	Cluster 2	Q13315	ATM	Serine-protein kinase ATM
CHM	Cluster 2	Q13402	MYO7A	Unconventional myosin-VIIa
CHM	Cluster 2	Q13423	NNTM	NAD(P) transhydrogenase mitochondrial
CHM	Cluster 2	Q13547	HDAC1	Histone deacetylase 1
CHM	Cluster 2	Q13555	KCC2G	Calcium/calmodulin-dependent protein kinase type II subunit gamma
CHM	Cluster 2	Q13569	TDG	G/T mismatch-specific thymine DNA glycosylase
CHM	Cluster 2	Q14542	S29A2	Equilibrative nucleoside transporter 2
CHM	Cluster 2	Q14643	ITPR1	Inositol 145-trisphosphate receptor type 1
CHM	Cluster 2	Q15046	SYK	Lysine--tRNA ligase
CHM	Cluster 2	Q15392	DHC24	Delta(24)-sterol reductase
CHM	Cluster 2	Q15743	OGR1	Ovarian cancer G-protein coupled receptor 1
CHM	Cluster 2	Q16696	CP2AD	Cytochrome P450 2A13
CHM	Cluster 2	Q16831	UPP1	Uridine phosphorylase 1
CHM	Cluster 2	Q16853	AOC3	Membrane primary amine oxidase
CHM	Cluster 2	Q2NL82	TSR1	Pre-rRNA-processing protein TSR1 homolog
CHM	Cluster 2	Q4U2R8	S22A6	Solute carrier family 22 member 6
CHM	Cluster 2	Q53H96	P5CR3	Pyrroline-5-carboxylate reductase 3
CHM	Cluster 2	Q53TN4	CYBR1	Cytochrome b reductase 1
CHM	Cluster 2	Q58HT5	AWAT1	Acyl-CoA wax alcohol acyltransferase 1
CHM	Cluster 2	Q5JTZ9	SYAM	Alanine--tRNA ligase mitochondrial
CHM	Cluster 2	Q5NUL3	FFAR4	Free fatty acid receptor 4
CHM	Cluster 2	Q5XG92	EST4A	Carboxylesterase 4A
CHM	Cluster 2	Q68CK6	ACS2B	Acyl-coenzyme A synthetase ACSM2B mitochondrial
CHM	Cluster 2	Q695T7	S6A19	Sodium-dependent neutral amino acid transporter B(0)AT1
CHM	Cluster 2	Q6E213	AWAT2	Acyl-CoA wax alcohol acyltransferase 2
CHM	Cluster 2	Q6GMR7	FAAH2	Fatty-acid amide hydrolase 2
CHM	Cluster 2	Q6NT32	EST5A	Carboxylesterase 5A
CHM	Cluster 2	Q6NUS8	UD3A1	UDP-glucuronosyltransferase 3A1
CHM	Cluster 2	Q6NVY1	HIBCH	3-hydroxyisobutyryl-CoA hydrolase mitochondrial
CHM	Cluster 2	Q6P179	ERAP2	Endoplasmic reticulum aminopeptidase 2
CHM	Cluster 2	Q6P1M0	S27A4	Long-chain fatty acid transport protein 4
CHM	Cluster 2	Q6P587	FAHD1	Acylpyruvase FAHD1 mitochondrial
CHM	Cluster 2	Q6P6C2	ALKB5	RNA demethylase ALKBH5
CHM	Cluster 2	Q6PI48	SYDM	Aspartate--tRNA ligase mitochondrial
CHM	Cluster 2	Q6YP21	KAT3	Kynurenine--oxoglutarate transaminase 3
CHM	Cluster 2	Q6ZMR3	LDH6A	L-lactate dehydrogenase A-like 6A
CHM	Cluster 2	Q7RTX0	TS1R3	Taste receptor type 1 member 3
CHM	Cluster 2	Q7Z2W7	TRPM8	Transient receptor potential cation channel subfamily M member 8
CHM	Cluster 2	Q7Z3A0	Q7Z3A0	NAD-dependent protein deacylase sirtuin-5 mitochondrial
CHM	Cluster 2	Q86TX2	ACOT1	Acyl-coenzyme A thioesterase 1
CHM	Cluster 2	Q86U10	LPP60	60 kDa lysophospholipase
CHM	Cluster 2	Q8IXJ6	SIR2	NAD-dependent protein deacetylase sirtuin-2
CHM	Cluster 2	Q8IY34	S15A3	Solute carrier family 15 member 3
CHM	Cluster 2	Q8N159	NAGS	N-acetylglutamate synthase mitochondrial
CHM	Cluster 2	Q8N695	SC5A8	Sodium-coupled monocarboxylate transporter 1
CHM	Cluster 2	Q8N6T7	SIR6	NAD-dependent protein deacetylase sirtuin-6
CHM	Cluster 2	Q8N9L9	ACOT4	Peroxisomal succinyl-coenzyme A thioesterase
CHM	Cluster 2	Q8NE62	CHDH	Choline dehydrogenase mitochondrial
CHM	Cluster 2	Q8NG68	TTL	Tubulin--tyrosine ligase
CHM	Cluster 2	Q8TAV3	CP2W1	Cytochrome P450 2W1
CHM	Cluster 2	Q8TCD5	NT5C	5'(3')-deoxyribonucleotidase cytosolic type
CHM	Cluster 2	Q8TCT1	PHOP1	Phosphoethanolamine/phosphocholine phosphatase
CHM	Cluster 2	Q8TCU5	NMD3A	Glutamate receptor ionotropic NMDA 3A
CHM	Cluster 2	Q8TDX5	ACMSD	2-amino-3-carboxymuconate-6-semialdehyde decarboxylase
CHM	Cluster 2	Q8TE23	TS1R2	Taste receptor type 1 member 2
CHM	Cluster 2	Q8TET4	GANC	Neutral alpha-glucosidase C
CHM	Cluster 2	Q8WWI5	CTL1	Choline transporter-like protein 1
CHM	Cluster 2	Q8WWT9	S13A3	Solute carrier family 13 member 3
CHM	Cluster 2	Q8WZ04	TOMT	Transmembrane O-methyltransferase
CHM	Cluster 2	Q92482	AQP3	Aquaporin-3
CHM	Cluster 2	Q92731	ESR2	Estrogen receptor beta
CHM	Cluster 2	Q92736	RYR2	Ryanodine receptor 2
CHM	Cluster 2	Q93099	HGD	Homogentisate 12-dioxygenase
CHM	Cluster 2	Q969T7	5NT3B	7-methylguanosine phosphate-specific 5'-nucleotidase
CHM	Cluster 2	Q96BW1	UPP	Uracil phosphoribosyltransferase homolog
CHM	Cluster 2	Q96C36	P5CR2	Pyrroline-5-carboxylate reductase 2
CHM	Cluster 2	Q96EB6	SIR1	NAD-dependent protein deacetylase sirtuin-1
CHM	Cluster 2	Q96EY9	ADAT3	Probable inactive tRNA-specific adenosine deaminase-like protein 3
CHM	Cluster 2	Q96GA7	SDSL	Serine dehydratase-like
CHM	Cluster 2	Q96H96	COQ2	4-hydroxybenzoate polyprenyltransferase mitochondrial
CHM	Cluster 2	Q96I59	SYNM	Probable asparagine--tRNA ligase mitochondrial
CHM	Cluster 2	Q96KN2	CNDP1	Beta-Ala-His dipeptidase
CHM	Cluster 2	Q96N87	S6A18	Inactive sodium-dependent neutral amino acid transporter B(0)AT3
CHM	Cluster 2	Q96P26	5NT1B	Cytosolic 5'-nucleotidase 1B
CHM	Cluster 2	Q96Q83	ALKB3	Alpha-ketoglutarate-dependent dioxygenase alkB homolog 3
CHM	Cluster 2	Q96T53	MBOA4	Ghrelin O-acyltransferase
CHM	Cluster 2	Q99259	DCE1	Glutamate decarboxylase 1
CHM	Cluster 2	Q99436	PSB7	Proteasome subunit beta type-7
CHM	Cluster 2	Q99470	SDF2	Stromal cell-derived factor 2
CHM	Cluster 2	Q99643	C560	Succinate dehydrogenase cytochrome b560 subunit mitochondrial
CHM	Cluster 2	Q99685	MGLL	Monoglyceride lipase
CHM	Cluster 2	Q9BVG9	PTSS2	Phosphatidylserine synthase 2
CHM	Cluster 2	Q9BW92	SYTM	Threonine--tRNA ligase mitochondrial
CHM	Cluster 2	Q9BXA5	SUCR1	Succinate receptor 1
CHM	Cluster 2	Q9BXI3	5NT1A	Cytosolic 5'-nucleotidase 1A
CHM	Cluster 2	Q9BXR0	TGT	Queuine tRNA-ribosyltransferase catalytic subunit 1
CHM	Cluster 2	Q9BY49	PECR	Peroxisomal trans-2-enoyl-CoA reductase
CHM	Cluster 2	Q9BY76	ANGL4	Angiopoietin-related protein 4
CHM	Cluster 2	Q9BYV7	BCDO2	Betabeta-carotene 9'10'-oxygenase
CHM	Cluster 2	Q9BZD2	S29A3	Equilibrative nucleoside transporter 3
CHM	Cluster 2	Q9GZT4	SRR	Serine racemase
CHM	Cluster 2	Q9GZT9	EGLN1	Egl nine homolog 1
CHM	Cluster 2	Q9GZV3	SC5A7	High affinity choline transporter 1
CHM	Cluster 2	Q9GZX7	AICDA	Single-stranded DNA cytosine deaminase
CHM	Cluster 2	Q9H2J7	S6A15	Sodium-dependent neutral amino acid transporter B(0)AT2
CHM	Cluster 2	Q9H2K2	TNKS2	Poly [ADP-ribose] polymerase tankyrase-2
CHM	Cluster 2	Q9HAS3	S28A3	Solute carrier family 28 member 3
CHM	Cluster 2	Q9HAW7	UD17	UDP-glucuronosyltransferase 1-7
CHM	Cluster 2	Q9HAW8	UD110	UDP-glucuronosyltransferase 1-10
CHM	Cluster 2	Q9HAY6	BCDO1	Betabeta-carotene 1515'-dioxygenase
CHM	Cluster 2	Q9HBH5	RDH14	Retinol dehydrogenase 14
CHM	Cluster 2	Q9HBU6	EKI1	Ethanolamine kinase 1
CHM	Cluster 2	Q9HBW0	LPAR2	Lysophosphatidic acid receptor 2
CHM	Cluster 2	Q9NP81	SYSM	Serine--tRNA ligase mitochondrial
CHM	Cluster 2	Q9NPB1	NT5M	5'(3')-deoxyribonucleotidase mitochondrial
CHM	Cluster 2	Q9NPB8	GPCP1	Glycerophosphocholine phosphodiesterase GPCPD1
CHM	Cluster 2	Q9NPC1	LT4R2	Leukotriene B4 receptor 2
CHM	Cluster 2	Q9NPJ3	ACO13	Acyl-coenzyme A thioesterase 13
CHM	Cluster 2	Q9NR19	ACSA	Acetyl-coenzyme A synthetase cytoplasmic
CHM	Cluster 2	Q9NS82	AAA1	Asc-type amino acid transporter 1
CHM	Cluster 2	Q9NSD9	SYFB	Phenylalanine--tRNA ligase beta subunit
CHM	Cluster 2	Q9NUB1	ACS2L	Acetyl-coenzyme A synthetase 2-like mitochondrial
CHM	Cluster 2	Q9NUJ1	ABHDA	Mycophenolic acid acyl-glucuronide esterase mitochondrial
CHM	Cluster 2	Q9NUN7	ACER3	Alkaline ceramidase 3
CHM	Cluster 2	Q9NWZ5	UCKL1	Uridine-cytidine kinase-like 1
CHM	Cluster 2	Q9NX18	SDHF2	Succinate dehydrogenase assembly factor 2 mitochondrial
CHM	Cluster 2	Q9NYV8	T2R14	Taste receptor type 2 member 14
CHM	Cluster 2	Q9NZ08	ERAP1	Endoplasmic reticulum aminopeptidase 1
CHM	Cluster 2	Q9NZD2	GLTP	Glycolipid transfer protein
CHM	Cluster 2	Q9NZK7	PA2GE	Group IIE secretory phospholipase A2
CHM	Cluster 2	Q9P2J5	SYLC	Leucine--tRNA ligase cytoplasmic
CHM	Cluster 2	Q9UBK2	PRGC1	Peroxisome proliferator-activated receptor gamma coactivator 1-alpha
CHM	Cluster 2	Q9UEF7	KLOT	Klotho
CHM	Cluster 2	Q9UGB7	MIOX	Inositol oxygenase
CHM	Cluster 2	Q9UHI5	LAT2	Large neutral amino acids transporter small subunit 2
CHM	Cluster 2	Q9UHI7	S23A1	Solute carrier family 23 member 1
CHM	Cluster 2	Q9UIQ6	LCAP	Leucyl-cystinyl aminopeptidase
CHM	Cluster 2	Q9ULC5	ACSL5	Long-chain-fatty-acid--CoA ligase 5
CHM	Cluster 2	Q9ULX7	CAH14	Carbonic anhydrase 14
CHM	Cluster 2	Q9UQ10	DHDH	Trans-12-dihydrobenzene-12-diol dehydrogenase
CHM	Cluster 2	Q9Y259	CHKB	Choline/ethanolamine kinase
CHM	Cluster 2	Q9Y285	SYFA	Phenylalanine--tRNA ligase alpha subunit
CHM	Cluster 2	Q9Y2T3	GUAD	Guanine deaminase
CHM	Cluster 2	Q9Y2Z4	SYYM	Tyrosine--tRNA ligase mitochondrial
CHM	Cluster 2	Q9Y2Z9	COQ6	Ubiquinone biosynthesis monooxygenase COQ6 mitochondrial
CHM	Cluster 2	Q9Y345	SC6A5	Sodium- and chloride-dependent glycine transporter 2
CHM	Cluster 2	Q9Y6Y9	LY96	Lymphocyte antigen 96
CHM	Cluster 3	A0A2C9F2P4	A0A2C9F2P4	Palmitoyl-protein thioesterase 1
CHM	Cluster 3	A0A499FJM4	A0A499FJM4	Cytochrome P450 3A4
CHM	Cluster 3	F2Z2F3	F2Z2F3	PNP_UDP_1 domain-containing protein
CHM	Cluster 3	J3KPD6	J3KPD6	Tyrosine-protein kinase
CHM	Cluster 3	O00154	BACH	Cytosolic acyl coenzyme A thioester hydrolase
CHM	Cluster 3	O00204	ST2B1	Sulfotransferase 2B1
CHM	Cluster 3	O00519	FAAH1	Fatty-acid amide hydrolase 1
CHM	Cluster 3	O00748	EST2	Cocaine esterase
CHM	Cluster 3	O00763	ACACB	Acetyl-CoA carboxylase 2
CHM	Cluster 3	O14521	DHSD	Succinate dehydrogenase [ubiquinone] cytochrome b small subunit mitochondrial
CHM	Cluster 3	O14842	FFAR1	Free fatty acid receptor 1
CHM	Cluster 3	O14843	FFAR3	Free fatty acid receptor 3
CHM	Cluster 3	O15296	LX15B	Arachidonate 15-lipoxygenase B
CHM	Cluster 3	O43451	MGA	Maltase-glucoamylase intestinal
CHM	Cluster 3	O60488	ACSL4	Long-chain-fatty-acid--CoA ligase 4
CHM	Cluster 3	O75310	UDB11	UDP-glucuronosyltransferase 2B11
CHM	Cluster 3	O75469	NR1I2	Nuclear receptor subfamily 1 group I member 2
CHM	Cluster 3	O75881	CP7B1	Cytochrome P450 7B1
CHM	Cluster 3	O94768	ST17B	Serine/threonine-protein kinase 17B
CHM	Cluster 3	O95243	MBD4	Methyl-CpG-binding domain protein 4
CHM	Cluster 3	O95864	FADS2	Acyl-CoA 6-desaturase
CHM	Cluster 3	P00374	DYR	Dihydrofolate reductase
CHM	Cluster 3	P00491	PNPH	Purine nucleoside phosphorylase
CHM	Cluster 3	P00492	HPRT	Hypoxanthine-guanine phosphoribosyltransferase
CHM	Cluster 3	P00813	ADA	Adenosine deaminase
CHM	Cluster 3	P01100	FOS	Proto-oncogene c-Fos
CHM	Cluster 3	P01178	NEU1	Oxytocin-neurophysin 1
CHM	Cluster 3	P01275	GLUC	Glucagon
CHM	Cluster 3	P02647	APOA1	Apolipoprotein A-I
CHM	Cluster 3	P02649	APOE	Apolipoprotein E
CHM	Cluster 3	P02768	ALBU	Serum albumin
CHM	Cluster 3	P04114	APOB	Apolipoprotein B-100
CHM	Cluster 3	P04798	CP1A1	Cytochrome P450 1A1
CHM	Cluster 3	P04818	TYSY	Thymidylate synthase
CHM	Cluster 3	P05093	CP17A	Steroid 17-alpha-hydroxylase/1720 lyase
CHM	Cluster 3	P05108	CP11A	Cholesterol side-chain cleavage enzyme mitochondrial
CHM	Cluster 3	P05177	CP1A2	Cytochrome P450 1A2
CHM	Cluster 3	P05412	JUN	Transcription factor AP-1
CHM	Cluster 3	P06133	UD2B4	UDP-glucuronosyltransferase 2B4
CHM	Cluster 3	P06280	AGAL	Alpha-galactosidase A
CHM	Cluster 3	P06307	CCKN	Cholecystokinin
CHM	Cluster 3	P06493	CDK1	Cyclin-dependent kinase 1
CHM	Cluster 3	P06576	ATPB	ATP synthase subunit beta mitochondrial
CHM	Cluster 3	P07741	APT	Adenine phosphoribosyltransferase
CHM	Cluster 3	P08684	CP3A4	Cytochrome P450 3A4
CHM	Cluster 3	P08686	CP21A	Steroid 21-hydroxylase
CHM	Cluster 3	P08842	STS	Steryl-sulfatase
CHM	Cluster 3	P08913	ADA2A	Alpha-2A adrenergic receptor
CHM	Cluster 3	P09958	FURIN	Furin
CHM	Cluster 3	P0CJ75	HMN8	Humanin-like 8
CHM	Cluster 3	P0DMP1	HMN12	Humanin-like 12
CHM	Cluster 3	P0DMS9	TMIG3	Transmembrane domain-containing protein TMIGD3
CHM	Cluster 3	P10145	IL8	Interleukin-8
CHM	Cluster 3	P10253	LYAG	Lysosomal alpha-glucosidase
CHM	Cluster 3	P10632	CP2C8	Cytochrome P450 2C8
CHM	Cluster 3	P11168	GTR2	Solute carrier family 2 facilitated glucose transporter member 2
CHM	Cluster 3	P11309	PIM1	Serine/threonine-protein kinase pim-1
CHM	Cluster 3	P11509	CP2A6	Cytochrome P450 2A6
CHM	Cluster 3	P11712	CP2C9	Cytochrome P450 2C9
CHM	Cluster 3	P12872	MOTI	Promotilin
CHM	Cluster 3	P13051	UNG	Uracil-DNA glycosylase
CHM	Cluster 3	P14060	3BHS1	3 beta-hydroxysteroid dehydrogenase/Delta 5-->4-isomerase type 1
CHM	Cluster 3	P14174	MIF	Macrophage migration inhibitory factor
CHM	Cluster 3	P14207	FOLR2	Folate receptor beta
CHM	Cluster 3	P14410	SUIS	Sucrase-isomaltase intestinal
CHM	Cluster 3	P14679	TYRO	Tyrosinase
CHM	Cluster 3	P14780	MMP9	Matrix metalloproteinase-9
CHM	Cluster 3	P15090	FABP4	Fatty acid-binding protein adipocyte
CHM	Cluster 3	P15328	FOLR1	Folate receptor alpha
CHM	Cluster 3	P16662	UD2B7	UDP-glucuronosyltransferase 2B7
CHM	Cluster 3	P17612	KAPCA	cAMP-dependent protein kinase catalytic subunit alpha
CHM	Cluster 3	P18825	ADA2C	Alpha-2C adrenergic receptor
CHM	Cluster 3	P20382	MCH	Pro-MCH
CHM	Cluster 3	P20853	CP2A7	Cytochrome P450 2A7
CHM	Cluster 3	P21589	5NTD	5'-nucleotidase
CHM	Cluster 3	P21731	TA2R	Thromboxane A2 receptor
CHM	Cluster 3	P21912	SDHB	Succinate dehydrogenase [ubiquinone] iron-sulfur subunit mitochondrial
CHM	Cluster 3	P22309	UD11	UDP-glucuronosyltransferase 1-1
CHM	Cluster 3	P23141	EST1	Liver carboxylesterase 1
CHM	Cluster 3	P23526	SAHH	Adenosylhomocysteinase
CHM	Cluster 3	P23786	CPT2	Carnitine O-palmitoyltransferase 2 mitochondrial
CHM	Cluster 3	P24903	CP2F1	Cytochrome P450 2F1
CHM	Cluster 3	P24941	CDK2	Cyclin-dependent kinase 2
CHM	Cluster 3	P25929	NPY1R	Neuropeptide Y receptor type 1
CHM	Cluster 3	P29120	NEC1	Neuroendocrine convertase 1
CHM	Cluster 3	P29274	AA2AR	Adenosine receptor A2a
CHM	Cluster 3	P29275	AA2BR	Adenosine receptor A2b
CHM	Cluster 3	P29474	NOS3	Nitric oxide synthase endothelial
CHM	Cluster 3	P30837	AL1B1	Aldehyde dehydrogenase X mitochondrial
CHM	Cluster 3	P31040	SDHA	Succinate dehydrogenase [ubiquinone] flavoprotein subunit mitochondrial
CHM	Cluster 3	P31431	SDC4	Syndecan-4
CHM	Cluster 3	P31513	FMO3	Dimethylaniline monooxygenase [N-oxide-forming] 3
CHM	Cluster 3	P33261	CP2CJ	Cytochrome P450 2C19
CHM	Cluster 3	P36537	UDB10	UDP-glucuronosyltransferase 2B10
CHM	Cluster 3	P37231	PPARG	Peroxisome proliferator-activated receptor gamma
CHM	Cluster 3	P41180	CASR	Extracellular calcium-sensing receptor
CHM	Cluster 3	P41440	S19A1	Reduced folate transporter
CHM	Cluster 3	P42574	CASP3	Caspase-3
CHM	Cluster 3	P47900	P2RY1	P2Y purinoceptor 1
CHM	Cluster 3	P49146	NPY2R	Neuropeptide Y receptor type 2
CHM	Cluster 3	P49189	AL9A1	4-trimethylaminobutyraldehyde dehydrogenase
CHM	Cluster 3	P49753	ACOT2	Acyl-coenzyme A thioesterase 2 mitochondrial
CHM	Cluster 3	P50416	CPT1A	Carnitine O-palmitoyltransferase 1 liver isoform
CHM	Cluster 3	P50897	PPT1	Palmitoyl-protein thioesterase 1
CHM	Cluster 3	P51648	AL3A2	Aldehyde dehydrogenase family 3 member A2
CHM	Cluster 3	P51649	SSDH	Succinate-semialdehyde dehydrogenase mitochondrial
CHM	Cluster 3	P51654	GPC3	Glypican-3
CHM	Cluster 3	P54855	UDB15	UDP-glucuronosyltransferase 2B15
CHM	Cluster 3	P55085	PAR2	Proteinase-activated receptor 2
CHM	Cluster 3	P55263	ADK	Adenosine kinase
CHM	Cluster 3	P61073	CXCR4	C-X-C chemokine receptor type 4
CHM	Cluster 3	Q07820	MCL1	Induced myeloid leukemia cell differentiation protein Mcl-1
CHM	Cluster 3	Q07954	LRP1	Prolow-density lipoprotein receptor-related protein 1
CHM	Cluster 3	Q12772	SRBP2	Sterol regulatory element-binding protein 2
CHM	Cluster 3	Q12882	DPYD	Dihydropyrimidine dehydrogenase [NADP(+)]
CHM	Cluster 3	Q13126	MTAP	S-methyl-5'-thioadenosine phosphorylase
CHM	Cluster 3	Q13183	S13A2	Solute carrier family 13 member 2
CHM	Cluster 3	Q13402	MYO7A	Unconventional myosin-VIIa
CHM	Cluster 3	Q13569	TDG	G/T mismatch-specific thymine DNA glycosylase
CHM	Cluster 3	Q15743	OGR1	Ovarian cancer G-protein coupled receptor 1
CHM	Cluster 3	Q16696	CP2AD	Cytochrome P450 2A13
CHM	Cluster 3	Q16831	UPP1	Uridine phosphorylase 1
CHM	Cluster 3	Q58HT5	AWAT1	Acyl-CoA wax alcohol acyltransferase 1
CHM	Cluster 3	Q5NUL3	FFAR4	Free fatty acid receptor 4
CHM	Cluster 3	Q5XG92	EST4A	Carboxylesterase 4A
CHM	Cluster 3	Q6E213	AWAT2	Acyl-CoA wax alcohol acyltransferase 2
CHM	Cluster 3	Q6NT32	EST5A	Carboxylesterase 5A
CHM	Cluster 3	Q6NUS8	UD3A1	UDP-glucuronosyltransferase 3A1
CHM	Cluster 3	Q6NVY1	HIBCH	3-hydroxyisobutyryl-CoA hydrolase mitochondrial
CHM	Cluster 3	Q6P1M0	S27A4	Long-chain fatty acid transport protein 4
CHM	Cluster 3	Q7RTX0	TS1R3	Taste receptor type 1 member 3
CHM	Cluster 3	Q7Z2W7	TRPM8	Transient receptor potential cation channel subfamily M member 8
CHM	Cluster 3	Q86TX2	ACOT1	Acyl-coenzyme A thioesterase 1
CHM	Cluster 3	Q8N9L9	ACOT4	Peroxisomal succinyl-coenzyme A thioesterase
CHM	Cluster 3	Q8TE23	TS1R2	Taste receptor type 1 member 2
CHM	Cluster 3	Q8TET4	GANC	Neutral alpha-glucosidase C
CHM	Cluster 3	Q8WWT9	S13A3	Solute carrier family 13 member 3
CHM	Cluster 3	Q92731	ESR2	Estrogen receptor beta
CHM	Cluster 3	Q96BW1	UPP	Uracil phosphoribosyltransferase homolog
CHM	Cluster 3	Q96H96	COQ2	4-hydroxybenzoate polyprenyltransferase mitochondrial
CHM	Cluster 3	Q96T53	MBOA4	Ghrelin O-acyltransferase
CHM	Cluster 3	Q99643	C560	Succinate dehydrogenase cytochrome b560 subunit mitochondrial
CHM	Cluster 3	Q9BXA5	SUCR1	Succinate receptor 1
CHM	Cluster 3	Q9BY49	PECR	Peroxisomal trans-2-enoyl-CoA reductase
CHM	Cluster 3	Q9BY76	ANGL4	Angiopoietin-related protein 4
CHM	Cluster 3	Q9HAW7	UD17	UDP-glucuronosyltransferase 1-7
CHM	Cluster 3	Q9HAW8	UD110	UDP-glucuronosyltransferase 1-10
CHM	Cluster 3	Q9HBW0	LPAR2	Lysophosphatidic acid receptor 2
CHM	Cluster 3	Q9NPC1	LT4R2	Leukotriene B4 receptor 2
CHM	Cluster 3	Q9NUN7	ACER3	Alkaline ceramidase 3
CHM	Cluster 3	Q9NWZ5	UCKL1	Uridine-cytidine kinase-like 1
CHM	Cluster 3	Q9NX18	SDHF2	Succinate dehydrogenase assembly factor 2 mitochondrial
CHM	Cluster 3	Q9NZD2	GLTP	Glycolipid transfer protein
CHM	Cluster 3	Q9UBK2	PRGC1	Peroxisome proliferator-activated receptor gamma coactivator 1-alpha
CHM	Cluster 3	Q9Y2Z9	COQ6	Ubiquinone biosynthesis monooxygenase COQ6 mitochondrial
CHM	Cluster 4	A0A0A0MQV1	A0A0A0MQV1	Corticosteroid 11-beta-dehydrogenase isozyme 1
CHM	Cluster 4	A0A0A0MR51	A0A0A0MR51	Acyl-CoA (8-3)-desaturase
CHM	Cluster 4	A0A0C4DG49	A0A0C4DG49	Poliovirus receptor
CHM	Cluster 4	A0A2C9F2P4	A0A2C9F2P4	Palmitoyl-protein thioesterase 1
CHM	Cluster 4	A0A499FJM4	A0A499FJM4	Cytochrome P450 3A4
CHM	Cluster 4	J3KPD6	J3KPD6	Tyrosine-protein kinase
CHM	Cluster 4	J3KPF3	J3KPF3	4F2 cell-surface antigen heavy chain
CHM	Cluster 4	J3KRW8	J3KRW8	dNK domain-containing protein
CHM	Cluster 4	O00154	BACH	Cytosolic acyl coenzyme A thioester hydrolase
CHM	Cluster 4	O00206	TLR4	Toll-like receptor 4
CHM	Cluster 4	O00748	EST2	Cocaine esterase
CHM	Cluster 4	O14727	APAF	Apoptotic protease-activating factor 1
CHM	Cluster 4	O14732	IMPA2	Inositol monophosphatase 2
CHM	Cluster 4	O14735	CDIPT	CDP-diacylglycerol--inositol 3-phosphatidyltransferase
CHM	Cluster 4	O14756	H17B6	17-beta-hydroxysteroid dehydrogenase type 6
CHM	Cluster 4	O14842	FFAR1	Free fatty acid receptor 1
CHM	Cluster 4	O14843	FFAR3	Free fatty acid receptor 3
CHM	Cluster 4	O15296	LX15B	Arachidonate 15-lipoxygenase B
CHM	Cluster 4	O15379	HDAC3	Histone deacetylase 3
CHM	Cluster 4	O15382	BCAT2	Branched-chain-amino-acid aminotransferase mitochondrial
CHM	Cluster 4	O15552	FFAR2	Free fatty acid receptor 2
CHM	Cluster 4	O60427	FADS1	Acyl-CoA (8-3)-desaturase
CHM	Cluster 4	O60488	ACSL4	Long-chain-fatty-acid--CoA ligase 4
CHM	Cluster 4	O60656	UD19	UDP-glucuronosyltransferase 1-9
CHM	Cluster 4	O60733	PLPL9	85/88 kDa calcium-independent phospholipase A2
CHM	Cluster 4	O60779	S19A2	Thiamine transporter 1
CHM	Cluster 4	O75106	AOC2	Retina-specific copper amine oxidase
CHM	Cluster 4	O75310	UDB11	UDP-glucuronosyltransferase 2B11
CHM	Cluster 4	O75387	LAT3	Large neutral amino acids transporter small subunit 3
CHM	Cluster 4	O75469	NR1I2	Nuclear receptor subfamily 1 group I member 2
CHM	Cluster 4	O75762	TRPA1	Transient receptor potential cation channel subfamily A member 1
CHM	Cluster 4	O94768	ST17B	Serine/threonine-protein kinase 17B
CHM	Cluster 4	O95136	S1PR2	Sphingosine 1-phosphate receptor 2
CHM	Cluster 4	O95243	MBD4	Methyl-CpG-binding domain protein 4
CHM	Cluster 4	O95477	ABCA1	Phospholipid-transporting ATPase ABCA1
CHM	Cluster 4	O95573	ACSL3	Long-chain-fatty-acid--CoA ligase 3
CHM	Cluster 4	O95864	FADS2	Acyl-CoA 6-desaturase
CHM	Cluster 4	P00325	ADH1B	All-trans-retinol dehydrogenase [NAD(+)] ADH1B
CHM	Cluster 4	P00352	AL1A1	Retinal dehydrogenase 1
CHM	Cluster 4	P00491	PNPH	Purine nucleoside phosphorylase
CHM	Cluster 4	P00519	ABL1	Tyrosine-protein kinase ABL1
CHM	Cluster 4	P00813	ADA	Adenosine deaminase
CHM	Cluster 4	P01100	FOS	Proto-oncogene c-Fos
CHM	Cluster 4	P01178	NEU1	Oxytocin-neurophysin 1
CHM	Cluster 4	P01275	GLUC	Glucagon
CHM	Cluster 4	P01375	TNFA	Tumor necrosis factor
CHM	Cluster 4	P01889	HLAB	HLA class I histocompatibility antigen B alpha chain
CHM	Cluster 4	P02647	APOA1	Apolipoprotein A-I
CHM	Cluster 4	P02649	APOE	Apolipoprotein E
CHM	Cluster 4	P02768	ALBU	Serum albumin
CHM	Cluster 4	P04035	HMDH	3-hydroxy-3-methylglutaryl-coenzyme A reductase
CHM	Cluster 4	P04040	CATA	Catalase
CHM	Cluster 4	P04054	PA21B	Phospholipase A2
CHM	Cluster 4	P04062	GLCM	Lysosomal acid glucosylceramidase
CHM	Cluster 4	P04114	APOB	Apolipoprotein B-100
CHM	Cluster 4	P04150	GCR	Glucocorticoid receptor
CHM	Cluster 4	P04180	LCAT	Phosphatidylcholine-sterol acyltransferase
CHM	Cluster 4	P04183	KITH	Thymidine kinase cytosolic
CHM	Cluster 4	P04278	SHBG	Sex hormone-binding globulin
CHM	Cluster 4	P04637	P53	Cellular tumor antigen p53
CHM	Cluster 4	P04798	CP1A1	Cytochrome P450 1A1
CHM	Cluster 4	P05067	A4	Amyloid-beta precursor protein
CHM	Cluster 4	P05091	ALDH2	Aldehyde dehydrogenase mitochondrial
CHM	Cluster 4	P05108	CP11A	Cholesterol side-chain cleavage enzyme mitochondrial
CHM	Cluster 4	P05181	CP2E1	Cytochrome P450 2E1
CHM	Cluster 4	P05305	EDN1	Endothelin-1
CHM	Cluster 4	P05412	JUN	Transcription factor AP-1
CHM	Cluster 4	P06133	UD2B4	UDP-glucuronosyltransferase 2B4
CHM	Cluster 4	P06276	CHLE	Cholinesterase
CHM	Cluster 4	P06307	CCKN	Cholecystokinin
CHM	Cluster 4	P06493	CDK1	Cyclin-dependent kinase 1
CHM	Cluster 4	P06576	ATPB	ATP synthase subunit beta mitochondrial
CHM	Cluster 4	P06858	LIPL	Lipoprotein lipase
CHM	Cluster 4	P07327	ADH1A	Alcohol dehydrogenase 1A
CHM	Cluster 4	P07477	TRY1	Trypsin-1
CHM	Cluster 4	P08100	OPSD	Rhodopsin
CHM	Cluster 4	P08195	4F2	4F2 cell-surface antigen heavy chain
CHM	Cluster 4	P08236	BGLR	Beta-glucuronidase
CHM	Cluster 4	P08684	CP3A4	Cytochrome P450 3A4
CHM	Cluster 4	P08913	ADA2A	Alpha-2A adrenergic receptor
CHM	Cluster 4	P09172	DOPO	Dopamine beta-hydroxylase
CHM	Cluster 4	P09601	HMOX1	Heme oxygenase 1
CHM	Cluster 4	P09874	PARP1	Poly [ADP-ribose] polymerase 1
CHM	Cluster 4	P09958	FURIN	Furin
CHM	Cluster 4	P0CJ75	HMN8	Humanin-like 8
CHM	Cluster 4	P0DMP1	HMN12	Humanin-like 12
CHM	Cluster 4	P0DMS9	TMIG3	Transmembrane domain-containing protein TMIGD3
CHM	Cluster 4	P0DP24	CALM2	Calmodulin-2
CHM	Cluster 4	P10145	IL8	Interleukin-8
CHM	Cluster 4	P10275	ANDR	Androgen receptor
CHM	Cluster 4	P10632	CP2C8	Cytochrome P450 2C8
CHM	Cluster 4	P11168	GTR2	Solute carrier family 2 facilitated glucose transporter member 2
CHM	Cluster 4	P11309	PIM1	Serine/threonine-protein kinase pim-1
CHM	Cluster 4	P11509	CP2A6	Cytochrome P450 2A6
CHM	Cluster 4	P11597	CETP	Cholesteryl ester transfer protein
CHM	Cluster 4	P11712	CP2C9	Cytochrome P450 2C9
CHM	Cluster 4	P12872	MOTI	Promotilin
CHM	Cluster 4	P13569	CFTR	Cystic fibrosis transmembrane conductance regulator
CHM	Cluster 4	P13716	HEM2	Delta-aminolevulinic acid dehydratase
CHM	Cluster 4	P14061	DHB1	Estradiol 17-beta-dehydrogenase 1
CHM	Cluster 4	P14550	AK1A1	Aldo-keto reductase family 1 member A1
CHM	Cluster 4	P14555	PA2GA	Phospholipase A2 membrane associated
CHM	Cluster 4	P14780	MMP9	Matrix metalloproteinase-9
CHM	Cluster 4	P14920	OXDA	D-amino-acid oxidase
CHM	Cluster 4	P15090	FABP4	Fatty acid-binding protein adipocyte
CHM	Cluster 4	P15121	ALDR	Aldo-keto reductase family 1 member B1
CHM	Cluster 4	P15151	PVR	Poliovirus receptor
CHM	Cluster 4	P16233	LIPP	Pancreatic triacylglycerol lipase
CHM	Cluster 4	P16662	UD2B7	UDP-glucuronosyltransferase 2B7
CHM	Cluster 4	P17302	CXA1	Gap junction alpha-1 protein
CHM	Cluster 4	P17612	KAPCA	cAMP-dependent protein kinase catalytic subunit alpha
CHM	Cluster 4	P17900	SAP3	Ganglioside GM2 activator
CHM	Cluster 4	P18825	ADA2C	Alpha-2C adrenergic receptor
CHM	Cluster 4	P19224	UD16	UDP-glucuronosyltransferase 1-6
CHM	Cluster 4	P20382	MCH	Pro-MCH
CHM	Cluster 4	P21397	AOFA	Amine oxidase [flavin-containing] A
CHM	Cluster 4	P21589	5NTD	5'-nucleotidase
CHM	Cluster 4	P21731	TA2R	Thromboxane A2 receptor
CHM	Cluster 4	P21964	COMT	Catechol O-methyltransferase
CHM	Cluster 4	P22309	UD11	UDP-glucuronosyltransferase 1-1
CHM	Cluster 4	P22680	CP7A1	Cytochrome P450 7A1
CHM	Cluster 4	P23141	EST1	Liver carboxylesterase 1
CHM	Cluster 4	P23526	SAHH	Adenosylhomocysteinase
CHM	Cluster 4	P23786	CPT2	Carnitine O-palmitoyltransferase 2 mitochondrial
CHM	Cluster 4	P24903	CP2F1	Cytochrome P450 2F1
CHM	Cluster 4	P24941	CDK2	Cyclin-dependent kinase 2
CHM	Cluster 4	P25874	UCP1	Mitochondrial brown fat uncoupling protein 1
CHM	Cluster 4	P25929	NPY1R	Neuropeptide Y receptor type 1
CHM	Cluster 4	P27338	AOFB	Amine oxidase [flavin-containing] B
CHM	Cluster 4	P28332	ADH6	Alcohol dehydrogenase 6
CHM	Cluster 4	P29120	NEC1	Neuroendocrine convertase 1
CHM	Cluster 4	P29218	IMPA1	Inositol monophosphatase 1
CHM	Cluster 4	P29274	AA2AR	Adenosine receptor A2a
CHM	Cluster 4	P29275	AA2BR	Adenosine receptor A2b
CHM	Cluster 4	P29474	NOS3	Nitric oxide synthase endothelial
CHM	Cluster 4	P30044	PRDX5	Peroxiredoxin-5 mitochondrial
CHM	Cluster 4	P30837	AL1B1	Aldehyde dehydrogenase X mitochondrial
CHM	Cluster 4	P30838	AL3A1	Aldehyde dehydrogenase dimeric NADP-preferring
CHM	Cluster 4	P31431	SDC4	Syndecan-4
CHM	Cluster 4	P33261	CP2CJ	Cytochrome P450 2C19
CHM	Cluster 4	P35503	UD13	UDP-glucuronosyltransferase 1-3
CHM	Cluster 4	P36537	UDB10	UDP-glucuronosyltransferase 2B10
CHM	Cluster 4	P37059	DHB2	Estradiol 17-beta-dehydrogenase 2
CHM	Cluster 4	P37231	PPARG	Peroxisome proliferator-activated receptor gamma
CHM	Cluster 4	P40394	ADH7	All-trans-retinol dehydrogenase [NAD(+)] ADH7
CHM	Cluster 4	P41180	CASR	Extracellular calcium-sensing receptor
CHM	Cluster 4	P41235	HNF4A	Hepatocyte nuclear factor 4-alpha
CHM	Cluster 4	P42330	AK1C3	Aldo-keto reductase family 1 member C3
CHM	Cluster 4	P42574	CASP3	Caspase-3
CHM	Cluster 4	P45844	ABCG1	ATP-binding cassette sub-family G member 1
CHM	Cluster 4	P47895	AL1A3	Aldehyde dehydrogenase family 1 member A3
CHM	Cluster 4	P48448	AL3B2	Aldehyde dehydrogenase family 3 member B2
CHM	Cluster 4	P48544	KCNJ5	G protein-activated inward rectifier potassium channel 4
CHM	Cluster 4	P49019	HCAR3	Hydroxycarboxylic acid receptor 3
CHM	Cluster 4	P49146	NPY2R	Neuropeptide Y receptor type 2
CHM	Cluster 4	P49189	AL9A1	4-trimethylaminobutyraldehyde dehydrogenase
CHM	Cluster 4	P49753	ACOT2	Acyl-coenzyme A thioesterase 2 mitochondrial
CHM	Cluster 4	P49888	ST1E1	Sulfotransferase 1E1
CHM	Cluster 4	P50226	ST1A2	Sulfotransferase 1A2
CHM	Cluster 4	P50281	MMP14	Matrix metalloproteinase-14
CHM	Cluster 4	P50416	CPT1A	Carnitine O-palmitoyltransferase 1 liver isoform
CHM	Cluster 4	P50897	PPT1	Palmitoyl-protein thioesterase 1
CHM	Cluster 4	P51151	RAB9A	Ras-related protein Rab-9A
CHM	Cluster 4	P51648	AL3A2	Aldehyde dehydrogenase family 3 member A2
CHM	Cluster 4	P51654	GPC3	Glypican-3
CHM	Cluster 4	P51677	CCR3	C-C chemokine receptor type 3
CHM	Cluster 4	P51689	ARSD	Arylsulfatase D
CHM	Cluster 4	P51690	ARSE	Arylsulfatase E
CHM	Cluster 4	P52758	RIDA	2-iminobutanoate/2-iminopropanoate deaminase
CHM	Cluster 4	P53794	SC5A3	Sodium/myo-inositol cotransporter
CHM	Cluster 4	P54687	BCAT1	Branched-chain-amino-acid aminotransferase cytosolic
CHM	Cluster 4	P54793	ARSF	Arylsulfatase F
CHM	Cluster 4	P55085	PAR2	Proteinase-activated receptor 2
CHM	Cluster 4	P55263	ADK	Adenosine kinase
CHM	Cluster 4	P55851	UCP2	Mitochondrial uncoupling protein 2
CHM	Cluster 4	P55916	UCP3	Mitochondrial uncoupling protein 3
CHM	Cluster 4	P56937	DHB7	3-keto-steroid reductase
CHM	Cluster 4	P59533	T2R38	Taste receptor type 2 member 38
CHM	Cluster 4	P59540	T2R46	Taste receptor type 2 member 46
CHM	Cluster 4	P59541	T2R30	Taste receptor type 2 member 30
CHM	Cluster 4	P59543	T2R20	Taste receptor type 2 member 20
CHM	Cluster 4	P61073	CXCR4	C-X-C chemokine receptor type 4
CHM	Cluster 4	P61278	SMS	Somatostatin
CHM	Cluster 4	P62942	FKB1A	Peptidyl-prolyl cis-trans isomerase FKBP1A
CHM	Cluster 4	P78417	GSTO1	Glutathione S-transferase omega-1
CHM	Cluster 4	P78540	ARGI2	Arginase-2 mitochondrial
CHM	Cluster 4	P80365	DHI2	Corticosteroid 11-beta-dehydrogenase isozyme 2
CHM	Cluster 4	Q01650	LAT1	Large neutral amino acids transporter small subunit 1
CHM	Cluster 4	Q02928	CP4AB	Cytochrome P450 4A11
CHM	Cluster 4	Q07820	MCL1	Induced myeloid leukemia cell differentiation protein Mcl-1
CHM	Cluster 4	Q07954	LRP1	Prolow-density lipoprotein receptor-related protein 1
CHM	Cluster 4	Q08AH1	ACSM1	Acyl-coenzyme A synthetase ACSM1 mitochondrial
CHM	Cluster 4	Q12772	SRBP2	Sterol regulatory element-binding protein 2
CHM	Cluster 4	Q12882	DPYD	Dihydropyrimidine dehydrogenase [NADP(+)]
CHM	Cluster 4	Q13402	MYO7A	Unconventional myosin-VIIa
CHM	Cluster 4	Q13547	HDAC1	Histone deacetylase 1
CHM	Cluster 4	Q13569	TDG	G/T mismatch-specific thymine DNA glycosylase
CHM	Cluster 4	Q14542	S29A2	Equilibrative nucleoside transporter 2
CHM	Cluster 4	Q15743	OGR1	Ovarian cancer G-protein coupled receptor 1
CHM	Cluster 4	Q16762	THTR	Thiosulfate sulfurtransferase
CHM	Cluster 4	Q16831	UPP1	Uridine phosphorylase 1
CHM	Cluster 4	Q16853	AOC3	Membrane primary amine oxidase
CHM	Cluster 4	Q53TN4	CYBR1	Cytochrome b reductase 1
CHM	Cluster 4	Q5NUL3	FFAR4	Free fatty acid receptor 4
CHM	Cluster 4	Q5XG92	EST4A	Carboxylesterase 4A
CHM	Cluster 4	Q68CK6	ACS2B	Acyl-coenzyme A synthetase ACSM2B mitochondrial
CHM	Cluster 4	Q6NT32	EST5A	Carboxylesterase 5A
CHM	Cluster 4	Q6NUS8	UD3A1	UDP-glucuronosyltransferase 3A1
CHM	Cluster 4	Q6NVY1	HIBCH	3-hydroxyisobutyryl-CoA hydrolase mitochondrial
CHM	Cluster 4	Q6P1M0	S27A4	Long-chain fatty acid transport protein 4
CHM	Cluster 4	Q6UWY0	ARSK	Arylsulfatase K
CHM	Cluster 4	Q6XQN6	PNCB	Nicotinate phosphoribosyltransferase
CHM	Cluster 4	Q7Z2W7	TRPM8	Transient receptor potential cation channel subfamily M member 8
CHM	Cluster 4	Q86TX2	ACOT1	Acyl-coenzyme A thioesterase 1
CHM	Cluster 4	Q8N9L9	ACOT4	Peroxisomal succinyl-coenzyme A thioesterase
CHM	Cluster 4	Q8TDS4	HCAR2	Hydroxycarboxylic acid receptor 2
CHM	Cluster 4	Q8TDX5	ACMSD	2-amino-3-carboxymuconate-6-semialdehyde decarboxylase
CHM	Cluster 4	Q8WWX8	SC5AB	Sodium/myo-inositol cotransporter 2
CHM	Cluster 4	Q92731	ESR2	Estrogen receptor beta
CHM	Cluster 4	Q92769	HDAC2	Histone deacetylase 2
CHM	Cluster 4	Q96EG1	ARSG	Arylsulfatase G
CHM	Cluster 4	Q96H96	COQ2	4-hydroxybenzoate polyprenyltransferase mitochondrial
CHM	Cluster 4	Q96QE2	MYCT	Proton myo-inositol cotransporter
CHM	Cluster 4	Q96T53	MBOA4	Ghrelin O-acyltransferase
CHM	Cluster 4	Q99527	GPER1	G-protein coupled estrogen receptor 1
CHM	Cluster 4	Q9BY76	ANGL4	Angiopoietin-related protein 4
CHM	Cluster 4	Q9BYV7	BCDO2	Betabeta-carotene 9'10'-oxygenase
CHM	Cluster 4	Q9BZV2	S19A3	Thiamine transporter 2
CHM	Cluster 4	Q9H2A7	CXL16	C-X-C motif chemokine 16
CHM	Cluster 4	Q9H3S4	TPK1	Thiamin pyrophosphokinase 1
CHM	Cluster 4	Q9HAY6	BCDO1	Betabeta-carotene 1515'-dioxygenase
CHM	Cluster 4	Q9HBW0	LPAR2	Lysophosphatidic acid receptor 2
CHM	Cluster 4	Q9NPC1	LT4R2	Leukotriene B4 receptor 2
CHM	Cluster 4	Q9NR19	ACSA	Acetyl-coenzyme A synthetase cytoplasmic
CHM	Cluster 4	Q9NUB1	ACS2L	Acetyl-coenzyme A synthetase 2-like mitochondrial
CHM	Cluster 4	Q9NUJ1	ABHDA	Mycophenolic acid acyl-glucuronide esterase mitochondrial
CHM	Cluster 4	Q9NUN7	ACER3	Alkaline ceramidase 3
CHM	Cluster 4	Q9NYV8	T2R14	Taste receptor type 2 member 14
CHM	Cluster 4	Q9NZD2	GLTP	Glycolipid transfer protein
CHM	Cluster 4	Q9P2J5	SYLC	Leucine--tRNA ligase cytoplasmic
CHM	Cluster 4	Q9UBK2	PRGC1	Peroxisome proliferator-activated receptor gamma coactivator 1-alpha
CHM	Cluster 4	Q9UEF7	KLOT	Klotho
CHM	Cluster 4	Q9UGB7	MIOX	Inositol oxygenase
CHM	Cluster 4	Q9UHI5	LAT2	Large neutral amino acids transporter small subunit 2
CHM	Cluster 4	Q9UHI7	S23A1	Solute carrier family 23 member 1
CHM	Cluster 4	Q9ULC5	ACSL5	Long-chain-fatty-acid--CoA ligase 5
CHM	Cluster 4	Q9Y2Z9	COQ6	Ubiquinone biosynthesis monooxygenase COQ6 mitochondrial
CHM	Cluster 4	Q9Y4U1	MMAC	Methylmalonic aciduria and homocystinuria type C protein
CHM	Cluster 4	Q9Y5Y4	PD2R2	Prostaglandin D2 receptor 2
CHM	Cluster 4	Q9Y6Y9	LY96	Lymphocyte antigen 96
CHM	Cluster 5	A0A0C4DG49	A0A0C4DG49	Poliovirus receptor
CHM	Cluster 5	A0A2C9F2P4	A0A2C9F2P4	Palmitoyl-protein thioesterase 1
CHM	Cluster 5	J3KPD6	J3KPD6	Tyrosine-protein kinase
CHM	Cluster 5	O00154	BACH	Cytosolic acyl coenzyme A thioester hydrolase
CHM	Cluster 5	O00206	TLR4	Toll-like receptor 4
CHM	Cluster 5	O14521	DHSD	Succinate dehydrogenase [ubiquinone] cytochrome b small subunit mitochondrial
CHM	Cluster 5	O14732	IMPA2	Inositol monophosphatase 2
CHM	Cluster 5	O14735	CDIPT	CDP-diacylglycerol--inositol 3-phosphatidyltransferase
CHM	Cluster 5	O14842	FFAR1	Free fatty acid receptor 1
CHM	Cluster 5	O75106	AOC2	Retina-specific copper amine oxidase
CHM	Cluster 5	O75310	UDB11	UDP-glucuronosyltransferase 2B11
CHM	Cluster 5	O75469	NR1I2	Nuclear receptor subfamily 1 group I member 2
CHM	Cluster 5	O94768	ST17B	Serine/threonine-protein kinase 17B
CHM	Cluster 5	O95573	ACSL3	Long-chain-fatty-acid--CoA ligase 3
CHM	Cluster 5	P00156	CYB	Cytochrome b
CHM	Cluster 5	P00325	ADH1B	All-trans-retinol dehydrogenase [NAD(+)] ADH1B
CHM	Cluster 5	P00519	ABL1	Tyrosine-protein kinase ABL1
CHM	Cluster 5	P01100	FOS	Proto-oncogene c-Fos
CHM	Cluster 5	P01275	GLUC	Glucagon
CHM	Cluster 5	P02647	APOA1	Apolipoprotein A-I
CHM	Cluster 5	P02649	APOE	Apolipoprotein E
CHM	Cluster 5	P04114	APOB	Apolipoprotein B-100
CHM	Cluster 5	P04798	CP1A1	Cytochrome P450 1A1
CHM	Cluster 5	P05067	A4	Amyloid-beta precursor protein
CHM	Cluster 5	P05412	JUN	Transcription factor AP-1
CHM	Cluster 5	P06307	CCKN	Cholecystokinin
CHM	Cluster 5	P06493	CDK1	Cyclin-dependent kinase 1
CHM	Cluster 5	P06576	ATPB	ATP synthase subunit beta mitochondrial
CHM	Cluster 5	P09874	PARP1	Poly [ADP-ribose] polymerase 1
CHM	Cluster 5	P09958	FURIN	Furin
CHM	Cluster 5	P0CJ75	HMN8	Humanin-like 8
CHM	Cluster 5	P0DMP1	HMN12	Humanin-like 12
CHM	Cluster 5	P0DP24	CALM2	Calmodulin-2
CHM	Cluster 5	P10145	IL8	Interleukin-8
CHM	Cluster 5	P10632	CP2C8	Cytochrome P450 2C8
CHM	Cluster 5	P11168	GTR2	Solute carrier family 2 facilitated glucose transporter member 2
CHM	Cluster 5	P11309	PIM1	Serine/threonine-protein kinase pim-1
CHM	Cluster 5	P14679	TYRO	Tyrosinase
CHM	Cluster 5	P14780	MMP9	Matrix metalloproteinase-9
CHM	Cluster 5	P15090	FABP4	Fatty acid-binding protein adipocyte
CHM	Cluster 5	P15151	PVR	Poliovirus receptor
CHM	Cluster 5	P15559	NQO1	NAD(P)H dehydrogenase [quinone] 1
CHM	Cluster 5	P17612	KAPCA	cAMP-dependent protein kinase catalytic subunit alpha
CHM	Cluster 5	P17900	SAP3	Ganglioside GM2 activator
CHM	Cluster 5	P20382	MCH	Pro-MCH
CHM	Cluster 5	P21397	AOFA	Amine oxidase [flavin-containing] A
CHM	Cluster 5	P21912	SDHB	Succinate dehydrogenase [ubiquinone] iron-sulfur subunit mitochondrial
CHM	Cluster 5	P21964	COMT	Catechol O-methyltransferase
CHM	Cluster 5	P22309	UD11	UDP-glucuronosyltransferase 1-1
CHM	Cluster 5	P23786	CPT2	Carnitine O-palmitoyltransferase 2 mitochondrial
CHM	Cluster 5	P24941	CDK2	Cyclin-dependent kinase 2
CHM	Cluster 5	P27338	AOFB	Amine oxidase [flavin-containing] B
CHM	Cluster 5	P28332	ADH6	Alcohol dehydrogenase 6
CHM	Cluster 5	P29120	NEC1	Neuroendocrine convertase 1
CHM	Cluster 5	P29218	IMPA1	Inositol monophosphatase 1
CHM	Cluster 5	P29474	NOS3	Nitric oxide synthase endothelial
CHM	Cluster 5	P30837	AL1B1	Aldehyde dehydrogenase X mitochondrial
CHM	Cluster 5	P30838	AL3A1	Aldehyde dehydrogenase dimeric NADP-preferring
CHM	Cluster 5	P31040	SDHA	Succinate dehydrogenase [ubiquinone] flavoprotein subunit mitochondrial
CHM	Cluster 5	P33261	CP2CJ	Cytochrome P450 2C19
CHM	Cluster 5	P36537	UDB10	UDP-glucuronosyltransferase 2B10
CHM	Cluster 5	P37231	PPARG	Peroxisome proliferator-activated receptor gamma
CHM	Cluster 5	P41235	HNF4A	Hepatocyte nuclear factor 4-alpha
CHM	Cluster 5	P42330	AK1C3	Aldo-keto reductase family 1 member C3
CHM	Cluster 5	P42574	CASP3	Caspase-3
CHM	Cluster 5	P47895	AL1A3	Aldehyde dehydrogenase family 1 member A3
CHM	Cluster 5	P48448	AL3B2	Aldehyde dehydrogenase family 3 member B2
CHM	Cluster 5	P48736	PK3CG	Phosphatidylinositol 45-bisphosphate 3-kinase catalytic subunit gamma isoform
CHM	Cluster 5	P49189	AL9A1	4-trimethylaminobutyraldehyde dehydrogenase
CHM	Cluster 5	P50416	CPT1A	Carnitine O-palmitoyltransferase 1 liver isoform
CHM	Cluster 5	P50897	PPT1	Palmitoyl-protein thioesterase 1
CHM	Cluster 5	P51648	AL3A2	Aldehyde dehydrogenase family 3 member A2
CHM	Cluster 5	P51649	SSDH	Succinate-semialdehyde dehydrogenase mitochondrial
CHM	Cluster 5	P51654	GPC3	Glypican-3
CHM	Cluster 5	P52803	EFNA5	Ephrin-A5
CHM	Cluster 5	P53794	SC5A3	Sodium/myo-inositol cotransporter
CHM	Cluster 5	Q02928	CP4AB	Cytochrome P450 4A11
CHM	Cluster 5	Q07820	MCL1	Induced myeloid leukemia cell differentiation protein Mcl-1
CHM	Cluster 5	Q12772	SRBP2	Sterol regulatory element-binding protein 2
CHM	Cluster 5	Q13183	S13A2	Solute carrier family 13 member 2
CHM	Cluster 5	Q13402	MYO7A	Unconventional myosin-VIIa
CHM	Cluster 5	Q15743	OGR1	Ovarian cancer G-protein coupled receptor 1
CHM	Cluster 5	Q16853	AOC3	Membrane primary amine oxidase
CHM	Cluster 5	Q5NUL3	FFAR4	Free fatty acid receptor 4
CHM	Cluster 5	Q6NUS8	UD3A1	UDP-glucuronosyltransferase 3A1
CHM	Cluster 5	Q6NVY1	HIBCH	3-hydroxyisobutyryl-CoA hydrolase mitochondrial
CHM	Cluster 5	Q8N9L9	ACOT4	Peroxisomal succinyl-coenzyme A thioesterase
CHM	Cluster 5	Q8TAV3	CP2W1	Cytochrome P450 2W1
CHM	Cluster 5	Q8WWT9	S13A3	Solute carrier family 13 member 3
CHM	Cluster 5	Q8WWX8	SC5AB	Sodium/myo-inositol cotransporter 2
CHM	Cluster 5	Q96EB6	SIR1	NAD-dependent protein deacetylase sirtuin-1
CHM	Cluster 5	Q96H96	COQ2	4-hydroxybenzoate polyprenyltransferase mitochondrial
CHM	Cluster 5	Q96QE2	MYCT	Proton myo-inositol cotransporter
CHM	Cluster 5	Q96T53	MBOA4	Ghrelin O-acyltransferase
CHM	Cluster 5	Q99643	C560	Succinate dehydrogenase cytochrome b560 subunit mitochondrial
CHM	Cluster 5	Q9BXA5	SUCR1	Succinate receptor 1
CHM	Cluster 5	Q9BYV7	BCDO2	Betabeta-carotene 9'10'-oxygenase
CHM	Cluster 5	Q9HAY6	BCDO1	Betabeta-carotene 1515'-dioxygenase
CHM	Cluster 5	Q9NPC1	LT4R2	Leukotriene B4 receptor 2
CHM	Cluster 5	Q9NUN7	ACER3	Alkaline ceramidase 3
CHM	Cluster 5	Q9NX18	SDHF2	Succinate dehydrogenase assembly factor 2 mitochondrial
CHM	Cluster 5	Q9NZD2	GLTP	Glycolipid transfer protein
CHM	Cluster 5	Q9UGB7	MIOX	Inositol oxygenase
CHM	Cluster 5	Q9UHG3	PCYOX	Prenylcysteine oxidase 1
CHM	Cluster 5	Q9ULC5	ACSL5	Long-chain-fatty-acid--CoA ligase 5
CHM	Cluster 5	Q9Y2Z9	COQ6	Ubiquinone biosynthesis monooxygenase COQ6 mitochondrial
CHM	Cluster 5	Q9Y6Y9	LY96	Lymphocyte antigen 96
CHM	Cluster 6	A0A087WWM6	A0A087WWM6	Proline dehydrogenase
CHM	Cluster 6	A0A0A0MQS1	A0A0A0MQS1	Pyrroline-5-carboxylate reductase
CHM	Cluster 6	A0A0A0MQV1	A0A0A0MQV1	Corticosteroid 11-beta-dehydrogenase isozyme 1
CHM	Cluster 6	A0A0C4DG49	A0A0C4DG49	Poliovirus receptor
CHM	Cluster 6	A0A2C9F2P4	A0A2C9F2P4	Palmitoyl-protein thioesterase 1
CHM	Cluster 6	A0A2Q3DQE3	A0A2Q3DQE3	Calcium/calmodulin-dependent protein kinase (CaM kinase) II gamma isoform CRA_d
CHM	Cluster 6	F2Z2F3	F2Z2F3	PNP_UDP_1 domain-containing protein
CHM	Cluster 6	J3KPA4	J3KPA4	Vascular endothelial growth factor A
CHM	Cluster 6	J3KPD6	J3KPD6	Tyrosine-protein kinase
CHM	Cluster 6	J3KPF3	J3KPF3	4F2 cell-surface antigen heavy chain
CHM	Cluster 6	J3KQV8	J3KQV8	Synaptojanin-1
CHM	Cluster 6	J3KR12	J3KR12	Uncharacterized protein
CHM	Cluster 6	O00116	ADAS	Alkyldihydroxyacetonephosphate synthase peroxisomal
CHM	Cluster 6	O00154	BACH	Cytosolic acyl coenzyme A thioester hydrolase
CHM	Cluster 6	O00182	LEG9	Galectin-9
CHM	Cluster 6	O00204	ST2B1	Sulfotransferase 2B1
CHM	Cluster 6	O00206	TLR4	Toll-like receptor 4
CHM	Cluster 6	O00519	FAAH1	Fatty-acid amide hydrolase 1
CHM	Cluster 6	O00748	EST2	Cocaine esterase
CHM	Cluster 6	O00763	ACACB	Acetyl-CoA carboxylase 2
CHM	Cluster 6	O14521	DHSD	Succinate dehydrogenase [ubiquinone] cytochrome b small subunit mitochondrial
CHM	Cluster 6	O14842	FFAR1	Free fatty acid receptor 1
CHM	Cluster 6	O14843	FFAR3	Free fatty acid receptor 3
CHM	Cluster 6	O14920	IKKB	Inhibitor of nuclear factor kappa-B kinase subunit beta
CHM	Cluster 6	O15056	SYNJ2	Synaptojanin-2
CHM	Cluster 6	O15228	GNPAT	Dihydroxyacetone phosphate acyltransferase
CHM	Cluster 6	O15296	LX15B	Arachidonate 15-lipoxygenase B
CHM	Cluster 6	O15382	BCAT2	Branched-chain-amino-acid aminotransferase mitochondrial
CHM	Cluster 6	O15552	FFAR2	Free fatty acid receptor 2
CHM	Cluster 6	O43272	PROD	Proline dehydrogenase 1 mitochondrial
CHM	Cluster 6	O43426	SYNJ1	Synaptojanin-1
CHM	Cluster 6	O43868	S28A2	Sodium/nucleoside cotransporter 2
CHM	Cluster 6	O60218	AK1BA	Aldo-keto reductase family 1 member B10
CHM	Cluster 6	O60391	NMD3B	Glutamate receptor ionotropic NMDA 3B
CHM	Cluster 6	O60488	ACSL4	Long-chain-fatty-acid--CoA ligase 4
CHM	Cluster 6	O60656	UD19	UDP-glucuronosyltransferase 1-9
CHM	Cluster 6	O75310	UDB11	UDP-glucuronosyltransferase 2B11
CHM	Cluster 6	O75387	LAT3	Large neutral amino acids transporter small subunit 3
CHM	Cluster 6	O75469	NR1I2	Nuclear receptor subfamily 1 group I member 2
CHM	Cluster 6	O75746	CMC1	Calcium-binding mitochondrial carrier protein Aralar1
CHM	Cluster 6	O75881	CP7B1	Cytochrome P450 7B1
CHM	Cluster 6	O94768	ST17B	Serine/threonine-protein kinase 17B
CHM	Cluster 6	O95136	S1PR2	Sphingosine 1-phosphate receptor 2
CHM	Cluster 6	O95363	SYFM	Phenylalanine--tRNA ligase mitochondrial
CHM	Cluster 6	O95573	ACSL3	Long-chain-fatty-acid--CoA ligase 3
CHM	Cluster 6	O95837	GNA14	Guanine nucleotide-binding protein subunit alpha-14
CHM	Cluster 6	O95864	FADS2	Acyl-CoA 6-desaturase
CHM	Cluster 6	P00325	ADH1B	All-trans-retinol dehydrogenase [NAD(+)] ADH1B
CHM	Cluster 6	P00439	PH4H	Phenylalanine-4-hydroxylase
CHM	Cluster 6	P00491	PNPH	Purine nucleoside phosphorylase
CHM	Cluster 6	P00492	HPRT	Hypoxanthine-guanine phosphoribosyltransferase
CHM	Cluster 6	P00519	ABL1	Tyrosine-protein kinase ABL1
CHM	Cluster 6	P00966	ASSY	Argininosuccinate synthase
CHM	Cluster 6	P01100	FOS	Proto-oncogene c-Fos
CHM	Cluster 6	P01178	NEU1	Oxytocin-neurophysin 1
CHM	Cluster 6	P01275	GLUC	Glucagon
CHM	Cluster 6	P01889	HLAB	HLA class I histocompatibility antigen B alpha chain
CHM	Cluster 6	P02647	APOA1	Apolipoprotein A-I
CHM	Cluster 6	P02649	APOE	Apolipoprotein E
CHM	Cluster 6	P02768	ALBU	Serum albumin
CHM	Cluster 6	P04040	CATA	Catalase
CHM	Cluster 6	P04054	PA21B	Phospholipase A2
CHM	Cluster 6	P04114	APOB	Apolipoprotein B-100
CHM	Cluster 6	P04150	GCR	Glucocorticoid receptor
CHM	Cluster 6	P04798	CP1A1	Cytochrome P450 1A1
CHM	Cluster 6	P05067	A4	Amyloid-beta precursor protein
CHM	Cluster 6	P05091	ALDH2	Aldehyde dehydrogenase mitochondrial
CHM	Cluster 6	P05093	CP17A	Steroid 17-alpha-hydroxylase/1720 lyase
CHM	Cluster 6	P05108	CP11A	Cholesterol side-chain cleavage enzyme mitochondrial
CHM	Cluster 6	P05231	IL6	Interleukin-6
CHM	Cluster 6	P05412	JUN	Transcription factor AP-1
CHM	Cluster 6	P06133	UD2B4	UDP-glucuronosyltransferase 2B4
CHM	Cluster 6	P06276	CHLE	Cholinesterase
CHM	Cluster 6	P06307	CCKN	Cholecystokinin
CHM	Cluster 6	P06493	CDK1	Cyclin-dependent kinase 1
CHM	Cluster 6	P06576	ATPB	ATP synthase subunit beta mitochondrial
CHM	Cluster 6	P06737	PYGL	Glycogen phosphorylase liver form
CHM	Cluster 6	P06858	LIPL	Lipoprotein lipase
CHM	Cluster 6	P07101	TY3H	Tyrosine 3-monooxygenase
CHM	Cluster 6	P07477	TRY1	Trypsin-1
CHM	Cluster 6	P07741	APT	Adenine phosphoribosyltransferase
CHM	Cluster 6	P07814	SYEP	Bifunctional glutamate/proline--tRNA ligase
CHM	Cluster 6	P08195	4F2	4F2 cell-surface antigen heavy chain
CHM	Cluster 6	P08236	BGLR	Beta-glucuronidase
CHM	Cluster 6	P08253	MMP2	72 kDa type IV collagenase
CHM	Cluster 6	P08686	CP21A	Steroid 21-hydroxylase
CHM	Cluster 6	P08842	STS	Steryl-sulfatase
CHM	Cluster 6	P08913	ADA2A	Alpha-2A adrenergic receptor
CHM	Cluster 6	P09382	LEG1	Galectin-1
CHM	Cluster 6	P09848	LPH	Lactase-phlorizin hydrolase
CHM	Cluster 6	P09874	PARP1	Poly [ADP-ribose] polymerase 1
CHM	Cluster 6	P09958	FURIN	Furin
CHM	Cluster 6	P0CG48	UBC	Polyubiquitin-C
CHM	Cluster 6	P0CJ75	HMN8	Humanin-like 8
CHM	Cluster 6	P0DMP1	HMN12	Humanin-like 12
CHM	Cluster 6	P0DP24	CALM2	Calmodulin-2
CHM	Cluster 6	P10145	IL8	Interleukin-8
CHM	Cluster 6	P10632	CP2C8	Cytochrome P450 2C8
CHM	Cluster 6	P11168	GTR2	Solute carrier family 2 facilitated glucose transporter member 2
CHM	Cluster 6	P11217	PYGM	Glycogen phosphorylase muscle form
CHM	Cluster 6	P11309	PIM1	Serine/threonine-protein kinase pim-1
CHM	Cluster 6	P11509	CP2A6	Cytochrome P450 2A6
CHM	Cluster 6	P11712	CP2C9	Cytochrome P450 2C9
CHM	Cluster 6	P12081	SYHC	Histidine--tRNA ligase cytoplasmic
CHM	Cluster 6	P12872	MOTI	Promotilin
CHM	Cluster 6	P14060	3BHS1	3 beta-hydroxysteroid dehydrogenase/Delta 5-->4-isomerase type 1
CHM	Cluster 6	P14174	MIF	Macrophage migration inhibitory factor
CHM	Cluster 6	P14550	AK1A1	Aldo-keto reductase family 1 member A1
CHM	Cluster 6	P14598	NCF1	Neutrophil cytosol factor 1
CHM	Cluster 6	P14679	TYRO	Tyrosinase
CHM	Cluster 6	P14780	MMP9	Matrix metalloproteinase-9
CHM	Cluster 6	P14902	I23O1	Indoleamine 23-dioxygenase 1
CHM	Cluster 6	P14920	OXDA	D-amino-acid oxidase
CHM	Cluster 6	P15090	FABP4	Fatty acid-binding protein adipocyte
CHM	Cluster 6	P15104	GLNA	Glutamine synthetase
CHM	Cluster 6	P15121	ALDR	Aldo-keto reductase family 1 member B1
CHM	Cluster 6	P15151	PVR	Poliovirus receptor
CHM	Cluster 6	P16278	BGAL	Beta-galactosidase
CHM	Cluster 6	P16662	UD2B7	UDP-glucuronosyltransferase 2B7
CHM	Cluster 6	P17302	CXA1	Gap junction alpha-1 protein
CHM	Cluster 6	P17612	KAPCA	cAMP-dependent protein kinase catalytic subunit alpha
CHM	Cluster 6	P17900	SAP3	Ganglioside GM2 activator
CHM	Cluster 6	P17931	LEG3	Galectin-3
CHM	Cluster 6	P18825	ADA2C	Alpha-2C adrenergic receptor
CHM	Cluster 6	P19113	DCHS	Histidine decarboxylase
CHM	Cluster 6	P19224	UD16	UDP-glucuronosyltransferase 1-6
CHM	Cluster 6	P20366	TKN1	Protachykinin-1
CHM	Cluster 6	P20382	MCH	Pro-MCH
CHM	Cluster 6	P20933	ASPG	N(4)-(beta-N-acetylglucosaminyl)-L-asparaginase
CHM	Cluster 6	P21549	SPYA	Serine--pyruvate aminotransferase
CHM	Cluster 6	P21731	TA2R	Thromboxane A2 receptor
CHM	Cluster 6	P21912	SDHB	Succinate dehydrogenase [ubiquinone] iron-sulfur subunit mitochondrial
CHM	Cluster 6	P21964	COMT	Catechol O-methyltransferase
CHM	Cluster 6	P22234	PUR6	Multifunctional protein ADE2
CHM	Cluster 6	P22309	UD11	UDP-glucuronosyltransferase 1-1
CHM	Cluster 6	P22557	HEM0	5-aminolevulinate synthase erythroid-specific mitochondrial
CHM	Cluster 6	P23141	EST1	Liver carboxylesterase 1
CHM	Cluster 6	P23219	PGH1	Prostaglandin G/H synthase 1
CHM	Cluster 6	P23743	DGKA	Diacylglycerol kinase alpha
CHM	Cluster 6	P23786	CPT2	Carnitine O-palmitoyltransferase 2 mitochondrial
CHM	Cluster 6	P24298	ALAT1	Alanine aminotransferase 1
CHM	Cluster 6	P24903	CP2F1	Cytochrome P450 2F1
CHM	Cluster 6	P24941	CDK2	Cyclin-dependent kinase 2
CHM	Cluster 6	P25774	CATS	Cathepsin S
CHM	Cluster 6	P25929	NPY1R	Neuropeptide Y receptor type 1
CHM	Cluster 6	P27338	AOFB	Amine oxidase [flavin-containing] B
CHM	Cluster 6	P27708	PYR1	CAD protein
CHM	Cluster 6	P27797	CALR	Calreticulin
CHM	Cluster 6	P28332	ADH6	Alcohol dehydrogenase 6
CHM	Cluster 6	P29120	NEC1	Neuroendocrine convertase 1
CHM	Cluster 6	P29474	NOS3	Nitric oxide synthase endothelial
CHM	Cluster 6	P29508	SPB3	Serpin B3
CHM	Cluster 6	P29992	GNA11	Guanine nucleotide-binding protein subunit alpha-11
CHM	Cluster 6	P30044	PRDX5	Peroxiredoxin-5 mitochondrial
CHM	Cluster 6	P30837	AL1B1	Aldehyde dehydrogenase X mitochondrial
CHM	Cluster 6	P31040	SDHA	Succinate dehydrogenase [ubiquinone] flavoprotein subunit mitochondrial
CHM	Cluster 6	P31153	METK2	S-adenosylmethionine synthase isoform type-2
CHM	Cluster 6	P31431	SDC4	Syndecan-4
CHM	Cluster 6	P32320	CDD	Cytidine deaminase
CHM	Cluster 6	P33261	CP2CJ	Cytochrome P450 2C19
CHM	Cluster 6	P34896	GLYC	Serine hydroxymethyltransferase cytosolic
CHM	Cluster 6	P34897	GLYM	Serine hydroxymethyltransferase mitochondrial
CHM	Cluster 6	P35228	NOS2	Nitric oxide synthase inducible
CHM	Cluster 6	P35354	PGH2	Prostaglandin G/H synthase 2
CHM	Cluster 6	P35557	HXK4	Hexokinase-4
CHM	Cluster 6	P36537	UDB10	UDP-glucuronosyltransferase 2B10
CHM	Cluster 6	P37231	PPARG	Peroxisome proliferator-activated receptor gamma
CHM	Cluster 6	P38936	CDN1A	Cyclin-dependent kinase inhibitor 1
CHM	Cluster 6	P39086	GRIK1	Glutamate receptor ionotropic kainate 1
CHM	Cluster 6	P41180	CASR	Extracellular calcium-sensing receptor
CHM	Cluster 6	P41235	HNF4A	Hepatocyte nuclear factor 4-alpha
CHM	Cluster 6	P41250	GARS	Glycine--tRNA ligase
CHM	Cluster 6	P41594	GRM5	Metabotropic glutamate receptor 5
CHM	Cluster 6	P42330	AK1C3	Aldo-keto reductase family 1 member C3
CHM	Cluster 6	P42357	HUTH	Histidine ammonia-lyase
CHM	Cluster 6	P42574	CASP3	Caspase-3
CHM	Cluster 6	P43003	EAA1	Excitatory amino acid transporter 1
CHM	Cluster 6	P46976	GLYG	Glycogenin-1
CHM	Cluster 6	P47900	P2RY1	P2Y purinoceptor 1
CHM	Cluster 6	P47929	LEG7	Galectin-7
CHM	Cluster 6	P47989	XDH	Xanthine dehydrogenase/oxidase
CHM	Cluster 6	P48058	GRIA4	Glutamate receptor 4
CHM	Cluster 6	P48664	EAA4	Excitatory amino acid transporter 4
CHM	Cluster 6	P49019	HCAR3	Hydroxycarboxylic acid receptor 3
CHM	Cluster 6	P49146	NPY2R	Neuropeptide Y receptor type 2
CHM	Cluster 6	P49189	AL9A1	4-trimethylaminobutyraldehyde dehydrogenase
CHM	Cluster 6	P49588	SYAC	Alanine--tRNA ligase cytoplasmic
CHM	Cluster 6	P49590	SYHM	Probable histidine--tRNA ligase mitochondrial
CHM	Cluster 6	P49753	ACOT2	Acyl-coenzyme A thioesterase 2 mitochondrial
CHM	Cluster 6	P50148	GNAQ	Guanine nucleotide-binding protein G(q) subunit alpha
CHM	Cluster 6	P50226	ST1A2	Sulfotransferase 1A2
CHM	Cluster 6	P50416	CPT1A	Carnitine O-palmitoyltransferase 1 liver isoform
CHM	Cluster 6	P50440	GATM	Glycine amidinotransferase mitochondrial
CHM	Cluster 6	P50579	MAP2	Methionine aminopeptidase 2
CHM	Cluster 6	P50897	PPT1	Palmitoyl-protein thioesterase 1
CHM	Cluster 6	P51151	RAB9A	Ras-related protein Rab-9A
CHM	Cluster 6	P51648	AL3A2	Aldehyde dehydrogenase family 3 member A2
CHM	Cluster 6	P51649	SSDH	Succinate-semialdehyde dehydrogenase mitochondrial
CHM	Cluster 6	P51654	GPC3	Glypican-3
CHM	Cluster 6	P51689	ARSD	Arylsulfatase D
CHM	Cluster 6	P51690	ARSE	Arylsulfatase E
CHM	Cluster 6	P52758	RIDA	2-iminobutanoate/2-iminopropanoate deaminase
CHM	Cluster 6	P52789	HXK2	Hexokinase-2
CHM	Cluster 6	P52790	HXK3	Hexokinase-3
CHM	Cluster 6	P54577	SYYC	Tyrosine--tRNA ligase cytoplasmic
CHM	Cluster 6	P54687	BCAT1	Branched-chain-amino-acid aminotransferase cytosolic
CHM	Cluster 6	P54793	ARSF	Arylsulfatase F
CHM	Cluster 6	P54803	GALC	Galactocerebrosidase
CHM	Cluster 6	P55085	PAR2	Proteinase-activated receptor 2
CHM	Cluster 6	P55786	PSA	Puromycin-sensitive aminopeptidase
CHM	Cluster 6	P56192	SYMC	Methionine--tRNA ligase cytoplasmic
CHM	Cluster 6	P59533	T2R38	Taste receptor type 2 member 38
CHM	Cluster 6	P59541	T2R30	Taste receptor type 2 member 30
CHM	Cluster 6	P59543	T2R20	Taste receptor type 2 member 20
CHM	Cluster 6	P60484	PTEN	Phosphatidylinositol 345-trisphosphate 3-phosphatase and dual-specificity protein phosphatase PTEN
CHM	Cluster 6	P61073	CXCR4	C-X-C chemokine receptor type 4
CHM	Cluster 6	P61278	SMS	Somatostatin
CHM	Cluster 6	P62937	PPIA	Peptidyl-prolyl cis-trans isomerase A
CHM	Cluster 6	P62979	RS27A	Ubiquitin-40S ribosomal protein S27a
CHM	Cluster 6	P62987	RL40	Ubiquitin-60S ribosomal protein L40
CHM	Cluster 6	P68400	CSK21	Casein kinase II subunit alpha
CHM	Cluster 6	P68871	HBB	Hemoglobin subunit beta
CHM	Cluster 6	P69892	HBG2	Hemoglobin subunit gamma-2
CHM	Cluster 6	P78540	ARGI2	Arginase-2 mitochondrial
CHM	Cluster 6	P80365	DHI2	Corticosteroid 11-beta-dehydrogenase isozyme 2
CHM	Cluster 6	Q00796	DHSO	Sorbitol dehydrogenase
CHM	Cluster 6	Q01650	LAT1	Large neutral amino acids transporter small subunit 1
CHM	Cluster 6	Q02928	CP4AB	Cytochrome P450 4A11
CHM	Cluster 6	Q05586	NMDZ1	Glutamate receptor ionotropic NMDA 1
CHM	Cluster 6	Q07820	MCL1	Induced myeloid leukemia cell differentiation protein Mcl-1
CHM	Cluster 6	Q07954	LRP1	Prolow-density lipoprotein receptor-related protein 1
CHM	Cluster 6	Q08AH1	ACSM1	Acyl-coenzyme A synthetase ACSM1 mitochondrial
CHM	Cluster 6	Q08AM6	VAC14	Protein VAC14 homolog
CHM	Cluster 6	Q12772	SRBP2	Sterol regulatory element-binding protein 2
CHM	Cluster 6	Q12904	AIMP1	Aminoacyl tRNA synthase complex-interacting multifunctional protein 1
CHM	Cluster 6	Q13002	GRIK2	Glutamate receptor ionotropic kainate 2
CHM	Cluster 6	Q13126	MTAP	S-methyl-5'-thioadenosine phosphorylase
CHM	Cluster 6	Q13155	AIMP2	Aminoacyl tRNA synthase complex-interacting multifunctional protein 2
CHM	Cluster 6	Q13183	S13A2	Solute carrier family 13 member 2
CHM	Cluster 6	Q13402	MYO7A	Unconventional myosin-VIIa
CHM	Cluster 6	Q13496	MTM1	Myotubularin
CHM	Cluster 6	Q13555	KCC2G	Calcium/calmodulin-dependent protein kinase type II subunit gamma
CHM	Cluster 6	Q13574	DGKZ	Diacylglycerol kinase zeta
CHM	Cluster 6	Q15046	SYK	Lysine--tRNA ligase
CHM	Cluster 6	Q15743	OGR1	Ovarian cancer G-protein coupled receptor 1
CHM	Cluster 6	Q16206	ENOX2	Ecto-NOX disulfide-thiol exchanger 2
CHM	Cluster 6	Q16698	DECR	24-dienoyl-CoA reductase mitochondrial
CHM	Cluster 6	Q16831	UPP1	Uridine phosphorylase 1
CHM	Cluster 6	Q2NL82	TSR1	Pre-rRNA-processing protein TSR1 homolog
CHM	Cluster 6	Q4U2R8	S22A6	Solute carrier family 22 member 6
CHM	Cluster 6	Q53H96	P5CR3	Pyrroline-5-carboxylate reductase 3
CHM	Cluster 6	Q58HT5	AWAT1	Acyl-CoA wax alcohol acyltransferase 1
CHM	Cluster 6	Q5JTZ9	SYAM	Alanine--tRNA ligase mitochondrial
CHM	Cluster 6	Q5NUL3	FFAR4	Free fatty acid receptor 4
CHM	Cluster 6	Q5XG92	EST4A	Carboxylesterase 4A
CHM	Cluster 6	Q68CK6	ACS2B	Acyl-coenzyme A synthetase ACSM2B mitochondrial
CHM	Cluster 6	Q6E213	AWAT2	Acyl-CoA wax alcohol acyltransferase 2
CHM	Cluster 6	Q6NT32	EST5A	Carboxylesterase 5A
CHM	Cluster 6	Q6NUS8	UD3A1	UDP-glucuronosyltransferase 3A1
CHM	Cluster 6	Q6NVY1	HIBCH	3-hydroxyisobutyryl-CoA hydrolase mitochondrial
CHM	Cluster 6	Q6P179	ERAP2	Endoplasmic reticulum aminopeptidase 2
CHM	Cluster 6	Q6P1M0	S27A4	Long-chain fatty acid transport protein 4
CHM	Cluster 6	Q6PI48	SYDM	Aspartate--tRNA ligase mitochondrial
CHM	Cluster 6	Q6UWW8	EST3	Carboxylesterase 3
CHM	Cluster 6	Q6UWY0	ARSK	Arylsulfatase K
CHM	Cluster 6	Q6XQN6	PNCB	Nicotinate phosphoribosyltransferase
CHM	Cluster 6	Q7RTX0	TS1R3	Taste receptor type 1 member 3
CHM	Cluster 6	Q7Z2W7	TRPM8	Transient receptor potential cation channel subfamily M member 8
CHM	Cluster 6	Q7Z4W1	DCXR	L-xylulose reductase
CHM	Cluster 6	Q86TX2	ACOT1	Acyl-coenzyme A thioesterase 1
CHM	Cluster 6	Q86U10	LPP60	60 kDa lysophospholipase
CHM	Cluster 6	Q86XP1	DGKH	Diacylglycerol kinase eta
CHM	Cluster 6	Q8IY34	S15A3	Solute carrier family 15 member 3
CHM	Cluster 6	Q8N159	NAGS	N-acetylglutamate synthase mitochondrial
CHM	Cluster 6	Q8N695	SC5A8	Sodium-coupled monocarboxylate transporter 1
CHM	Cluster 6	Q8N9L9	ACOT4	Peroxisomal succinyl-coenzyme A thioesterase
CHM	Cluster 6	Q8NEB9	PK3C3	Phosphatidylinositol 3-kinase catalytic subunit type 3
CHM	Cluster 6	Q8NG68	TTL	Tubulin--tyrosine ligase
CHM	Cluster 6	Q8TCD5	NT5C	5'(3')-deoxyribonucleotidase cytosolic type
CHM	Cluster 6	Q8TCU5	NMD3A	Glutamate receptor ionotropic NMDA 3A
CHM	Cluster 6	Q8TDS4	HCAR2	Hydroxycarboxylic acid receptor 2
CHM	Cluster 6	Q8TE23	TS1R2	Taste receptor type 1 member 2
CHM	Cluster 6	Q8WVX9	FACR1	Fatty acyl-CoA reductase 1
CHM	Cluster 6	Q8WWT9	S13A3	Solute carrier family 13 member 3
CHM	Cluster 6	Q8WZ04	TOMT	Transmembrane O-methyltransferase
CHM	Cluster 6	Q92562	FIG4	Polyphosphoinositide phosphatase
CHM	Cluster 6	Q93088	BHMT1	Betaine--homocysteine S-methyltransferase 1
CHM	Cluster 6	Q96C23	GALM	Aldose 1-epimerase
CHM	Cluster 6	Q96C36	P5CR2	Pyrroline-5-carboxylate reductase 2
CHM	Cluster 6	Q96EG1	ARSG	Arylsulfatase G
CHM	Cluster 6	Q96GW9	SYMM	Methionine--tRNA ligase mitochondrial
CHM	Cluster 6	Q96H96	COQ2	4-hydroxybenzoate polyprenyltransferase mitochondrial
CHM	Cluster 6	Q96KN2	CNDP1	Beta-Ala-His dipeptidase
CHM	Cluster 6	Q96T53	MBOA4	Ghrelin O-acyltransferase
CHM	Cluster 6	Q99570	PI3R4	Phosphoinositide 3-kinase regulatory subunit 4
CHM	Cluster 6	Q99643	C560	Succinate dehydrogenase cytochrome b560 subunit mitochondrial
CHM	Cluster 6	Q99707	METH	Methionine synthase
CHM	Cluster 6	Q9BXA5	SUCR1	Succinate receptor 1
CHM	Cluster 6	Q9BY49	PECR	Peroxisomal trans-2-enoyl-CoA reductase
CHM	Cluster 6	Q9BY76	ANGL4	Angiopoietin-related protein 4
CHM	Cluster 6	Q9GZT4	SRR	Serine racemase
CHM	Cluster 6	Q9H2A7	CXL16	C-X-C motif chemokine 16
CHM	Cluster 6	Q9H2J7	S6A15	Sodium-dependent neutral amino acid transporter B(0)AT2
CHM	Cluster 6	Q9H477	RBSK	Ribokinase
CHM	Cluster 6	Q9HAS3	S28A3	Solute carrier family 28 member 3
CHM	Cluster 6	Q9HBW0	LPAR2	Lysophosphatidic acid receptor 2
CHM	Cluster 6	Q9NPC1	LT4R2	Leukotriene B4 receptor 2
CHM	Cluster 6	Q9NPJ3	ACO13	Acyl-coenzyme A thioesterase 13
CHM	Cluster 6	Q9NS82	AAA1	Asc-type amino acid transporter 1
CHM	Cluster 6	Q9NSD9	SYFB	Phenylalanine--tRNA ligase beta subunit
CHM	Cluster 6	Q9NTJ5	SAC1	Phosphatidylinositide phosphatase SAC1
CHM	Cluster 6	Q9NUJ1	ABHDA	Mycophenolic acid acyl-glucuronide esterase mitochondrial
CHM	Cluster 6	Q9NUN7	ACER3	Alkaline ceramidase 3
CHM	Cluster 6	Q9NWZ5	UCKL1	Uridine-cytidine kinase-like 1
CHM	Cluster 6	Q9NX18	SDHF2	Succinate dehydrogenase assembly factor 2 mitochondrial
CHM	Cluster 6	Q9NYV8	T2R14	Taste receptor type 2 member 14
CHM	Cluster 6	Q9NZ08	ERAP1	Endoplasmic reticulum aminopeptidase 1
CHM	Cluster 6	Q9NZD2	GLTP	Glycolipid transfer protein
CHM	Cluster 6	Q9NZK7	PA2GE	Group IIE secretory phospholipase A2
CHM	Cluster 6	Q9P2J5	SYLC	Leucine--tRNA ligase cytoplasmic
CHM	Cluster 6	Q9UBK2	PRGC1	Peroxisome proliferator-activated receptor gamma coactivator 1-alpha
CHM	Cluster 6	Q9UEF7	KLOT	Klotho
CHM	Cluster 6	Q9UGB7	MIOX	Inositol oxygenase
CHM	Cluster 6	Q9UHI5	LAT2	Large neutral amino acids transporter small subunit 2
CHM	Cluster 6	Q9UIQ6	LCAP	Leucyl-cystinyl aminopeptidase
CHM	Cluster 6	Q9ULC5	ACSL5	Long-chain-fatty-acid--CoA ligase 5
CHM	Cluster 6	Q9UQ10	DHDH	Trans-12-dihydrobenzene-12-diol dehydrogenase
CHM	Cluster 6	Q9Y285	SYFA	Phenylalanine--tRNA ligase alpha subunit
CHM	Cluster 6	Q9Y2I7	FYV1	1-phosphatidylinositol 3-phosphate 5-kinase
CHM	Cluster 6	Q9Y2Z4	SYYM	Tyrosine--tRNA ligase mitochondrial
CHM	Cluster 6	Q9Y2Z9	COQ6	Ubiquinone biosynthesis monooxygenase COQ6 mitochondrial
CHM	Cluster 6	Q9Y345	SC6A5	Sodium- and chloride-dependent glycine transporter 2
CHM	Cluster 6	Q9Y5Y4	PD2R2	Prostaglandin D2 receptor 2
CHM	Cluster 6	Q9Y6Y9	LY96	Lymphocyte antigen 96
WM	Anti-histamines	A0A499FJM4	A0A499FJM4	Cytochrome P450 3A4
WM	Anti-histamines	O14757	CHK1	Serine/threonine-protein kinase Chk1
WM	Anti-histamines	O60658	PDE8A	High affinity cAMP-specific and IBMX-insensitive 3'5'-cyclic phosphodiesterase 8A
WM	Anti-histamines	P01189	COLI	Pro-opiomelanocortin
WM	Anti-histamines	P05112	IL4	Interleukin-4
WM	Anti-histamines	P05113	IL5	Interleukin-5
WM	Anti-histamines	P05231	IL6	Interleukin-6
WM	Anti-histamines	P05362	ICAM1	Intercellular adhesion molecule 1
WM	Anti-histamines	P08172	ACM2	Muscarinic acetylcholine receptor M2
WM	Anti-histamines	P08684	CP3A4	Cytochrome P450 3A4
WM	Anti-histamines	P08908	5HT1A	5-hydroxytryptamine receptor 1A
WM	Anti-histamines	P10145	IL8	Interleukin-8
WM	Anti-histamines	P11229	ACM1	Muscarinic acetylcholine receptor M1
WM	Anti-histamines	P14780	MMP9	Matrix metalloproteinase-9
WM	Anti-histamines	P20309	ACM3	Muscarinic acetylcholine receptor M3
WM	Anti-histamines	P22460	KCNA5	Potassium voltage-gated channel subfamily A member 5
WM	Anti-histamines	P23560	BDNF	Brain-derived neurotrophic factor
WM	Anti-histamines	P28335	5HT2C	5-hydroxytryptamine receptor 2C
WM	Anti-histamines	P33261	CP2CJ	Cytochrome P450 2C19
WM	Anti-histamines	P34969	5HT7R	5-hydroxytryptamine receptor 7
WM	Anti-histamines	P35367	HRH1	Histamine H1 receptor
WM	Anti-histamines	P40763	STAT3	Signal transducer and activator of transcription 3
WM	Anti-histamines	P41595	5HT2B	5-hydroxytryptamine receptor 2B
WM	Anti-histamines	P46721	SO1A2	Solute carrier organic anion transporter family member 1A2
WM	Anti-histamines	P52209	6PGD	6-phosphogluconate dehydrogenase decarboxylating
WM	Anti-histamines	Q07343	PDE4B	cAMP-specific 3'5'-cyclic phosphodiesterase 4B
WM	Anti-histamines	Q08493	PDE4C	cAMP-specific 3'5'-cyclic phosphodiesterase 4C
WM	Anti-histamines	Q08499	PDE4D	cAMP-specific 3'5'-cyclic phosphodiesterase 4D
WM	Anti-histamines	Q12809	KCNH2	Potassium voltage-gated channel subfamily H member 2
WM	Anti-histamines	Q13946	PDE7A	High affinity cAMP-specific 3'5'-cyclic phosphodiesterase 7A
WM	Anti-histamines	Q7Z418	KCNKI	Potassium channel subfamily K member 18
WM	Anti-histamines	Q9NP56	PDE7B	cAMP-specific 3'5'-cyclic phosphodiesterase 7B
WM	Anti-histamines	Q9UNQ0	ABCG2	Broad substrate specificity ATP-binding cassette transporter ABCG2
WM	Glucocorticoids	A0A499FJK2	A0A499FJK2	Transforming growth factor beta
WM	Glucocorticoids	H0Y4K8	H0Y4K8	Fibronectin
WM	Glucocorticoids	O15055	PER2	Period circadian protein homolog 2
WM	Glucocorticoids	P01137	TGFB1	Transforming growth factor beta-1 proprotein
WM	Glucocorticoids	P01189	COLI	Pro-opiomelanocortin
WM	Glucocorticoids	P01375	TNFA	Tumor necrosis factor
WM	Glucocorticoids	P01584	IL1B	Interleukin-1 beta
WM	Glucocorticoids	P02741	CRP	C-reactive protein
WM	Glucocorticoids	P02751-15	FINC-15	Isoform 15 of Fibronectin
WM	Glucocorticoids	P02818	OSTCN	Osteocalcin
WM	Glucocorticoids	P04141	CSF2	Granulocyte-macrophage colony-stimulating factor
WM	Glucocorticoids	P04150	GCR	Glucocorticoid receptor
WM	Glucocorticoids	P05112	IL4	Interleukin-4
WM	Glucocorticoids	P05113	IL5	Interleukin-5
WM	Glucocorticoids	P05231	IL6	Interleukin-6
WM	Glucocorticoids	P05362	ICAM1	Intercellular adhesion molecule 1
WM	Glucocorticoids	P06493	CDK1	Cyclin-dependent kinase 1
WM	Glucocorticoids	P08185	CBG	Corticosteroid-binding globulin
WM	Glucocorticoids	P13500	CCL2	C-C motif chemokine 2
WM	Glucocorticoids	P17735	ATTY	Tyrosine aminotransferase
WM	Glucocorticoids	P22301	IL10	Interleukin-10
WM	Glucocorticoids	P23560	BDNF	Brain-derived neurotrophic factor
WM	Glucocorticoids	P23771	GATA3	Trans-acting T-cell-specific transcription factor GATA-3
WM	Glucocorticoids	P25963	IKBA	NF-kappa-B inhibitor alpha
WM	Glucocorticoids	P28562	DUS1	Dual specificity protein phosphatase 1
WM	Glucocorticoids	P37231	PPARG	Peroxisome proliferator-activated receptor gamma
WM	Glucocorticoids	P42681	TXK	Tyrosine-protein kinase TXK
WM	Glucocorticoids	P51843	NR0B1	Nuclear receptor subfamily 0 group B member 1
WM	Glucocorticoids	P61073	CXCR4	C-X-C chemokine receptor type 4
WM	Glucocorticoids	Q14116	IL18	Interleukin-18
WM	Glucocorticoids	Q9UNI6	DUS12	Dual specificity protein phosphatase 12
WM	Leukotriene receptor antagonist	P05112	IL4	Interleukin-4
WM	Leukotriene receptor antagonist	P05113	IL5	Interleukin-5
WM	Leukotriene receptor antagonist	P09917	LOX5	Arachidonate 5-lipoxygenase
WM	Leukotriene receptor antagonist	P10632	CP2C8	Cytochrome P450 2C8
WM	Leukotriene receptor antagonist	P35225	IL13	Interleukin-13
WM	Leukotriene receptor antagonist	Q9NS75	CLTR2	Cysteinyl leukotriene receptor 2
WM	Leukotriene receptor antagonist	Q9Y271	CLTR1	Cysteinyl leukotriene receptor 1

## Sheet: S5.Pathway.20200607
Drug cluster	pathwaysFound	identifiersNotFound	stIds	names	totals	founds	ratios	curatedTotals	curatedFounds	pValues	fdrs	totalsReaction	ratiosReaction
Antihistamines	442	1	R-HSA-375280	Amine ligand-binding receptors	112	8	0.00544482	88	8	3.2663e-11	1.59395e-08	20	0.00160154
Antihistamines	442	1	R-HSA-390666	Serotonin receptors	13	4	0.000631988	13	4	1.15749e-08	2.82427e-06	3	0.000240231
Antihistamines	442	1	R-HSA-390648	Muscarinic acetylcholine receptors	6	3	0.000291687	6	3	2.0776e-07	3.36572e-05	2	0.000160154
Antihistamines	442	1	R-HSA-388396	GPCR downstream signalling	2118	17	0.102965	1358	16	3.80722e-07	4.6448e-05	256	0.0204997
Antihistamines	442	1	R-HSA-373076	Class A/1 (Rhodopsin-like receptors)	814	11	0.0395722	462	10	1.6032e-06	0.00015551	152	0.0121717
Antihistamines	442	1	R-HSA-6785807	Interleukin-4 and Interleukin-13 signaling	339	7	0.0164803	211	7	2.66056e-06	0.000215506	46	0.00368354
Antihistamines	442	1	R-HSA-372790	Signaling by GPCR	2565	18	0.124696	1484	16	4.9516e-06	0.000341661	435	0.0348334
Antihistamines	442	1	R-HSA-500792	GPCR ligand binding	1021	11	0.0496354	652	10	1.18657e-05	0.000723808	179	0.0143338
Antihistamines	442	1	R-HSA-6783783	Interleukin-10 signaling	171	4	0.00831308	86	4	0.000281271	0.013501	15	0.00120115
Antihistamines	442	1	R-HSA-418555	G alpha (s) signalling events	705	8	0.0342732	605	7	0.000274823	0.013501	17	0.00136131
Glucocorticoids	581	2	R-HSA-383280	Nuclear Receptor transcription pathway	107	12	0.00520175	86	12	1.11022e-16	7.03881e-14	2	0.000160154
Glucocorticoids	581	2	R-HSA-6785807	Interleukin-4 and Interleukin-13 signaling	339	12	0.0164803	211	12	9.28224e-12	2.94247e-09	46	0.00368354
Glucocorticoids	581	2	R-HSA-6783783	Interleukin-10 signaling	171	8	0.00831308	86	8	4.49196e-09	9.47804e-07	15	0.00120115
Glucocorticoids	581	2	R-HSA-9012546	Interleukin-18 signaling	14	3	0.000680603	11	3	4.68193e-06	0.000739745	4	0.000320307
Glucocorticoids	581	2	R-HSA-449147	Signaling by Interleukins	2260	17	0.109869	639	16	1.72939e-05	0.00217903	490	0.0392377
Montelukast	77	0	R-HSA-9012546	Interleukin-18 signaling	14	3	0.000680603	11	3	1.10119e-08	8.91964e-07	4	0.000320307
Montelukast	77	0	R-HSA-391906	Leukotriene receptors	9	2	0.00043753	9	2	4.01423e-06	0.000160569	3	0.000240231
Montelukast	77	0	R-HSA-6785807	Interleukin-4 and Interleukin-13 signaling	339	3	0.0164803	211	3	0.000149068	0.00298137	46	0.00368354
Montelukast	77	0	R-HSA-9018682	Biosynthesis of maresins	50	2	0.00243072	29	2	0.000123075	0.00298137	13	0.001041
Montelukast	77	0	R-HSA-391903	Eicosanoid ligand-binding receptors	72	2	0.00350024	25	2	0.0002543	0.00406879	12	0.000960922
Montelukast	77	0	R-HSA-9018677	Biosynthesis of DHA-derived SPMs	115	2	0.00559067	89	2	0.000644237	0.00788513	58	0.00464446
Montelukast	77	0	R-HSA-446652	Interleukin-1 family signaling	579	3	0.0281478	163	3	0.00071683	0.00788513	79	0.00632607
Montelukast	77	0	R-HSA-9018678	Biosynthesis of specialized proresolving mediators (SPMs)	185	2	0.00899368	159	2	0.00164837	0.0153129	124	0.00992953
Montelukast	77	0	R-HSA-2142753	Arachidonic acid metabolism	188	2	0.00913952	166	2	0.00170144	0.0153129	77	0.00616592
Montelukast	77	0	R-HSA-449147	Signaling by Interleukins	2260	4	0.109869	639	4	0.00387442	0.0309953	490	0.0392377
Montelukast	77	0	R-HSA-912526	Interleukin receptor SHC signaling	32	1	0.00155566	29	1	0.010839	0.0351241	6	0.000480461
Montelukast	77	0	R-HSA-211999	CYP2E1 reactions	30	1	0.00145843	30	1	0.0101645	0.0351241	6	0.000480461
Montelukast	77	0	R-HSA-9020265	Biosynthesis of aspirin-triggered D-series resolvins	47	1	0.00228488	22	1	0.0158849	0.0351241	10	0.000800769
Montelukast	77	0	R-HSA-2142700	Synthesis of Lipoxins (LX)	25	1	0.00121536	25	1	0.00847658	0.0351241	8	0.000640615
Montelukast	77	0	R-HSA-9018676	Biosynthesis of D-series resolvins	52	1	0.00252795	27	1	0.017562	0.0351241	11	0.000880846
Montelukast	77	0	R-HSA-9026403	Biosynthesis of DPAn-3-derived 13-series resolvins	28	1	0.00136121	7	1	0.00948962	0.0351241	3	0.000240231
Montelukast	77	0	R-HSA-9026286	Biosynthesis of DPAn-3-derived protectins and resolvins	38	1	0.00184735	16	1	0.01286	0.0351241	9	0.000720692
Montelukast	77	0	R-HSA-2142816	Synthesis of (16-20)-hydroxyeicosatetraenoic acids (HETE)	20	1	0.00097229	20	1	0.00678621	0.0351241	3	0.000240231
Montelukast	77	0	R-HSA-2142670	Synthesis of epoxy (EET) and dihydroxyeicosatrienoic acids (DHET)	23	1	0.00111813	23	1	0.00780073	0.0351241	3	0.000240231
Montelukast	77	0	R-HSA-9023661	Biosynthesis of E-series 18(R)-resolvins	44	1	0.00213904	18	1	0.0148775	0.0351241	7	0.000560538
Montelukast	77	0	R-HSA-2142688	Synthesis of 5-eicosatetraenoic acids	28	1	0.00136121	24	1	0.00948962	0.0351241	4	0.000320307
Montelukast	77	0	R-HSA-9018896	Biosynthesis of E-series 18(S)-resolvins	50	1	0.00243072	24	1	0.0168915	0.0351241	9	0.000720692
Montelukast	77	0	R-HSA-9026290	Biosynthesis of DPAn-3-derived maresins	35	1	0.00170151	14	1	0.0118499	0.0351241	5	0.000400384
Montelukast	77	0	R-HSA-9027604	Biosynthesis of electrophilic ?-3 PUFA oxo-derivatives	50	1	0.00243072	29	1	0.0168915	0.0351241	20	0.00160154
Montelukast	77	0	R-HSA-9027307	Biosynthesis of maresin-like SPMs	21	1	0.0010209	21	1	0.00712448	0.0351241	7	0.000560538
Montelukast	77	0	R-HSA-420092	Glucagon-type ligand receptors	50	2	0.00243072	35	1	0.0168915	0.0351241	8	0.000640615
Montelukast	77	0	R-HSA-416476	G alpha (q) signalling events	519	2	0.0252309	283	2	0.0122859	0.0351241	35	0.00280269
Montelukast	77	0	R-HSA-1280215	Cytokine Signaling in Immune system	3441	4	0.167282	1261	4	0.0178646	0.0357292	699	0.0559737
Montelukast	77	0	R-HSA-9025094	Biosynthesis of DPAn-3 SPMs	53	1	0.00257657	31	1	0.0178972	0.0357943	18	0.00144138
Montelukast	77	0	R-HSA-9018683	Biosynthesis of DPA-derived SPMs	57	1	0.00277103	35	1	0.0192367	0.0384733	21	0.00168161
Montelukast	77	0	R-HSA-8978868	Fatty acid metabolism	667	2	0.0324259	429	2	0.0198067	0.0396134	217	0.0173767
Montelukast	77	0	R-HSA-9018679	Biosynthesis of EPA-derived SPMs	59	1	0.00286825	33	1	0.0199058	0.0398117	17	0.00136131
Montelukast	77	0	R-HSA-2142691	Synthesis of Leukotrienes (LT) and Eoxins (EX)	60	1	0.00291687	52	1	0.0202403	0.0404806	19	0.00152146
Montelukast	77	0	R-HSA-211981	Xenobiotics	78	1	0.00379193	75	1	0.0262435	0.0437897	22	0.00176169
Montelukast	77	0	R-HSA-163359	Glucagon signaling in metabolic regulation	85	2	0.00413223	40	1	0.0285695	0.0437897	6	0.000480461
Montelukast	77	0	R-HSA-8854214	TBC/RABGAPs	123	1	0.00597958	49	0	0.0411136	0.0437897	14	0.00112108
Montelukast	77	0	R-HSA-9020558	Interleukin-2 signaling	90	1	0.0043753	14	0	0.030228	0.0437897	18	0.00144138
Montelukast	77	0	R-HSA-373080	Class B/2 (Secretin family receptors)	127	2	0.00617404	99	1	0.042426	0.0437897	20	0.00160154
Montelukast	77	0	R-HSA-500792	GPCR ligand binding	1021	2	0.0496354	652	2	0.0437897	0.0437897	179	0.0143338
Montelukast	77	0	R-HSA-373076	Class A/1 (Rhodopsin-like receptors)	814	2	0.0395722	462	2	0.0287968	0.0437897	152	0.0121717
Montelukast	77	0	R-HSA-8985947	Interleukin-9 signaling	136	1	0.00661157	11	0	0.0453731	0.0453731	12	0.000960922
Sympathomimetics	566	1	R-HSA-375280	Amine ligand-binding receptors	112	15	0.00544482	88	13	1.11022e-16	2.40918e-14	20	0.00160154
Sympathomimetics	566	1	R-HSA-500792	GPCR ligand binding	1021	34	0.0496354	652	30	1.11022e-16	2.40918e-14	179	0.0143338
Sympathomimetics	566	1	R-HSA-373076	Class A/1 (Rhodopsin-like receptors)	814	29	0.0395722	462	25	1.11022e-16	2.40918e-14	152	0.0121717
Sympathomimetics	566	1	R-HSA-388396	GPCR downstream signalling	2118	34	0.102965	1358	30	9.99201e-16	1.6287e-13	256	0.0204997
Sympathomimetics	566	1	R-HSA-372790	Signaling by GPCR	2565	39	0.124696	1484	31	2.09832e-14	2.72782e-12	435	0.0348334
Sympathomimetics	566	1	R-HSA-390696	Adrenoceptors	66	8	0.00320856	48	8	1.39132e-11	1.50263e-09	7	0.000560538
Sympathomimetics	566	1	R-HSA-416476	G alpha (q) signalling events	519	18	0.0252309	283	13	1.14827e-09	1.06789e-07	35	0.00280269
Sympathomimetics	566	1	R-HSA-390650	Histamine receptors	5	3	0.000243072	5	3	3.9428e-07	2.83882e-05	3	0.000240231
Sympathomimetics	566	1	R-HSA-418555	G alpha (s) signalling events	705	12	0.0342732	605	12	3.58788e-07	2.83882e-05	17	0.00136131
Sympathomimetics	566	1	R-HSA-373080	Class B/2 (Secretin family receptors)	127	7	0.00617404	99	6	1.38031e-06	8.97201e-05	20	0.00160154
Sympathomimetics	566	1	R-HSA-375276	Peptide ligand-binding receptors	413	12	0.0200778	211	9	1.71135e-06	0.00010097	76	0.00608584
Sympathomimetics	566	1	R-HSA-392023	Adrenaline signalling through Alpha-2 adrenergic receptor	5	2	0.000243072	5	2	9.01973e-05	0.00487065	1	8.00769e-05
Sympathomimetics	566	1	R-HSA-162582	Signal Transduction	7873	43	0.382742	3305	35	0.000207449	0.0103724	2303	0.184417
Sympathomimetics	566	1	R-HSA-391906	Leukotriene receptors	9	2	0.00043753	9	2	0.000290203	0.0133493	3	0.000240231
Sympathomimetics	566	1	R-HSA-6785807	Interleukin-4 and Interleukin-13 signaling	339	6	0.0164803	211	6	0.000321144	0.0138092	46	0.00368354
Sympathomimetics	566	1	R-HSA-420092	Glucagon-type ligand receptors	50	4	0.00243072	35	3	0.000361521	0.0144609	8	0.000640615
Sympathomimetics	566	1	R-HSA-390666	Serotonin receptors	13	2	0.000631988	13	2	0.00060127	0.0228483	3	0.000240231
Sympathomimetics	566	1	R-HSA-419812	Calcitonin-like ligand receptors	17	2	0.000826446	11	2	0.00102105	0.033114	4	0.000320307
Sympathomimetics	566	1	R-HSA-442660	Na+/Cl- dependent neurotransmitter transporters	72	3	0.00350024	50	3	0.00103481	0.033114	15	0.00120115
Sympathomimetics	566	1	R-HSA-391903	Eicosanoid ligand-binding receptors	72	3	0.00350024	25	3	0.00103481	0.033114	12	0.000960922
Sympathomimetics	566	1	R-HSA-6783783	Interleukin-10 signaling	171	4	0.00831308	86	4	0.00124299	0.0385326	15	0.00120115
1	1470	10	R-HSA-1236977	Endosomal/Vacuolar pathway	82	36	0.00398639	82	36	1.11022e-16	3.55271e-14	4	0.000320307
1	1470	10	R-HSA-983170	Antigen Presentation: Folding assembly and peptide loading of class I MHC	197	35	0.00957705	102	34	1.11022e-16	3.55271e-14	16	0.00128123
1	1470	10	R-HSA-1236974	ER-Phagosome pathway	272	39	0.0132231	165	37	1.11022e-16	3.55271e-14	10	0.000800769
1	1470	10	R-HSA-1236975	Antigen processing-Cross presentation	294	41	0.0142927	187	39	1.11022e-16	3.55271e-14	23	0.00184177
1	1470	10	R-HSA-1430728	Metabolism	5600	258	0.272241	3646	220	1.11022e-16	3.55271e-14	2238	0.179212
1	1470	10	R-HSA-211859	Biological oxidations	646	55	0.031405	545	51	7.32747e-15	1.94911e-12	188	0.0150545
1	1470	10	R-HSA-383280	Nuclear Receptor transcription pathway	107	21	0.00520175	86	20	8.41438e-13	1.91848e-10	2	0.000160154
1	1470	10	R-HSA-211945	Phase I - Functionalization of compounds	340	33	0.0165289	298	33	2.69174e-12	5.38347e-10	98	0.00784753
1	1470	10	R-HSA-909733	Interferon alpha/beta signaling	370	39	0.0179874	184	34	5.39191e-12	9.54368e-10	20	0.00160154
1	1470	10	R-HSA-877300	Interferon gamma signaling	408	37	0.0198347	250	34	7.01699e-11	1.12272e-08	15	0.00120115
1	1470	10	R-HSA-71403	Citric acid cycle (TCA cycle)	80	15	0.00388916	50	15	5.82753e-10	8.44992e-08	17	0.00136131
1	1470	10	R-HSA-983169	Class I MHC mediated antigen processing & presentation	654	41	0.0317939	465	39	3.02543e-08	3.72128e-06	48	0.00384369
1	1470	10	R-HSA-196854	Metabolism of vitamins and cofactors	600	42	0.0291687	382	37	3.02064e-08	3.72128e-06	205	0.0164158
1	1470	10	R-HSA-71384	Ethanol oxidation	31	9	0.00150705	28	9	4.41072e-08	5.02822e-06	8	0.000640615
1	1470	10	R-HSA-211981	Xenobiotics	78	12	0.00379193	75	12	2.49425e-07	2.64391e-05	22	0.00176169
1	1470	10	R-HSA-211999	CYP2E1 reactions	30	8	0.00145843	30	8	4.68184e-07	4.68184e-05	6	0.000480461
1	1470	10	R-HSA-198933	Immunoregulatory interactions between a Lymphoid and a non-Lymphoid cell	622	38	0.0302382	316	35	6.00397e-07	5.64374e-05	43	0.00344331
1	1470	10	R-HSA-156588	Glucuronidation	57	10	0.00277103	55	10	7.81051e-07	6.87325e-05	11	0.000880846
1	1470	10	R-HSA-71406	Pyruvate metabolism and Citric Acid (TCA) cycle	161	19	0.00782693	98	16	8.93703e-07	7.50711e-05	36	0.00288277
1	1470	10	R-HSA-2187338	Visual phototransduction	272	23	0.0132231	169	21	1.07392e-06	8.59132e-05	92	0.00736707
1	1470	10	R-HSA-975634	Retinoid metabolism and transport	107	13	0.00520175	79	12	6.27719e-06	0.000433126	28	0.00224215
1	1470	10	R-HSA-418594	G alpha (i) signalling events	1063	56	0.0516772	567	47	5.69977e-06	0.000433126	164	0.0131326
1	1470	10	R-HSA-2142816	Synthesis of (16-20)-hydroxyeicosatetraenoic acids (HETE)	20	6	0.00097229	20	6	6.68265e-06	0.000441055	3	0.000240231
1	1470	10	R-HSA-2142753	Arachidonic acid metabolism	188	16	0.00913952	166	15	2.5305e-05	0.00161952	77	0.00616592
1	1470	10	R-HSA-211897	Cytochrome P450 - arranged by substrate type	217	16	0.0105493	185	16	3.4986e-05	0.00213415	61	0.00488469
1	1470	10	R-HSA-416476	G alpha (q) signalling events	519	37	0.0252309	283	27	4.50704e-05	0.00256901	35	0.00280269
1	1470	10	R-HSA-1663150	The activation of arylsulfatases	17	5	0.000826446	17	5	4.36314e-05	0.00256901	2	0.000160154
1	1470	10	R-HSA-196849	Metabolism of water-soluble vitamins and cofactors	365	23	0.0177443	254	21	8.09209e-05	0.00445065	144	0.0115311
1	1470	10	R-HSA-9027307	Biosynthesis of maresin-like SPMs	21	5	0.0010209	21	5	0.000116812	0.00619105	7	0.000560538
1	1470	10	R-HSA-156580	Phase II - Conjugation of compounds	322	23	0.0156539	258	19	0.000127275	0.006491	72	0.00576553
1	1470	10	R-HSA-2142670	Synthesis of epoxy (EET) and dihydroxyeicosatrienoic acids (DHET)	23	5	0.00111813	23	5	0.000177613	0.00882102	3	0.000240231
1	1470	10	R-HSA-500792	GPCR ligand binding	1021	49	0.0496354	652	41	0.000183771	0.00882102	179	0.0143338
1	1470	10	R-HSA-1428517	The citric acid (TCA) cycle and respiratory electron transport	390	26	0.0189596	229	21	0.000197826	0.00929783	65	0.005205
1	1470	10	R-HSA-8978868	Fatty acid metabolism	667	33	0.0324259	429	30	0.000220935	0.00994206	217	0.0173767
1	1470	10	R-HSA-2142770	Synthesis of 15-eicosatetraenoic acid derivatives	26	6	0.00126398	22	5	0.00031074	0.0136726	4	0.000320307
1	1470	10	R-HSA-9609507	Protein localization	218	15	0.010598	170	14	0.000423999	0.0182319	53	0.00424407
1	1470	10	R-HSA-6806667	Metabolism of fat-soluble vitamins	200	16	0.0097229	94	13	0.0006026	0.0253092	34	0.00272261
1	1470	10	R-HSA-373076	Class A/1 (Rhodopsin-like receptors)	814	40	0.0395722	462	33	0.000665658	0.027292	152	0.0121717
1	1470	10	R-HSA-8963899	Plasma lipoprotein remodeling	131	14	0.0063685	54	10	0.000771623	0.0307873	30	0.00240231
1	1470	10	R-HSA-167826	The fatty acid cycling model	8	3	0.000388916	8	3	0.000789418	0.0307873	6	0.000480461
1	1470	10	R-HSA-199220	Vitamin B5 (pantothenate) metabolism	50	6	0.00243072	35	6	0.000941038	0.0357595	12	0.000960922
1	1470	10	R-HSA-8964058	HDL remodeling	51	10	0.00247934	24	6	0.00104062	0.0374624	13	0.001041
1	1470	10	R-HSA-388396	GPCR downstream signalling	2118	85	0.102965	1358	68	0.00103119	0.0374624	256	0.0204997
1	1470	10	R-HSA-6798695	Neutrophil degranulation	480	22	0.023335	480	22	0.00117492	0.0400088	10	0.000800769
1	1470	10	R-HSA-9018677	Biosynthesis of DHA-derived SPMs	115	11	0.00559067	89	9	0.00117673	0.0400088	58	0.00464446
2	1648	19	R-HSA-1236977	Endosomal/Vacuolar pathway	82	36	0.00398639	82	36	1.11022e-16	3.9746e-14	4	0.000320307
2	1648	19	R-HSA-983170	Antigen Presentation: Folding assembly and peptide loading of class I MHC	197	39	0.00957705	102	36	1.11022e-16	3.9746e-14	16	0.00128123
2	1648	19	R-HSA-1236974	ER-Phagosome pathway	272	50	0.0132231	165	48	1.11022e-16	3.9746e-14	10	0.000800769
2	1648	19	R-HSA-1236975	Antigen processing-Cross presentation	294	52	0.0142927	187	50	1.11022e-16	3.9746e-14	23	0.00184177
2	1648	19	R-HSA-1430728	Metabolism	5600	319	0.272241	3646	276	1.11022e-16	3.9746e-14	2238	0.179212
2	1648	19	R-HSA-211859	Biological oxidations	646	61	0.031405	545	56	3.10418e-13	9.25047e-11	188	0.0150545
2	1648	19	R-HSA-983169	Class I MHC mediated antigen processing & presentation	654	57	0.0317939	465	53	1.64894e-11	4.22128e-09	48	0.00384369
2	1648	19	R-HSA-211945	Phase I - Functionalization of compounds	340	35	0.0165289	298	35	1.29073e-10	2.89124e-08	98	0.00784753
2	1648	19	R-HSA-71291	Metabolism of amino acids and derivatives	916	66	0.0445309	660	63	1.52069e-10	3.02618e-08	284	0.0227418
2	1648	19	R-HSA-383280	Nuclear Receptor transcription pathway	107	20	0.00520175	86	19	5.24387e-10	9.38653e-08	2	0.000160154
2	1648	19	R-HSA-909733	Interferon alpha/beta signaling	370	39	0.0179874	184	34	4.01964e-09	6.51181e-07	20	0.00160154
2	1648	19	R-HSA-877300	Interferon gamma signaling	408	38	0.0198347	250	35	1.29689e-08	1.93237e-06	15	0.00120115
2	1648	19	R-HSA-156588	Glucuronidation	57	12	0.00277103	55	12	1.34825e-07	1.84711e-05	11	0.000880846
2	1648	19	R-HSA-379716	Cytosolic tRNA aminoacylation	59	13	0.00286825	50	12	1.93838e-07	2.48113e-05	21	0.00168161
2	1648	19	R-HSA-71384	Ethanol oxidation	31	9	0.00150705	28	9	3.66706e-07	4.3638e-05	8	0.000640615
2	1648	19	R-HSA-174113	SCF-beta-TrCP mediated degradation of Emi1	55	11	0.0026738	55	11	7.324e-07	8.20287e-05	3	0.000240231
2	1648	19	R-HSA-180585	Vif-mediated degradation of APOBEC3G	57	11	0.00277103	56	11	1.0315e-06	0.000108307	4	0.000320307
2	1648	19	R-HSA-4641257	Degradation of AXIN	70	12	0.00340301	57	12	1.14073e-06	0.000112932	8	0.000640615
2	1648	19	R-HSA-349425	Autodegradation of the E3 ubiquitin ligase COP1	84	16	0.00408362	54	13	1.26341e-06	0.00011876	5	0.000400384
2	1648	19	R-HSA-174084	Autodegradation of Cdh1 by Cdh1:APC/C	63	11	0.00306271	63	11	2.66623e-06	0.000226629	2	0.000160154
2	1648	19	R-HSA-5362768	Hh mutants that don't undergo autocatalytic processing are degraded by ERAD	63	11	0.00306271	61	11	2.66623e-06	0.000226629	6	0.000480461
2	1648	19	R-HSA-211999	CYP2E1 reactions	30	8	0.00145843	30	8	3.03502e-06	0.000233696	6	0.000480461
2	1648	19	R-HSA-2142753	Arachidonic acid metabolism	188	19	0.00913952	166	19	2.88515e-06	0.000233696	77	0.00616592
2	1648	19	R-HSA-211981	Xenobiotics	78	12	0.00379193	75	12	3.41283e-06	0.000252549	22	0.00176169
2	1648	19	R-HSA-68827	CDT1 association with the CDC6:ORC:origin complex	66	12	0.00320856	59	11	4.12395e-06	0.000292801	3	0.000240231
2	1648	19	R-HSA-5387390	Hh mutants abrogate ligand secretion	67	11	0.00325717	64	11	4.74479e-06	0.000322646	7	0.000560538
2	1648	19	R-HSA-379724	tRNA Aminoacylation	218	22	0.010598	68	20	6.55478e-06	0.000432615	42	0.00336323
2	1648	19	R-HSA-15869	Metabolism of nucleotides	319	27	0.015508	254	25	7.2987e-06	0.000467117	135	0.0108104
2	1648	19	R-HSA-5678895	Defective CFTR causes cystic fibrosis	85	13	0.00413223	67	12	8.01811e-06	0.000479031	7	0.000560538
2	1648	19	R-HSA-174154	APC/C:Cdc20 mediated degradation of Securin	71	11	0.00345163	67	11	8.11917e-06	0.000479031	3	0.000240231
2	1648	19	R-HSA-174178	APC/C:Cdh1 mediated degradation of Cdc20 and other APC/C:Cdh1 targeted proteins in late mitosis/early G1	72	11	0.00350024	72	11	9.23424e-06	0.000526351	4	0.000320307
2	1648	19	R-HSA-211733	Regulation of activated PAK-2p34 by proteasome mediated degradation	73	12	0.00354886	50	11	1.04802e-05	0.000527333	2	0.000160154
2	1648	19	R-HSA-9033241	Peroxisomal protein import	87	13	0.00422946	67	12	1.00765e-05	0.000527333	26	0.002082
2	1648	19	R-HSA-6798695	Neutrophil degranulation	480	32	0.023335	480	32	1.07619e-05	0.000527333	10	0.000800769
2	1648	19	R-HSA-5658442	Regulation of RAS by GAPs	73	12	0.00354886	71	11	1.04802e-05	0.000527333	5	0.000400384
2	1648	19	R-HSA-196854	Metabolism of vitamins and cofactors	600	40	0.0291687	382	37	1.22928e-05	0.000590056	205	0.0164158
2	1648	19	R-HSA-68949	Orc1 removal from chromatin	77	11	0.00374332	73	11	1.70429e-05	0.000766928	4	0.000320307
2	1648	19	R-HSA-69610	p53-Independent DNA Damage Response	93	13	0.00452115	54	12	1.92762e-05	0.000809601	4	0.000320307
2	1648	19	R-HSA-69601	Ubiquitin Mediated Degradation of Phosphorylated Cdc25A	93	13	0.00452115	54	12	1.92762e-05	0.000809601	4	0.000320307
2	1648	19	R-HSA-69613	p53-Independent G1/S DNA damage checkpoint	93	13	0.00452115	54	12	1.92762e-05	0.000809601	4	0.000320307
2	1648	19	R-HSA-69017	CDK-mediated phosphorylation and removal of Cdc6	79	12	0.00384054	74	11	2.14891e-05	0.000838073	4	0.000320307
2	1648	19	R-HSA-5676590	NIK-->noncanonical NF-kB signaling	79	13	0.00384054	61	11	2.14891e-05	0.000838073	9	0.000720692
2	1648	19	R-HSA-9609507	Protein localization	218	20	0.010598	170	19	2.2171e-05	0.000842498	53	0.00424407
2	1648	19	R-HSA-2142816	Synthesis of (16-20)-hydroxyeicosatetraenoic acids (HETE)	20	6	0.00097229	20	6	2.75589e-05	0.00104724	3	0.000240231
2	1648	19	R-HSA-174184	Cdc20:Phospho-APC/C mediated degradation of Cyclin A	97	12	0.00471561	72	12	2.88816e-05	0.00106862	3	0.000240231
2	1648	19	R-HSA-1169091	Activation of NF-kappaB in B cells	99	13	0.00481283	72	12	3.50802e-05	0.00126289	10	0.000800769
2	1648	19	R-HSA-169911	Regulation of Apoptosis	84	12	0.00408362	54	11	3.72277e-05	0.00130297	5	0.000400384
2	1648	19	R-HSA-5607761	Dectin-1 mediated noncanonical NF-kB signaling	84	13	0.00408362	66	11	3.72277e-05	0.00130297	9	0.000720692
2	1648	19	R-HSA-350562	Regulation of ornithine decarboxylase (ODC)	57	9	0.00277103	51	9	4.6212e-05	0.001525	4	0.000320307
2	1648	19	R-HSA-196757	Metabolism of folate and pterines	44	8	0.00213904	44	8	4.60924e-05	0.001525	29	0.00232223
2	1648	19	R-HSA-5619084	ABC transporter disorders	119	14	0.00578512	99	13	4.80836e-05	0.00158676	22	0.00176169
2	1648	19	R-HSA-68867	Assembly of the pre-replicative complex	88	12	0.00427807	68	11	5.61723e-05	0.00179751	12	0.000960922
2	1648	19	R-HSA-198933	Immunoregulatory interactions between a Lymphoid and a non-Lymphoid cell	622	46	0.0302382	316	36	5.83075e-05	0.00186584	43	0.00344331
2	1648	19	R-HSA-179419	APC:Cdc20 mediated degradation of cell cycle proteins prior to satisfation of the cell cycle checkpoint	106	12	0.00515314	73	12	6.67489e-05	0.00206922	6	0.000480461
2	1648	19	R-HSA-975634	Retinoid metabolism and transport	107	13	0.00520175	79	12	7.28509e-05	0.00218553	28	0.00224215
2	1648	19	R-HSA-71406	Pyruvate metabolism and Citric Acid (TCA) cycle	161	18	0.00782693	98	15	7.69298e-05	0.00223096	36	0.00288277
2	1648	19	R-HSA-1234176	Oxygen-dependent proline hydroxylation of Hypoxia-inducible Factor Alpha	111	13	0.00539621	72	12	0.000102317	0.00286487	12	0.000960922
2	1648	19	R-HSA-176409	APC/C:Cdc20 mediated degradation of mitotic proteins	111	12	0.00539621	75	12	0.000102317	0.00286487	13	0.001041
2	1648	19	R-HSA-1236978	Cross-presentation of soluble exogenous antigens (endosomes)	53	8	0.00257657	53	8	0.000163936	0.00459022	6	0.000480461
2	1648	19	R-HSA-156580	Phase II - Conjugation of compounds	322	27	0.0156539	258	22	0.000179271	0.0050196	72	0.00576553
2	1648	19	R-HSA-211897	Cytochrome P450 - arranged by substrate type	217	17	0.0105493	185	17	0.000206225	0.00553843	61	0.00488469
2	1648	19	R-HSA-8956321	Nucleotide salvage	70	9	0.00340301	68	9	0.000213017	0.00553843	21	0.00168161
2	1648	19	R-HSA-5619115	Disorders of transmembrane transporters	348	26	0.0169178	280	23	0.000206264	0.00553843	87	0.00696669
2	1648	19	R-HSA-8978868	Fatty acid metabolism	667	39	0.0324259	429	36	0.00022315	0.00580191	217	0.0173767
2	1648	19	R-HSA-4608870	Asymmetric localization of PCP proteins	104	11	0.00505591	66	11	0.000236382	0.00590956	7	0.000560538
2	1648	19	R-HSA-5610780	Degradation of GLI1 by the proteasome	124	13	0.0060282	62	12	0.000278701	0.00696753	6	0.000480461
2	1648	19	R-HSA-3785653	Myoclonic epilepsy of Lafora	11	4	0.000534759	11	4	0.000302537	0.00756342	2	0.000160154
2	1648	19	R-HSA-1168372	Downstream signaling events of B Cell Receptor (BCR)	146	15	0.00709772	93	13	0.000346793	0.00832304	14	0.00112108
2	1648	19	R-HSA-9027307	Biosynthesis of maresin-like SPMs	21	5	0.0010209	21	5	0.000372514	0.00894034	7	0.000560538
2	1648	19	R-HSA-3229121	Glycogen storage diseases	22	5	0.00106952	22	5	0.000459359	0.0110246	10	0.000800769
2	1648	19	R-HSA-75815	Ubiquitin-dependent degradation of Cyclin D	114	15	0.00554205	54	11	0.000505569	0.0116281	5	0.000400384
2	1648	19	R-HSA-69481	G2/M Checkpoints	194	15	0.00943121	154	15	0.000544766	0.0123339	24	0.00192184
2	1648	19	R-HSA-2142670	Synthesis of epoxy (EET) and dihydroxyeicosatrienoic acids (DHET)	23	5	0.00111813	23	5	0.000560632	0.0123339	3	0.000240231
2	1648	19	R-HSA-71403	Citric acid cycle (TCA cycle)	80	10	0.00388916	50	9	0.000554003	0.0123339	17	0.00136131
2	1648	19	R-HSA-69052	Switching of origins to a post-replicative state	118	12	0.00573651	92	11	0.000668698	0.0147114	9	0.000720692
2	1648	19	R-HSA-5358346	Hedgehog ligand biogenesis	118	11	0.00573651	72	11	0.000668698	0.0147114	15	0.00120115
2	1648	19	R-HSA-74259	Purine catabolism	84	9	0.00408362	74	9	0.00077907	0.0163605	28	0.00224215
2	1648	19	R-HSA-382556	ABC-family proteins mediated transport	161	14	0.00782693	122	13	0.000847497	0.0177974	27	0.00216208
2	1648	19	R-HSA-2142770	Synthesis of 15-eicosatetraenoic acid derivatives	26	5	0.00126398	22	5	0.000965936	0.0202847	4	0.000320307
2	1648	19	R-HSA-937039	IRAK1 recruits IKK complex	16	4	0.000777832	16	4	0.00121195	0.0230271	4	0.000320307
2	1648	19	R-HSA-975144	IRAK1 recruits IKK complex upon TLR7/8 or 9 stimulation	16	4	0.000777832	16	4	0.00121195	0.0230271	4	0.000320307
2	1648	19	R-HSA-1483191	Synthesis of PC	72	8	0.00350024	65	8	0.00119794	0.0230271	18	0.00144138
2	1648	19	R-HSA-69541	Stabilization of p53	169	18	0.00821585	59	13	0.00130198	0.024402	15	0.00120115
2	1648	19	R-HSA-69002	DNA Replication Pre-Initiation	129	12	0.00627127	88	11	0.00135567	0.024402	21	0.00168161
2	1648	19	R-HSA-8956319	Nucleobase catabolism	149	12	0.00724356	139	12	0.00134981	0.024402	58	0.00464446
2	1648	19	R-HSA-5610783	Degradation of GLI2 by the proteasome	150	14	0.00729217	62	12	0.00142653	0.0256775	5	0.000400384
2	1648	19	R-HSA-937041	IKK complex recruitment mediated by RIP1	43	7	0.00209042	24	6	0.0015809	0.0268754	3	0.000240231
2	1648	19	R-HSA-5610785	GLI3 is processed to GLI3R by the proteasome	151	14	0.00734079	62	12	0.00150681	0.0268754	5	0.000400384
2	1648	19	R-HSA-194002	Glucocorticoid biosynthesis	43	6	0.00209042	27	6	0.0015809	0.0268754	9	0.000720692
2	1648	19	R-HSA-9604323	Negative regulation of NOTCH4 signaling	131	16	0.0063685	57	11	0.00152782	0.0268754	6	0.000480461
2	1648	19	R-HSA-167826	The fatty acid cycling model	8	3	0.000388916	8	3	0.00162556	0.0276345	6	0.000480461
2	1648	19	R-HSA-5668914	Diseases of metabolism	286	18	0.0139037	220	18	0.00165748	0.0281772	114	0.00912876
2	1648	19	R-HSA-187577	SCF(Skp2)-mediated degradation of p27/p21	134	12	0.00651434	62	11	0.00181927	0.0309275	7	0.000560538
2	1648	19	R-HSA-9018677	Biosynthesis of DHA-derived SPMs	115	10	0.00559067	89	10	0.00191571	0.0325671	58	0.00464446
2	1648	19	R-HSA-420499	Class C/3 (Metabotropic glutamate/pheromone receptors)	97	10	0.00471561	93	9	0.00206923	0.0331077	7	0.000560538
2	1648	19	R-HSA-5579029	Metabolic disorders of biological oxidation enzymes	98	9	0.00476422	88	9	0.00221458	0.0354333	39	0.003123
2	1648	19	R-HSA-977443	GABA receptor activation	63	7	0.00306271	63	7	0.00238737	0.0381978	12	0.000960922
2	1648	19	R-HSA-176814	Activation of APC/C and APC/C:Cdc20 mediated degradation of mitotic proteins	162	13	0.00787555	76	12	0.00266273	0.0426037	15	0.00120115
2	1648	19	R-HSA-8852276	The role of GTSE1 in G2/M progression after G2 checkpoint	187	13	0.00909091	83	13	0.00309051	0.0494482	10	0.000800769
3	993	10	R-HSA-1430728	Metabolism	5600	108	0.272241	3646	96	7.99361e-15	8.59313e-12	2238	0.179212
3	993	10	R-HSA-211859	Biological oxidations	646	31	0.031405	545	29	2.70783e-13	1.45411e-10	188	0.0150545
3	993	10	R-HSA-211981	Xenobiotics	78	10	0.00379193	75	10	1.88173e-09	5.5869e-07	22	0.00176169
3	993	10	R-HSA-156588	Glucuronidation	57	9	0.00277103	55	9	2.08466e-09	5.5869e-07	11	0.000880846
3	993	10	R-HSA-211945	Phase I - Functionalization of compounds	340	17	0.0165289	298	17	6.75149e-09	1.45157e-06	98	0.00784753
3	993	10	R-HSA-211999	CYP2E1 reactions	30	7	0.00145843	30	7	9.61806e-09	1.72163e-06	6	0.000480461
3	993	10	R-HSA-211897	Cytochrome P450 - arranged by substrate type	217	13	0.0105493	185	13	5.62268e-08	8.60269e-06	61	0.00488469
3	993	10	R-HSA-383280	Nuclear Receptor transcription pathway	107	9	0.00520175	86	9	4.20992e-07	5.64129e-05	2	0.000160154
3	993	10	R-HSA-500792	GPCR ligand binding	1021	27	0.0496354	652	26	5.71121e-07	6.79634e-05	179	0.0143338
3	993	10	R-HSA-2142816	Synthesis of (16-20)-hydroxyeicosatetraenoic acids (HETE)	20	5	0.00097229	20	5	9.50584e-07	0.000101713	3	0.000240231
3	993	10	R-HSA-8978868	Fatty acid metabolism	667	20	0.0324259	429	20	1.16231e-06	0.000112744	217	0.0173767
3	993	10	R-HSA-2142670	Synthesis of epoxy (EET) and dihydroxyeicosatrienoic acids (DHET)	23	5	0.00111813	23	5	1.87322e-06	0.000153604	3	0.000240231
3	993	10	R-HSA-373076	Class A/1 (Rhodopsin-like receptors)	814	22	0.0395722	462	22	1.7864e-06	0.000153604	152	0.0121717
3	993	10	R-HSA-8956321	Nucleotide salvage	70	7	0.00340301	68	7	2.72882e-06	0.000207391	21	0.00168161
3	993	10	R-HSA-156580	Phase II - Conjugation of compounds	322	15	0.0156539	258	13	4.43054e-06	0.000314568	72	0.00576553
3	993	10	R-HSA-5579029	Metabolic disorders of biological oxidation enzymes	98	7	0.00476422	88	7	2.36072e-05	0.00158168	39	0.003123
3	993	10	R-HSA-9027307	Biosynthesis of maresin-like SPMs	21	4	0.0010209	21	4	3.489e-05	0.00219807	7	0.000560538
3	993	10	R-HSA-74217	Purine salvage	44	5	0.00213904	44	5	4.16012e-05	0.00232967	11	0.000880846
3	993	10	R-HSA-416476	G alpha (q) signalling events	519	21	0.0252309	283	15	4.0973e-05	0.00232967	35	0.00280269
3	993	10	R-HSA-388396	GPCR downstream signalling	2118	42	0.102965	1358	35	8.73806e-05	0.00463117	256	0.0204997
3	993	10	R-HSA-2142753	Arachidonic acid metabolism	188	8	0.00913952	166	8	0.000225236	0.011487	77	0.00616592
3	993	10	R-HSA-418594	G alpha (i) signalling events	1063	24	0.0516772	567	21	0.000282208	0.013546	164	0.0131326
3	993	10	R-HSA-975634	Retinoid metabolism and transport	107	6	0.00520175	79	6	0.000332391	0.0146252	28	0.00224215
3	993	10	R-HSA-15869	Metabolism of nucleotides	319	11	0.015508	254	10	0.000433161	0.0186259	135	0.0108104
3	993	10	R-HSA-196854	Metabolism of vitamins and cofactors	600	14	0.0291687	382	14	0.000642516	0.0263432	205	0.0164158
3	993	10	R-HSA-392023	Adrenaline signalling through Alpha-2 adrenergic receptor	5	2	0.000243072	5	2	0.000864872	0.0312996	1	8.00769e-05
3	993	10	R-HSA-8963899	Plasma lipoprotein remodeling	131	7	0.0063685	54	6	0.000948474	0.0312996	30	0.00240231
3	993	10	R-HSA-417973	Adenosine P1 receptors	5	2	0.000243072	5	2	0.000864872	0.0312996	2	0.000160154
3	993	10	R-HSA-5668914	Diseases of metabolism	286	9	0.0139037	220	9	0.000813309	0.0312996	114	0.00912876
3	993	10	R-HSA-556833	Metabolism of lipids	2877	48	0.139864	1445	40	0.000936868	0.0312996	943	0.0755125
3	993	10	R-HSA-9018682	Biosynthesis of maresins	50	4	0.00243072	29	4	0.000927157	0.0312996	13	0.001041
4	1344	9	R-HSA-983170	Antigen Presentation: Folding assembly and peptide loading of class I MHC	197	35	0.00957705	102	34	1.11022e-16	4.00791e-14	16	0.00128123
4	1344	9	R-HSA-1236977	Endosomal/Vacuolar pathway	82	34	0.00398639	82	34	1.11022e-16	4.00791e-14	4	0.000320307
4	1344	9	R-HSA-1236974	ER-Phagosome pathway	272	38	0.0132231	165	36	1.11022e-16	4.00791e-14	10	0.000800769
4	1344	9	R-HSA-1236975	Antigen processing-Cross presentation	294	38	0.0142927	187	36	1.11022e-16	4.00791e-14	23	0.00184177
4	1344	9	R-HSA-211859	Biological oxidations	646	49	0.031405	545	45	2.22045e-16	6.41709e-14	188	0.0150545
4	1344	9	R-HSA-909733	Interferon alpha/beta signaling	370	38	0.0179874	184	34	5.55112e-16	1.33227e-13	20	0.00160154
4	1344	9	R-HSA-383280	Nuclear Receptor transcription pathway	107	21	0.00520175	86	20	2.33147e-15	4.80282e-13	2	0.000160154
4	1344	9	R-HSA-877300	Interferon gamma signaling	408	36	0.0198347	250	34	9.4369e-15	1.69864e-12	15	0.00120115
4	1344	9	R-HSA-1430728	Metabolism	5600	178	0.272241	3646	148	4.13658e-12	6.61853e-10	2238	0.179212
4	1344	9	R-HSA-211945	Phase I - Functionalization of compounds	340	27	0.0165289	298	27	1.75265e-11	2.52382e-09	98	0.00784753
4	1344	9	R-HSA-983169	Class I MHC mediated antigen processing & presentation	654	38	0.0317939	465	36	1.93848e-10	2.38532e-08	48	0.00384369
4	1344	9	R-HSA-198933	Immunoregulatory interactions between a Lymphoid and a non-Lymphoid cell	622	35	0.0302382	316	35	1.98777e-10	2.38532e-08	43	0.00344331
4	1344	9	R-HSA-71384	Ethanol oxidation	31	9	0.00150705	28	9	2.89739e-09	3.21611e-07	8	0.000640615
4	1344	9	R-HSA-156588	Glucuronidation	57	10	0.00277103	55	10	4.26969e-08	4.39778e-06	11	0.000880846
4	1344	9	R-HSA-500792	GPCR ligand binding	1021	45	0.0496354	652	39	5.87375e-07	5.6388e-05	179	0.0143338
4	1344	9	R-HSA-975634	Retinoid metabolism and transport	107	12	0.00520175	79	11	1.72153e-06	0.000137722	28	0.00224215
4	1344	9	R-HSA-418594	G alpha (i) signalling events	1063	45	0.0516772	567	39	1.55555e-06	0.000137722	164	0.0131326
4	1344	9	R-HSA-373076	Class A/1 (Rhodopsin-like receptors)	814	37	0.0395722	462	32	3.61927e-06	0.000275065	152	0.0121717
4	1344	9	R-HSA-156580	Phase II - Conjugation of compounds	322	22	0.0156539	258	18	6.28076e-06	0.000452214	72	0.00576553
4	1344	9	R-HSA-1663150	The activation of arylsulfatases	17	5	0.000826446	17	5	9.61571e-06	0.000653868	2	0.000160154
4	1344	9	R-HSA-211999	CYP2E1 reactions	30	6	0.00145843	30	6	1.08278e-05	0.000703807	6	0.000480461
4	1344	9	R-HSA-913531	Interferon Signaling	948	40	0.0460865	392	34	1.21749e-05	0.000754842	66	0.00528507
4	1344	9	R-HSA-2142816	Synthesis of (16-20)-hydroxyeicosatetraenoic acids (HETE)	20	5	0.00097229	20	5	2.08398e-05	0.00125039	3	0.000240231
4	1344	9	R-HSA-2187338	Visual phototransduction	272	17	0.0132231	169	15	4.31441e-05	0.00245921	92	0.00736707
4	1344	9	R-HSA-211981	Xenobiotics	78	8	0.00379193	75	8	4.55386e-05	0.00250462	22	0.00176169
4	1344	9	R-HSA-8963899	Plasma lipoprotein remodeling	131	13	0.0063685	54	10	6.23688e-05	0.00330555	30	0.00240231
4	1344	9	R-HSA-196854	Metabolism of vitamins and cofactors	600	26	0.0291687	382	23	0.000126942	0.00647406	205	0.0164158
4	1344	9	R-HSA-8964058	HDL remodeling	51	9	0.00247934	24	6	0.000197582	0.00968149	13	0.001041
4	1344	9	R-HSA-167826	The fatty acid cycling model	8	3	0.000388916	8	3	0.000314675	0.0151044	6	0.000480461
4	1344	9	R-HSA-9027307	Biosynthesis of maresin-like SPMs	21	4	0.0010209	21	4	0.000399842	0.0183927	7	0.000560538
4	1344	9	R-HSA-193670	p75NTR negatively regulates cell cycle via SC1	9	3	0.00043753	6	3	0.000442783	0.0190397	3	0.000240231
4	1344	9	R-HSA-388396	GPCR downstream signalling	2118	67	0.102965	1358	54	0.000425293	0.0190397	256	0.0204997
4	1344	9	R-HSA-6806667	Metabolism of fat-soluble vitamins	200	13	0.0097229	94	11	0.000455037	0.0191115	34	0.00272261
4	1344	9	R-HSA-2142670	Synthesis of epoxy (EET) and dihydroxyeicosatrienoic acids (DHET)	23	4	0.00111813	23	4	0.000561132	0.0230064	3	0.000240231
4	1344	9	R-HSA-167827	The proton buffering model	11	3	0.000534759	11	3	0.00078958	0.0315832	1	8.00769e-05
4	1344	9	R-HSA-211897	Cytochrome P450 - arranged by substrate type	217	11	0.0105493	185	11	0.000880814	0.0343518	61	0.00488469
4	1344	9	R-HSA-429593	Inositol transporters	12	3	0.000583374	7	3	0.00101308	0.0384971	3	0.000240231
4	1344	9	R-HSA-1660662	Glycosphingolipid metabolism	125	9	0.00607681	86	8	0.00104274	0.0385813	32	0.00256246
4	1344	9	R-HSA-166187	Mitochondrial Uncoupling Proteins	13	3	0.000631988	13	3	0.00127297	0.045827	7	0.000560538
4	1344	9	R-HSA-174824	Plasma lipoprotein assembly remodeling and clearance	265	15	0.0128828	98	12	0.00135873	0.0475556	84	0.00672646
5	986	4	R-HSA-383280	Nuclear Receptor transcription pathway	107	9	0.00520175	86	9	3.4852e-08	3.73265e-05	2	0.000160154
5	986	4	R-HSA-211859	Biological oxidations	646	18	0.031405	545	18	1.56159e-07	7.41738e-05	188	0.0150545
5	986	4	R-HSA-1430728	Metabolism	5600	77	0.272241	3646	63	2.0777e-07	7.41738e-05	2238	0.179212
5	986	4	R-HSA-211945	Phase I - Functionalization of compounds	340	13	0.0165289	298	13	2.97044e-07	7.93107e-05	98	0.00784753
5	986	4	R-HSA-975634	Retinoid metabolism and transport	107	8	0.00520175	79	7	6.22718e-06	0.00110844	28	0.00224215
5	986	4	R-HSA-2142816	Synthesis of (16-20)-hydroxyeicosatetraenoic acids (HETE)	20	4	0.00097229	20	4	9.20502e-06	0.00140837	3	0.000240231
5	986	4	R-HSA-429593	Inositol transporters	12	3	0.000583374	7	3	6.71954e-05	0.00893699	3	0.000240231
5	986	4	R-HSA-6806667	Metabolism of fat-soluble vitamins	200	8	0.0097229	94	7	0.000306218	0.0352979	34	0.00272261
5	986	4	R-HSA-2187338	Visual phototransduction	272	9	0.0132231	169	8	0.000363896	0.0352979	92	0.00736707
5	986	4	R-HSA-8978868	Fatty acid metabolism	667	14	0.0324259	429	13	0.000333126	0.0352979	217	0.0173767
5	986	4	R-HSA-2142670	Synthesis of epoxy (EET) and dihydroxyeicosatrienoic acids (DHET)	23	3	0.00111813	23	3	0.000449743	0.0400271	3	0.000240231
5	986	4	R-HSA-156588	Glucuronidation	57	4	0.00277103	55	4	0.000507193	0.0415899	11	0.000880846
6	1418	12	R-HSA-1236977	Endosomal/Vacuolar pathway	82	36	0.00398639	82	36	1.11022e-16	4.29656e-14	4	0.000320307
6	1418	12	R-HSA-983170	Antigen Presentation: Folding assembly and peptide loading of class I MHC	197	38	0.00957705	102	37	1.11022e-16	4.29656e-14	16	0.00128123
6	1418	12	R-HSA-1236974	ER-Phagosome pathway	272	42	0.0132231	165	41	1.11022e-16	4.29656e-14	10	0.000800769
6	1418	12	R-HSA-1236975	Antigen processing-Cross presentation	294	45	0.0142927	187	44	1.11022e-16	4.29656e-14	23	0.00184177
6	1418	12	R-HSA-1430728	Metabolism	5600	213	0.272241	3646	189	2.22045e-16	6.86118e-14	2238	0.179212
6	1418	12	R-HSA-983169	Class I MHC mediated antigen processing & presentation	654	48	0.0317939	465	47	6.86118e-14	1.77018e-11	48	0.00384369
6	1418	12	R-HSA-909733	Interferon alpha/beta signaling	370	37	0.0179874	184	34	3.57048e-13	7.89075e-11	20	0.00160154
6	1418	12	R-HSA-877300	Interferon gamma signaling	408	35	0.0198347	250	35	1.08036e-12	2.08509e-10	15	0.00120115
6	1418	12	R-HSA-383280	Nuclear Receptor transcription pathway	107	18	0.00520175	86	18	1.29246e-11	2.22302e-09	2	0.000160154
6	1418	12	R-HSA-379716	Cytosolic tRNA aminoacylation	59	14	0.00286825	50	12	4.33676e-09	6.67862e-07	21	0.00168161
6	1418	12	R-HSA-211859	Biological oxidations	646	40	0.031405	545	37	1.55144e-08	2.17202e-06	188	0.0150545
6	1418	12	R-HSA-198933	Immunoregulatory interactions between a Lymphoid and a non-Lymphoid cell	622	38	0.0302382	316	35	5.90373e-08	7.61582e-06	43	0.00344331
6	1418	12	R-HSA-9033241	Peroxisomal protein import	87	13	0.00422946	67	12	2.78688e-07	3.31639e-05	26	0.002082
6	1418	12	R-HSA-9609507	Protein localization	218	19	0.010598	170	18	6.40059e-07	6.59261e-05	53	0.00424407
6	1418	12	R-HSA-379724	tRNA Aminoacylation	218	20	0.010598	68	18	6.40059e-07	6.59261e-05	42	0.00336323
6	1418	12	R-HSA-1663150	The activation of arylsulfatases	17	6	0.000826446	17	6	1.52315e-06	0.000146222	2	0.000160154
6	1418	12	R-HSA-156588	Glucuronidation	57	9	0.00277103	55	9	2.93836e-06	0.000267391	11	0.000880846
6	1418	12	R-HSA-71291	Metabolism of amino acids and derivatives	916	40	0.0445309	660	39	9.46603e-06	0.000814078	284	0.0227418
6	1418	12	R-HSA-913531	Interferon Signaling	948	44	0.0460865	392	38	4.49218e-05	0.00363867	66	0.00528507
6	1418	12	R-HSA-2142816	Synthesis of (16-20)-hydroxyeicosatetraenoic acids (HETE)	20	5	0.00097229	20	5	5.90469e-05	0.00444077	3	0.000240231
6	1418	12	R-HSA-416476	G alpha (q) signalling events	519	35	0.0252309	283	25	6.08324e-05	0.00444077	35	0.00280269
6	1418	12	R-HSA-211945	Phase I - Functionalization of compounds	340	20	0.0165289	298	19	7.22149e-05	0.00505504	98	0.00784753
6	1418	12	R-HSA-3785653	Myoclonic epilepsy of Lafora	11	4	0.000534759	11	4	7.98015e-05	0.0053467	2	0.000160154
6	1418	12	R-HSA-156580	Phase II - Conjugation of compounds	322	20	0.0156539	258	18	0.000110744	0.00708763	72	0.00576553
6	1418	12	R-HSA-500792	GPCR ligand binding	1021	43	0.0496354	652	38	0.000201023	0.0122624	179	0.0143338
6	1418	12	R-HSA-937041	IKK complex recruitment mediated by RIP1	43	6	0.00209042	24	6	0.000258605	0.0145338	3	0.000240231
6	1418	12	R-HSA-8848584	Wax and plasmalogen biosynthesis	28	5	0.00136121	25	5	0.000278897	0.0145338	10	0.000800769
6	1418	12	R-HSA-937039	IRAK1 recruits IKK complex	16	4	0.000777832	16	4	0.000330313	0.0145338	4	0.000320307
6	1418	12	R-HSA-975144	IRAK1 recruits IKK complex upon TLR7/8 or 9 stimulation	16	4	0.000777832	16	4	0.000330313	0.0145338	4	0.000320307
6	1418	12	R-HSA-1660662	Glycosphingolipid metabolism	125	11	0.00607681	86	10	0.000253724	0.0145338	32	0.00256246
6	1418	12	R-HSA-975634	Retinoid metabolism and transport	107	10	0.00520175	79	9	0.000357753	0.0146679	28	0.00224215
6	1418	12	R-HSA-211999	CYP2E1 reactions	30	5	0.00145843	30	5	0.000381237	0.0152495	6	0.000480461
6	1418	12	R-HSA-8978868	Fatty acid metabolism	667	31	0.0324259	429	27	0.000496219	0.0193525	217	0.0173767
6	1418	12	R-HSA-8982491	Glycogen metabolism	52	7	0.00252795	43	6	0.000696788	0.026478	39	0.003123
6	1418	12	R-HSA-5668914	Diseases of metabolism	286	15	0.0139037	220	15	0.000770938	0.0285247	114	0.00912876
6	1418	12	R-HSA-418594	G alpha (i) signalling events	1063	46	0.0516772	567	37	0.000836363	0.0301091	164	0.0131326
6	1418	12	R-HSA-420499	Class C/3 (Metabotropic glutamate/pheromone receptors)	97	9	0.00471561	93	8	0.000851851	0.0306667	7	0.000560538
6	1418	12	R-HSA-3229121	Glycogen storage diseases	22	4	0.00106952	22	4	0.00107521	0.0376323	10	0.000800769
6	1418	12	R-HSA-2142670	Synthesis of epoxy (EET) and dihydroxyeicosatrienoic acids (DHET)	23	4	0.00111813	23	4	0.00126461	0.041732	3	0.000240231
6	1418	12	R-HSA-5663084	Diseases of carbohydrate metabolism	103	8	0.00500729	81	8	0.00124328	0.041732	44	0.00352338
